# Supplementary material for: Potato Virus Y Infection Alters Small RNA Metabolism and Immune Response in Tomato
Source: Viruses. 2019 Nov 27;11(12):1100. doi: 10.3390/v11121100 (PMC6950276; doi:10.3390/v11121100)
Supplement: Supplementary file 1 [file viruses-11-01100-s001.zip]

Archive with 2 entries (2 files):
- SUPPL. TABLES final_2.xlsx
- viruses-638157-suppl.pptx
