# Supplementary material for: Potato Virus Y Infection Alters Small RNA Metabolism and Immune Response in Tomato
Source: Viruses. 2019 Nov 27;11(12):1100. doi: 10.3390/v11121100 (PMC6950276; doi:10.3390/v11121100)
Supplement: Supplementary file 1 [file viruses-11-01100-s001.zip › SUPPL. TABLES final_2.xlsx]

## Sheet: Table S1 
Table S1. miRNAs identified in PVY- and mock-inoculated tomato samples together with their expression levels. List of all identified known and novel miRNA/miRNA* sequences, their type (mature (canonical) or isomiR), miRNA family. For previously described miRNAs, the identifier (ID) of the identical miRNAs in miRBase was also given. For all four sRNA samples raw read counts and normalized read cou…
miRNA ID	miRNA sequence (5'-3')	miRNA type	Identical miRNA ID in miRBase	miRNA family	Raw read counts				Normalized read counts (RPM)				log2FC PVY/Mk
					Mk-21	PVY-21	Mk-30	PVY-30	Mk-21	PVY-21	Mk-30	PVY-30	21 dpi	30 dpi
novel_sly-miR156f.1	TGACAGAAGATAGAGAGCAC	isomiR	ath-miR157d	miR156	259	138	191	66	9.66704	5.96863	11.4017	5.34854	-0.695674	-1.09203		HEATMAP
novel_sly-miR156f.2	TGACAGAAGATAGAGAGCACA	isomiR	NO	miR156	3	66	3	25	0.111973	2.85456	0.179084	2.02596	4.67204	3.4999		4
novel_sly-miR156f.3	TGTTGACAGAAGATAGAGAGC	isomiR	NO	miR156	5	63	4	21	0.186622	2.72481	0.238778	1.70181	3.86796	2.83332
novel_sly-miR156f.4	TTGACAGAAGATAGAGAGC	isomiR	hbr-miR156	miR156	192	62	87	36	7.1663	2.68156	5.19343	2.91739	-1.41816	-0.832011
novel_sly-miR156f.5	TTGACAGAAGATAGAGAGCA	isomiR	NO	miR156	254	205	105	98	9.48041	8.86644	6.26793	7.94177	-0.0965948	0.341472
novel_sly-miR156f.6	TTGACAGAAGATAGAGAGCACA	isomiR	NO	miR156	15	33	6	10	0.559867	1.42728	0.358168	0.810385	1.35011
novel_sly-miR156f*	GCTCTTTATTCTTCTGTCATCA	mature miRNA	NO	miR156	0	1	0	2	0.0186622	0.0432509	0.0298473	0.162077
novel_sly-miR156g.1	GCTCTCTATGCTTCCGTCATC	isomiR	NO	miR156	96	78	48	34	3.58315	3.37357	2.86534	2.75531	-0.0869505	-0.0564922
novel_sly-miR156g.2	TGCTCTCTATGCTTCCGTCATC	isomiR	NO	miR156	0	35	1	9	0.0186622	1.51378	0.0596946	0.729347	6.34189
novel_sly-miR156g*	GCTCTCTATGCTTCCGTCATCC	mature miRNA	NO	miR156	185	371	74	106	6.90503	16.0461	4.4174	8.59008	1.2165	0.959475		-4
novel_sly-miR156i.1	TGACAGAAGAGAGTGAGCACA	isomiR	bna-miR156a	miR156	0	35	1	15	0.0186622	1.51378	0.0596946	1.21558	6.34189	4.3479
novel_sly-miR162a.1	AAGCGATCGATAAACCTCTGCATC	isomiR	NO	miR162	27	10	19	8	1.00776	0.432509	1.1342	0.648308	-1.22035	-0.80692
novel_sly-miR162a.2	TCGATAAACCTCTGCATC	isomiR	NO	miR162	21	28	25	15	0.783814	1.21103	1.49236	1.21558	0.627647	-0.295958
novel_sly-miR162a.3	TCGATAAACCTCTGCATCC	isomiR	NO	miR162	123	119	108	77	4.59091	5.14686	6.44702	6.23997	0.164913	-0.0470935
novel_sly-miR162a.4	TCGATAAACCTCTGCATCCA	isomiR	zma-miR162-3p	miR162	164	261	160	142	6.12121	11.2885	9.55113	11.5075	0.882964	0.268827
novel_sly-miR162a.5	TCGATAAACCTCTGCATCCAGT	isomiR	NO	miR162	71	282	30	94	2.65004	12.1968	1.79084	7.61762	2.20241	2.08871
novel_sly-miR162a*	GGAGGCAGCGGTTCATCGATC	mature miRNA	aly-miR162a-5p	miR162	166	3024	53	1196	6.19586	130.791	3.16381	96.9221	4.39981	4.93709
novel_sly-miR166d.1	ATCTCGGACCAGGCTTCATTC	isomiR	NO	miR166	9	36	9	16	0.33592	1.55703	0.537251	1.29662	2.21261	1.27108
novel_sly-miR166d.10	TCGGACCAGGCTTCATTCCCCT	isomiR	cas-miR166c-3p	miR166	79	80	70	46	2.94863	3.46007	4.17862	3.72777	0.230757	-0.164714
novel_sly-miR166d.11	TCTCGGACCAGGCTTCATTC	isomiR	gma-miR166u	miR166	481	242	186	261	17.9531	10.4667	11.1032	21.1511	-0.77842	0.929755
novel_sly-miR166d.12	TCTCGGACCAGGCTTCATTCC	isomiR	gma-miR166h-3p	miR166	62367	34568	25992	28013	2327.81	1495.1	1551.58	2270.13	-0.638736	0.549036
novel_sly-miR166d.13	TCTCGGACCAGGCTTCATTCCCC	isomiR	NO	miR166	15	7	17	4	0.559867	0.302757	1.01481	0.324154		-1.64646
novel_sly-miR166d.2	ATCTCGGACCAGGCTTCATTCCCC	isomiR	NO	miR166	12	12	28	6	0.447894	0.519011	1.67145	0.486231		-1.78138
novel_sly-miR166d.3	CGGACCAGGCTTCATTCCCC	isomiR	gma-miR166m	miR166	124	113	192	90	4.62823	4.88736	11.4614	7.29347	0.0785924	-0.652102
novel_sly-miR166d.4	CTCGGACCAGGCTTCATTCC	isomiR	NO	miR166	37	29	9	21	1.38101	1.25428	0.537251	1.70181	-0.138863	1.6634
novel_sly-miR166d.5	CTCGGACCAGGCTTCATTCCCC	isomiR	NO	miR166	268	188	413	140	10.003	8.13118	24.6539	11.3454	-0.298891	-1.11971
novel_sly-miR166d.6	GGACCAGGCTTCATTCCCC	isomiR	cpa-miR166e	miR166	88	66	86	42	3.28455	2.85456	5.13373	3.40362	-0.202428	-0.59294
novel_sly-miR166d.7	TCGGACCAGGCTTCATTC	isomiR	NO	miR166	604	109	477	205	22.544	4.71435	28.4743	16.6129	-2.25761	-0.777358
novel_sly-miR166d.8	TCGGACCAGGCTTCATTCC	isomiR	vvi-miR166a	miR166	1501	407	1176	481	56.024	17.6031	70.2008	38.9795	-1.67021	-0.848772
novel_sly-miR166d.9	TCGGACCAGGCTTCATTCCC	isomiR	zma-miR166h-3p	miR166	805	467	951	364	30.0462	20.1982	56.7696	29.498	-0.572956	-0.944499
novel_sly-miR166d*	AGAATGTTGTCTGGTTCGTGA	mature miRNA	NO	miR166	1	3	0	0	0.0373245	0.129753	0.0298473	0.0405193
novel_sly-miR166e.1	CTTCGGACCAGGCTTCATTCC	isomiR	NO	miR166	48	278	59	123	1.79157	12.0238	3.52198	9.96774	2.74659	1.50088
novel_sly-miR166e.2	TCGGACCAGGCTTCATTCCCCC	isomiR	ctr-miR166	miR166	42	17	49	20	1.56763	0.735266	2.92503	1.62077	-1.09224	-0.851774
novel_sly-miR166e.3	TTCGGACCAGGCTTCATTCC	isomiR	NO	miR166	23	12	24	8	0.858463	0.519011	1.43267	0.648308		-1.14395
novel_sly-miR166e.4	TTCGGACCAGGCTTCATTCCC	isomiR	NO	miR166	3090	2065	5168	1420	115.333	89.3132	308.502	115.075	-0.368855	-1.42271
novel_sly-miR166e.5	TTCGGACCAGGCTTCATTCCCC	isomiR	NO	miR166	151	119	282	88	5.63599	5.14686	16.8339	7.13139	-0.130977	-1.23911
novel_sly-miR166e*	GGAATGTTGTTTGGCTCGAAG	mature miRNA	NO	miR166	5	51	8	22	0.186622	2.2058	0.477557	1.78285	3.56311	1.90044
novel_sly-miR167c	GGTCATGCTCGGACAGCCTCACT	mature miRNA	stu-miR167c-3p	miR167	203	619	33	241	7.57687	26.7723	1.96992	19.5303	1.82107	3.3095
novel_sly-miR167c.1	AAGCTGCCAGCATGATCTAAAC	isomiR	NO	miR167	29	22	24	17	1.08241	0.951521	1.43267	1.37765	-0.18594	-0.0564922
novel_sly-miR167c.2	TGAAGCTGCCAGCATGATCT	isomiR	bna-miR167d	miR167	141	154	58	104	5.26275	6.66064	3.46229	8.42801	0.339845	1.28347
novel_sly-miR167c.3	TGAAGCTGCCAGCATGATCTAAAC	isomiR	NO	miR167	60	13	18	7	2.23947	0.562262	1.0745	0.56727	-1.99384	-0.921563
novel_sly-miR167c.4	TGAAGCTGCCAGCATGATCTAAACT	isomiR	NO	miR167	48	5	6	10	1.79157	0.216255	0.358168	0.810385	-3.05042
novel_sly-miR167d	AGATCATGTGGTTGCTTCACC	mature miRNA	NO	miR167	28	833	9	372	1.04508	36.028	0.537251	30.1463	5.10743	5.81024
novel_sly-miR167d.1	ATCAGATCATGTGGTTGCTTCACC	isomiR	NO	miR167	37	7	28	12	1.38101	0.302757	1.67145	0.972462	-2.18949	-0.781385
novel_sly-miR167d.2	GATCATGTGGTTGCTTCACC	isomiR	stu-miR167d-3p	miR167	58	185	17	99	2.16482	8.00142	1.01481	8.02281	1.88601	2.9829
novel_sly-miR167d.3	TCAGATCATGTGGTTGCTTCA	isomiR	NO	miR167	45	20	21	18	1.6796	0.865019	1.25359	1.45869	-0.957315	0.218615
novel_sly-miR167d*	TGAAGCTGCCAGCATGATCTAA	mature miRNA	bna-miR167a	miR167	19	28	10	12	0.709165	1.21103	0.596946	0.972462	0.772037
novel_sly-miR172e	GCAGCACCATTAAGATTCACA	mature miRNA	bra-miR172b-5p	miR172	33	95	12	55	1.23171	4.10884	0.716335	4.45712	1.73807	2.6374
novel_sly-miR172e.1	AGAATCTTGATGATGCTG	isomiR	NO	miR172	24	13	9	8	0.895787	0.562262	0.537251	0.648308
novel_sly-miR1919d.1	ACGAGAGTCATCTGTGACAG	isomiR	NO	miR1919	169	161	106	83	6.30783	6.9634	6.32763	6.7262	0.142647	0.0881265
novel_sly-miR1919d.2	AGGACGAGAGTCATCTGTGAC	isomiR	NO	miR1919	34	13	18	11	1.26903	0.562262	1.0745	0.891424	-1.17441	-0.269486
novel_sly-miR1919d.3	CGAGAGTCATCTGTGACAGGA	isomiR	NO	miR1919	66	55	56	30	2.46341	2.3788	3.3429	2.43116	-0.0504246	-0.459457
novel_sly-miR1919d.4	CTGTCGCAGATGACTTTCGCC	isomiR	NO	miR1919	413	212	279	102	15.415	9.1692	16.6548	8.26593	-0.749468	-1.01069
novel_sly-miR1919d.5	GACGAGAGTCATCTGTGACAG	isomiR	NO	miR1919	109	51	83	41	4.06837	2.2058	4.95465	3.32258	-0.883149	-0.57648
novel_sly-miR1919d.6	TGTCGCAGATGACTTTCGCC	isomiR	NO	miR1919	147	87	84	54	5.4867	3.76283	5.01435	4.37608	-0.544119	-0.196422
novel_sly-miR1919d.7	TGTCGCAGATGACTTTCGCCCT	isomiR	NO	miR1919	23	76	15	35	0.858463	3.28707	0.895419	2.83635	1.93698	1.6634
novel_sly-miR8020	AACAACATACTTACTGAAATGCCA	mature miRNA	NO	miR8020	177	31	92	33	6.60643	1.34078	5.4919	2.67427	-2.3008	-1.03816
novel_sly-miR8020.1	AACAACATACTTACTGAAATGCC	isomiR	NO	miR8020	103	24	56	13	3.84442	1.03802	3.3429	1.0535	-1.88893	-1.66591
novel_sly-miR8020.2	CAACAACATACTTACTGAAATGCC	isomiR	NO	miR8020	34	7	52	20	1.26903	0.302757	3.10412	1.62077	-2.0675	-0.937504
novel_sly-miR8020*	GAATTTCATTGAGTATGTTGTTGT	mature miRNA	NO	miR8020	43	6	10	1	1.60495	0.259506	0.596946	0.0810385	-2.62869
novel_sly-miR8033	TTCCAAAGCTGCAGAAATGAGT	mature miRNA	stu-miR8033-5p	miR8033	32	411	47	157	1.19438	17.7761	2.80565	12.723	3.8956	2.18104
novel_sly-miR8033.1	TCCAAAGCTGCAGAAATGAGTT	isomiR	NO	miR8033	13	39	13	17	0.485218	1.68679	0.77603	1.37765	1.79757	0.828031
novel_sly-miR8033.2	TTCCAAAGCTGCAGAAATGAG	isomiR	NO	miR8033	4	39	6	25	0.149298	1.68679	0.358168	2.02596	3.49801	2.4999
novel_sly-miR8033*	TATTTCTGCAGCTTTGGAATT	mature miRNA	NO	miR8033	74	68	46	34	2.76201	2.94106	2.74595	2.75531	0.0906192	0.00490839
novel-sly-miR1	TTTTGTAGTAACTGTACCACA	mature miRNA	NO	novel	4	66	0	28	0.149298	2.85456	0.0298473	2.26908	4.257	6.24836
novel-sly-miR1*	TGGGGATAGTTACTACAAAAAA	mature miRNA	NO	novel	0	2	0	1	0.0186622	0.0865019	0.0298473	0.0810385
novel-sly-miR10	TAAATGTTTTCCGAGTATCTTT	mature miRNA	NO	novel	14	31	8	44	0.522542	1.34078	0.477557	3.56569	1.35945	2.90044
novel-sly-miR10.1	AATACTCGTAAAACATTTACGGAT	isomiR	NO	novel	80	13	23	16	2.98596	0.562262	1.37298	1.29662	-2.40888	-0.0825544
novel-sly-miR10*	AATACTCGTAAAACATTTACG	mature miRNA	NO	novel	0	8	0	5	0.0186622	0.346007	0.0298473	0.405193
novel-sly-miR11	GGGGCAACTTGAGATCACATG	mature miRNA	NO	novel	7918	459476	3090	55673	295.535	19872.8	184.456	4511.66	6.07132	4.61231
novel-sly-miR11.1	ACAGGGGCAACTTGAGATC	isomiR	NO	novel	4	101	6	18	0.149298	4.36834	0.358168	1.45869	4.87082	2.02597
novel-sly-miR11.10	AGGGGCAACTTGAGATCACAT	isomiR	NO	novel	1782	1727	913	252	66.5122	74.6944	54.5012	20.4217	0.167381	-1.41618
novel-sly-miR11.11	AGGGGCAACTTGAGATCACATG	isomiR	NO	novel	1061	3236	422	376	39.6013	139.96	25.1911	30.4705	1.8214	0.274497
novel-sly-miR11.12	AGGGGCAACTTGAGATCACATGT	isomiR	NO	novel	20	32	13	5	0.746489	1.38403	0.77603	0.405193	0.890682
novel-sly-miR11.13	AGGGGCAACTTGAGATCACATGTT	isomiR	NO	novel	26	16	12	2	0.970436	0.692015	0.716335	0.162077
novel-sly-miR11.14	ATGTGTTCTCAGGTTACCCC	isomiR	NO	novel	7	51	10	13	0.261271	2.2058	0.596946	1.0535	3.07768	0.819519
novel-sly-miR11.15	ATGTGTTCTCAGGTTACCCCT	isomiR	NO	novel	315	202	357	47	11.7572	8.73669	21.311	3.80881	-0.428387	-2.48418
novel-sly-miR11.16	ATGTGTTCTCAGGTTACCCCTG	isomiR	NO	novel	427	864	323	192	15.9375	37.3688	19.2814	15.5594	1.22941	-0.30942
novel-sly-miR11.17	CAGGGGCAACTTGAGATCACA	isomiR	NO	novel	0	51	0	8	0.0186622	2.2058	0.0298473	0.648308	6.88504
novel-sly-miR11.18	CATGTGTTCTCAGGTTACCCC	isomiR	NO	novel	1059	5547	981	722	39.5266	239.913	58.5604	58.5098	2.60161	-0.00124679
novel-sly-miR11.19	CATGTGTTCTCAGGTTACCCCT	isomiR	NO	novel	47	80	49	15	1.75425	3.46007	2.92503	1.21558	0.979949	-1.26681
novel-sly-miR11.2	ACAGGGGCAACTTGAGATCAC	isomiR	NO	novel	13	77	10	3	0.485218	3.33032	0.596946	0.243116	2.77896
novel-sly-miR11.20	CATGTGTTCTCAGGTTACCCCTG	isomiR	NO	novel	53	71	54	12	1.9782	3.07082	3.22351	0.972462	0.634436	-1.72892
novel-sly-miR11.21	GCAACTTGAGATCACATG	isomiR	NO	novel	4	63	5	7	0.149298	2.72481	0.298473	0.56727	4.18989
novel-sly-miR11.22	GCAACTTGAGATCACATGTTG	isomiR	NO	novel	15	400	15	126	0.559867	17.3004	0.895419	10.2109	4.94958	3.5114
novel-sly-miR11.23	GGGGCAACTTGAGATCAC	isomiR	NO	novel	15	5	11	9	0.559867	0.216255	0.65664	0.729347
novel-sly-miR11.24	GGGGCAACTTGAGATCACA	isomiR	NO	novel	87	2839	43	429	3.24723	122.789	2.56687	34.7655	5.24083	3.75958
novel-sly-miR11.25	GGGGCAACTTGAGATCACAT	isomiR	NO	novel	91	273	39	26	3.39653	11.8075	2.32809	2.107	1.79757	-0.143955
novel-sly-miR11.26	GGGGCAACTTGAGATCACATGT	isomiR	NO	novel	7014	21337	3264	2890	261.794	922.845	194.843	234.201	1.81766	0.265436
novel-sly-miR11.27	GGGGCAACTTGAGATCACATGTT	isomiR	NO	novel	66	85	49	10	2.46341	3.67633	2.92503	0.810385	0.577607	-1.85177
novel-sly-miR11.28	GGGGCAACTTGAGATCACATGTTG	isomiR	NO	novel	94	31	64	8	3.5085	1.34078	3.82045	0.648308	-1.38778	-2.55899
novel-sly-miR11.29	GTGTTCTCAGGTTACCCCTG	isomiR	NO	novel	1	61	3	14	0.0373245	2.63831	0.179084	1.13454	6.14335	2.6634
novel-sly-miR11.3	ACAGGGGCAACTTGAGATCACA	isomiR	NO	novel	40	178	8	27	1.49298	7.69867	0.477557	2.18804	2.36642	2.1959
novel-sly-miR11.30	TGTGTTCTCAGGTTACCCC	isomiR	NO	novel	18	90	10	20	0.67184	3.89258	0.596946	1.62077	2.53454	1.44101
novel-sly-miR11.31	TGTGTTCTCAGGTTACCCCT	isomiR	NO	novel	48	120	57	33	1.79157	5.19011	3.40259	2.67427	1.53454	-0.347488
novel-sly-miR11.4	ACATGTGTTCTCAGGTTACC	isomiR	NO	novel	7	41	1	5	0.261271	1.77329	0.0596946	0.405193	2.76281
novel-sly-miR11.5	ACATGTGTTCTCAGGTTACCC	isomiR	NO	novel	129	478	115	75	4.81486	20.6739	6.86488	6.07789	2.10225	-0.175664
novel-sly-miR11.6	ACATGTGTTCTCAGGTTACCCC	isomiR	NO	novel	13	20	14	2	0.485218	0.865019	0.835724	0.162077
novel-sly-miR11.7	ACATGTGTTCTCAGGTTACCCCT	isomiR	NO	novel	399	257	356	38	14.8925	11.1155	21.2513	3.07946	-0.422011	-2.7868
novel-sly-miR11.8	ACATGTGTTCTCAGGTTACCCCTG	isomiR	NO	novel	45	30	30	4	1.6796	1.29753	1.79084	0.324154	-0.372353	-2.46588
novel-sly-miR11.9	AGGGGCAACTTGAGATCACA	isomiR	NO	novel	114	164	71	29	4.25499	7.09315	4.23832	2.35012	0.737272	-0.850759
novel-sly-miR11*	TGTGTTCTCAGGTTACCCCTG	mature miRNA	NO	novel	6808	215077	3142	50079	254.105	9302.28	187.56	4058.33	5.19409	4.43546
novel-sly-miR2	AACTGTCGGGAGACATTAGCT	mature miRNA	NO	novel	30	195	26	87	1.11973	8.43393	1.55206	7.05035	2.91305	2.18351
novel-sly-miR2*	CTAATGCCTCTGAACAGTTTC	mature miRNA	NO	novel	0	5	0	2	0.0186622	0.216255	0.0298473	0.162077
novel-sly-miR3	TACTATCTGATTTAAGATTAG	mature miRNA	NO	novel	0	103	0	45	0.0186622	4.45485	0.0298473	3.64673	7.89911	6.93286
novel-sly-miR3*	AATGTTGAATCAGGTAGTAGT	mature miRNA	NO	novel	0	10	0	6	0.0186622	0.432509	0.0298473	0.486231
novel-sly-miR4	AGTGGACAAGTAAAGGTGGATGGA	mature miRNA	NO	novel	138	20	55	14	5.15078	0.865019	3.2832	1.13454	-2.57399	-1.533
novel-sly-miR4*	CGTCCACTTTTATTTGTTCGCTAT	mature miRNA	NO	novel	0	2	2	2	0.0186622	0.0865019	0.119389	0.162077
novel-sly-miR5	CCTGAACTATCACCATCTATG	mature miRNA	NO	novel	3	180	0	66	0.111973	7.78517	0.0298473	5.34854	6.1195	7.4854
novel-sly-miR5*	TAGATGGTGATACTCCAGGTA	mature miRNA	NO	novel	2	1	2	4	0.0746489	0.0432509	0.119389	0.324154
novel-sly-miR6	TGGCAAGTAAGCGCTCCAACT	mature miRNA	NO	novel	1	99	3	47	0.0373245	4.28184	0.179084	3.80881	6.84197	4.41063
novel-sly-miR6.1	TGCACTCTCAAAGTTGGAGTG	isomiR	NO	novel	4	62	1	13	0.149298	2.68156	0.0596946	1.0535	4.16681	4.14145
novel-sly-miR6*	TTGGAGTGCGTACTTGCTAGT	mature miRNA	NO	novel	3	12	2	2	0.111973	0.519011	0.119389	0.162077
novel-sly-miR7	AGGGGAGATAGATGAAGTTAGG	mature miRNA	NO	novel	6	168	3	88	0.223947	7.26616	0.179084	7.13139	5.01996	5.31548
novel-sly-miR7.1	TAACTTCGTCTAGCTCGCCT	isomiR	NO	novel	107	242	63	86	3.99372	10.4667	3.76076	6.96931	1.39001	0.889992
novel-sly-miR7.2	TAACTTCGTCTAGCTCGCCTTCT	isomiR	NO	novel	30	4	15	10	1.11973	0.173004	0.895419	0.810385	-2.69428
novel-sly-miR7*	TAACTTCGTCTAGCTCGCCTTC	mature miRNA	NO	novel	92	80	81	46	3.43385	3.46007	4.83526	3.72777	0.0109759	-0.375281
novel-sly-miR8	TTATTTGGGGTAGATGAGCTC	mature miRNA	NO	novel	26	331	6	117	0.970436	14.3161	0.358168	9.48151	3.88286	4.72641
novel-sly-miR8.1	TTTATTTGGGGTAGATGAGCT	isomiR	NO	novel	18	81	17	34	0.67184	3.50333	1.01481	2.75531	2.38253	1.44101
novel-sly-miR8*	ACTCATCTACCCCAAATAAAG	mature miRNA	NO	novel	0	9	0	4	0.0186622	0.389258	0.0298473	0.324154
novel-sly-miR9	AACAACTGATAGTTGAGGTGT	mature miRNA	NO	novel	7	173	0	59	0.261271	7.48241	0.0298473	4.78127	4.83988	7.32365
novel-sly-miR9*	ACCTCAGTTATCCGTTGTTCA	mature miRNA	NO	novel	0	20	0	10	0.0186622	0.865019	0.0298473	0.810385
sly-miR10528	AATGCAATGTCATATACCATC	mature miRNA	sly-miR10528	miR10528	11	19	3	9	0.410569	0.821768	0.179084	0.729347
sly-miR10529	AACGAGTGAGACTTGCTCAGTTGG	mature miRNA	sly-miR10529	miR10529	42	6	6	10	1.56763	0.259506	0.358168	0.810385	-2.59475
sly-miR10530	ACGTCCCTTCCCCATCGTTCAACA	mature miRNA	sly-miR10530	miR10530	100	17	45	16	3.73245	0.735266	2.68626	1.29662	-2.34378	-1.05085
sly-miR10530.1	AAGGTTTGGGTCAACGATCTCAATG	isomiR	NO	miR10530	38	0	17	8	1.41833	0.0216255	1.01481	0.648308	-6.03532	-0.646455
sly-miR10530.2	TTGAATGTTGGGGAACGAACGTCT	isomiR	NO	miR10530	1129	171	576	236	42.1393	7.39591	34.3841	19.1251	-2.51037	-0.846274
sly-miR10531	TGGGGTCCTAGTAGAGTCGGTTC	mature miRNA	sly-miR10531	miR10531	2	1	0	1	0.0746489	0.0432509	0.0298473	0.0810385
sly-miR10531.1	ACCCAATGTTGAACTGACTCTACT	isomiR	NO	miR10531	67	27	33	11	2.50074	1.16778	1.96992	0.891424	-1.09859	-1.14395
sly-miR10531.2	TCCTAGTAGAGTCGGTTCTAC	isomiR	NO	miR10531	16	36	3	4	0.597191	1.55703	0.179084	0.324154	1.38253
sly-miR10532	AAGTGTGTCTCTGAGATTTCGGGC	mature miRNA	sly-miR10532	miR10532	1370	360	526	250	51.1345	15.5703	31.3994	20.2596	-1.7155	-0.632127
sly-miR10532.1	AAATCTCAGAGACACACTTATACT	isomiR	NO	miR10532	122	33	30	19	4.55358	1.42728	1.79084	1.53973	-1.67373	-0.217956
sly-miR10532.10	AGTATAAGTGTGTCTCTGAGA	isomiR	NO	miR10532	32	120	25	38	1.19438	5.19011	1.49236	3.07946	2.1195	1.04508
sly-miR10532.11	AGTATAAGTGTGTCTCTGAGATT	isomiR	NO	miR10532	415	228	228	97	15.4897	9.86121	13.6104	7.86074	-0.651468	-0.79197
sly-miR10532.12	AGTATAAGTGTGTCTCTGAGATTT	isomiR	NO	miR10532	180	82	120	66	6.7184	3.54658	7.16335	5.34854	-0.921691	-0.421489
sly-miR10532.13	AGTGTGTCTCTGAGATTTCGGGC	isomiR	NO	miR10532	102	16	35	9	3.8071	0.692015	2.08931	0.729347	-2.45982	-1.51835
sly-miR10532.14	AGTGTGTCTCTGAGATTTCGGGCA	isomiR	NO	miR10532	1456	360	434	264	54.3444	15.5703	25.9075	21.3942	-1.80333	-0.27615
sly-miR10532.15	ATAAGTGTGTCTCTGAGATTT	isomiR	NO	miR10532	23	20	1	9	0.858463	0.865019	0.0596946	0.729347
sly-miR10532.16	ATAAGTGTGTCTCTGAGATTTCGG	isomiR	NO	miR10532	145	28	39	29	5.41205	1.21103	2.32809	2.35012	-2.15994	0.0135863
sly-miR10532.17	ATAGGACCTTTGTATAGTATAAGT	isomiR	NO	miR10532	69	18	27	22	2.57539	0.778517	1.61175	1.78285	-1.72599	0.145552
sly-miR10532.18	ATAGTATAAGTGTGTCTCT	isomiR	NO	miR10532	13	12	7	10	0.485218	0.519011	0.417862	0.810385
sly-miR10532.19	ATAGTATAAGTGTGTCTCTGAGA	isomiR	NO	miR10532	57	30	34	10	2.12749	1.29753	2.02962	0.810385	-0.71339	-1.32453
sly-miR10532.2	AAGTGTGTCTCTGAGATT	isomiR	NO	miR10532	10	21	7	11	0.373245	0.90827	0.417862	0.891424
sly-miR10532.20	ATAGTATAAGTGTGTCTCTGAGAT	isomiR	NO	miR10532	387	96	136	62	14.4446	4.15209	8.11846	5.02439	-1.79862	-0.692259
sly-miR10532.21	ATAGTATAAGTGTGTCTCTGAGATT	isomiR	NO	miR10532	64	33	23	14	2.38877	1.42728	1.37298	1.13454	-0.742996	-0.2752
sly-miR10532.22	ATCTCAGAGACACACTTATACTA	isomiR	NO	miR10532	15	24	11	5	0.559867	1.03802	0.65664	0.405193	0.890682
sly-miR10532.23	ATCTCAGAGACACACTTATACTAT	isomiR	NO	miR10532	35	8	9	5	1.30636	0.346007	0.537251	0.405193	-1.91667
sly-miR10532.24	ATTCTAATAGGACCTTTGTATAGT	isomiR	NO	miR10532	25	5	14	2	0.933112	0.216255	0.835724	0.162077
sly-miR10532.25	GTATAAGTGTGTCTCTGAGA	isomiR	NO	miR10532	22	16	28	19	0.821138	0.692015	1.67145	1.53973		-0.11842
sly-miR10532.26	GTATAAGTGTGTCTCTGAGAT	isomiR	NO	miR10532	26	17	4	7	0.970436	0.735266	0.238778	0.56727
sly-miR10532.27	GTATAAGTGTGTCTCTGAGATT	isomiR	NO	miR10532	18	46	11	21	0.67184	1.98954	0.65664	1.70181	1.56625	1.37389
sly-miR10532.28	GTATAAGTGTGTCTCTGAGATTT	isomiR	NO	miR10532	36	29	8	16	1.34368	1.25428	0.477557	1.29662	-0.0993342	1.44101
sly-miR10532.29	GTATAAGTGTGTCTCTGAGATTTC	isomiR	NO	miR10532	23	11	8	6	0.858463	0.47576	0.477557	0.486231
sly-miR10532.3	AAGTGTGTCTCTGAGATTT	isomiR	NO	miR10532	19	11	7	14	0.709165	0.47576	0.417862	1.13454		1.44101
sly-miR10532.30	GTCTCTGAGATTTCGGGC	isomiR	NO	miR10532	30	10	9	2	1.11973	0.432509	0.537251	0.162077	-1.37235
sly-miR10532.31	GTCTCTGAGATTTCGGGCA	isomiR	NO	miR10532	22	9	19	8	0.821138	0.389258	1.1342	0.648308		-0.80692
sly-miR10532.32	GTCTCTGAGATTTCGGGCATA	isomiR	NO	miR10532	30	12	19	10	1.11973	0.519011	1.1342	0.810385	-1.10932	-0.484992
sly-miR10532.33	GTGTCTCTGAGATTTCGGGCA	isomiR	NO	miR10532	524	155	229	162	19.558	6.70389	13.6701	13.1282	-1.54469	-0.0583463
sly-miR10532.34	GTGTCTCTGAGATTTCGGGCATA	isomiR	NO	miR10532	270	41	125	72	10.0776	1.77329	7.46182	5.83477	-2.50665	-0.354852
sly-miR10532.35	GTGTGTCTCTGAGATTTCGGGCA	isomiR	NO	miR10532	256	25	102	53	9.55506	1.08127	6.08885	4.29504	-3.14353	-0.503497
sly-miR10532.36	TAAGTGTGTCTCTGAGATTTC	isomiR	NO	miR10532	16	38	3	12	0.597191	1.64354	0.179084	0.972462	1.46054
sly-miR10532.37	TAAGTGTGTCTCTGAGATTTCGG	isomiR	NO	miR10532	25	7	9	3	0.933112	0.302757	0.537251	0.243116
sly-miR10532.38	TAAGTGTGTCTCTGAGATTTCGGG	isomiR	NO	miR10532	15	9	11	6	0.559867	0.389258	0.65664	0.486231
sly-miR10532.39	TAGTATAAGTGTGTCTCTGAGA	isomiR	NO	miR10532	7	44	4	11	0.261271	1.90304	0.238778	0.891424	2.86469
sly-miR10532.4	AAGTGTGTCTCTGAGATTTCG	isomiR	NO	miR10532	28	15	7	10	1.04508	0.648764	0.417862	0.810385	-0.687855
sly-miR10532.40	TAGTATAAGTGTGTCTCTGAGAT	isomiR	NO	miR10532	40	10	9	4	1.49298	0.432509	0.537251	0.324154	-1.78739
sly-miR10532.41	TAGTATAAGTGTGTCTCTGAGATT	isomiR	NO	miR10532	112	57	61	28	4.18034	2.4653	3.64137	2.26908	-0.761855	-0.682375
sly-miR10532.42	TATAAGTGTGTCTCTGAGATT	isomiR	NO	miR10532	33	97	20	23	1.23171	4.19534	1.19389	1.86389	1.76813	0.642641
sly-miR10532.43	TATAAGTGTGTCTCTGAGATTTC	isomiR	NO	miR10532	13	15	7	8	0.485218	0.648764	0.417862	0.648308
sly-miR10532.44	TATAGTATAAGTGTGTCTCTGAGA	isomiR	NO	miR10532	28	12	19	5	1.04508	0.519011	1.1342	0.405193	-1.00978	-1.48499
sly-miR10532.45	TCAGAGACACACTTATACT	isomiR	NO	miR10532	2	32	2	4	0.0746489	1.38403	0.119389	0.324154	4.21261
sly-miR10532.46	TGTGTCTCTGAGATTTCGGGCA	isomiR	NO	miR10532	53	42	35	18	1.9782	1.81654	2.08931	1.45869	-0.122993	-0.518351
sly-miR10532.47	TGTGTCTCTGAGATTTCGGGCATA	isomiR	NO	miR10532	197	54	118	62	7.35292	2.33555	7.04396	5.02439	-1.65455	-0.487439
sly-miR10532.48	TTTGTATAGTATAAGTGTGTCTCT	isomiR	NO	miR10532	22	8	8	3	0.821138	0.346007	0.477557	0.243116
sly-miR10532.5	AAGTGTGTCTCTGAGATTTCGGG	isomiR	NO	miR10532	27	19	11	11	1.00776	0.821768	0.65664	0.891424	-0.29435
sly-miR10532.6	AAGTGTGTCTCTGAGATTTCGGGCA	isomiR	NO	miR10532	484	93	154	77	18.065	4.02234	9.19297	6.23997	-2.16709	-0.558992
sly-miR10532.7	AATAGGACCTTTGTATAGTATAAG	isomiR	NO	miR10532	22	10	12	6	0.821138	0.432509	0.716335	0.486231
sly-miR10532.8	AATCTCAGAGACACACTTATACT	isomiR	NO	miR10532	30	14	9	6	1.11973	0.605513	0.537251	0.486231	-0.886926
sly-miR10532.9	AATCTCAGAGACACACTTATACTA	isomiR	NO	miR10532	46	22	11	6	1.71693	0.951521	0.65664	0.486231	-0.851521
sly-miR10533	TCTTATGAATTCTAGGTCTTCT	mature miRNA	sly-miR10533	miR10533	62	50	29	24	2.31412	2.16255	1.73114	1.94492	-0.0977303	0.167989
sly-miR10533.1	AAAGATCTTATGAATTCTAGGTCT	isomiR	NO	miR10533	35	3	5	4	1.30636	0.129753	0.298473	0.324154	-3.33171
sly-miR10533.2	AGAAATTAGGCCGGTGAAAGAC	isomiR	NO	miR10533	25	29	9	16	0.933112	1.25428	0.537251	1.29662	0.426735	1.27108
sly-miR10533.3	AGACAACTTAGAGTTCATAAGA	isomiR	NO	miR10533	0	47	0	16	0.0186622	2.03279	0.0298473	1.29662	6.7672	5.44101
sly-miR10533.4	TATGAATTCTAGGTCTTCTTTC	isomiR	NO	miR10533	51	52	18	13	1.90355	2.24905	1.0745	1.0535	0.240624	-0.0284778
sly-miR10534	CAAAATACCCTTGTCATCCAA	mature miRNA	sly-miR10534	miR10534	6	2	1	0	0.223947	0.0865019	0.0596946	0.0405193
sly-miR10534.1	AAAGGTGGATGACAAGGGTATTTT	isomiR	NO	miR10534	47	27	12	13	1.75425	1.16778	0.716335	1.0535	-0.587092	0.556485
sly-miR10534.10	GGATGACAAGGGTATTTTGGAGC	isomiR	NO	miR10534	30	3	10	5	1.11973	0.129753	0.596946	0.405193	-3.10932
sly-miR10534.11	GGATGACAAGGGTATTTTGGAGCC	isomiR	NO	miR10534	1716	294	547	238	64.0488	12.7158	32.6529	19.2872	-2.33255	-0.759572
sly-miR10534.12	TGACAAGGGTATTTTGGAGCC	isomiR	NO	miR10534	67	63	34	20	2.50074	2.72481	2.02962	1.62077	0.123801	-0.324527
sly-miR10534.2	AAGGTGGATGACAAGGGTATTTT	isomiR	NO	miR10534	32	24	11	12	1.19438	1.03802	0.65664	0.972462	-0.202428
sly-miR10534.3	ATGACAAGGGTATTTTGGAGCC	isomiR	NO	miR10534	148	136	72	58	5.52402	5.88213	4.29801	4.70023	0.0906192	0.129064
sly-miR10534.4	ATGACAAGGGTATTTTGGAGCCA	isomiR	NO	miR10534	107	19	25	20	3.99372	0.821768	1.49236	1.62077	-2.28093	0.119079
sly-miR10534.5	CAAAATACCCTTGTCATCCA	isomiR	NO	miR10534	30	24	17	7	1.11973	1.03802	1.01481	0.56727	-0.109318	-0.8391
sly-miR10534.6	CTCCAAAATACCCTTGTCATCCA	isomiR	NO	miR10534	28	20	10	6	1.04508	0.865019	0.596946	0.486231	-0.272817
sly-miR10534.7	GATGACAAGGGTATTTTGGAGCC	isomiR	NO	miR10534	365	114	151	79	13.6234	4.93061	9.01388	6.40204	-1.46625	-0.493616
sly-miR10534.8	GATGACAAGGGTATTTTGGAGCCA	isomiR	NO	miR10534	63	24	40	17	2.35144	1.03802	2.38778	1.37765	-1.17971	-0.793458
sly-miR10534.9	GGATGACAAGGGTATTTTGGA	isomiR	NO	miR10534	36	6	10	7	1.34368	0.259506	0.596946	0.56727	-2.37235
sly-miR10536.1	AGGAATCGGTCCAATGCAGCTGAC	isomiR	NO	miR10536	32	9	20	8	1.19438	0.389258	1.19389	0.648308	-1.61747	-0.880921
sly-miR10537	ATTTACCCCAAGTTCGTTGTC	mature miRNA	sly-miR10537	miR10537	32	326	15	104	1.19438	14.0998	0.895419	8.42801	3.56134	3.23456
sly-miR10537.1	CAACGTACGTAGGGTAAGTGG	isomiR	NO	miR10537	6	69	0	100	0.223947	2.98431	0.0298473	8.10385	3.73617	8.08486
sly-miR10538	AGATTGATATACGTTACTCACAGT	mature miRNA	sly-miR10538	miR10538	27	8	11	6	1.00776	0.346007	0.65664	0.486231	-1.54228
sly-miR10538.1	ACTTACAGTGACGTATATCAACCT	isomiR	NO	miR10538	133	28	49	21	4.96415	1.21103	2.92503	1.70181	-2.03532	-0.781385
sly-miR10538.2	ATTGATATACGTTACTCACAGTAA	isomiR	NO	miR10538	36	12	10	6	1.34368	0.519011	0.596946	0.486231	-1.37235
sly-miR10539	CTTGGAACCACAGTTACCACC	mature miRNA	sly-miR10539	miR10539	1185	642	1131	274	44.2295	27.7671	67.5146	22.2046	-0.671632	-1.60434
sly-miR10539.1	TGGTGATTGTGGTTCGAAAAT	isomiR	NO	miR10539	31	117	30	55	1.15706	5.06036	1.79084	4.45712	2.12878	1.31548
sly-miR10539.2	TGGTGATTGTGGTTCGAAAATT	isomiR	NO	miR10539	6	73	4	22	0.223947	3.15732	0.238778	1.78285	3.81747	2.90044
sly-miR10539.3	TTGGAACCACAGTTACCACC	isomiR	NO	miR10539	78	57	53	24	2.91131	2.4653	3.16381	1.94492	-0.239902	-0.70195
sly-miR10540	ATAATAACTATTAGTTGAATG	mature miRNA	sly-miR10540	miR10540	0	35	0	15	0.0186622	1.51378	0.0298473	1.21558	6.34189	5.3479
sly-miR10541	AGTCACTTTGATGATTGTCAAACA	mature miRNA	sly-miR10541	miR10541	1	0	2	0	0.0373245	0.0216255	0.119389	0.0405193
sly-miR10542	TAGAAGAATCATATATACCCCTA	mature miRNA	sly-miR10542	miR10542	18	5	20	4	0.67184	0.216255	1.19389	0.324154		-1.88092
sly-miR156a.1	CAGAAGATAGAGAGCACT	isomiR	NO	miR156	15	16	9	4	0.559867	0.692015	0.537251	0.324154
sly-miR156a.2	TTGACAGAAGATAGAGAGCACT	isomiR	NO	miR156	834	1490	611	596	31.1286	64.4439	36.4734	48.299	1.0498	0.405147
sly-miR156a|sly-miR156c|sly-miR156b|novel_sly-miR156f|novel_sly-miR156g	TTGACAGAAGATAGAGAGCAC	mature miRNA	sly-miR156a	miR156	18407	28721	10714	10398	687.031	1242.21	639.568	842.638	0.854461	0.397816
sly-miR156d-3p|novel_sly-miR156i*	GCTCACTGCTCTATCTGTCACC	mature miRNA	sly-miR156d-3p	miR156	60	61	22	37	2.23947	2.63831	1.31328	2.99842	0.236457	1.19103
sly-miR156d-5p|novel_sly-miR156i	TGACAGAAGAGAGTGAGCAC	mature miRNA	sly-miR156d-5p	miR156	419	408	452	237	15.6389	17.6464	26.982	19.2061	0.174229	-0.490428
sly-miR156e-3p|novel_sly-miR156h*	GCTTACTCTCTATCTGTCACC	mature miRNA	sly-miR156e-3p	miR156	35	21	22	9	1.30636	0.90827	1.31328	0.729347	-0.524356	-0.848499
sly-miR156e-5p|novel_sly-miR156h	TGATAGAAGAGAGTGAGCAC	mature miRNA	sly-miR156e-5p	miR156	108	83	94	49	4.03104	3.58983	5.61129	3.97089	-0.167238	-0.498872
sly-miR159	TTTGGATTGAAGGGAGCTCTA	mature miRNA	sly-miR159	miR159	35439	13154	40128	12000	1322.74	568.923	2395.42	972.462	-1.21723	-1.30057
sly-miR159.1	AGCTGCTGACCTATGGAT	isomiR	NO	miR159	1	29	0	10	0.0373245	1.25428	0.0298473	0.810385	5.07059
sly-miR159.10	TGAGCTGCTGACCTATGGATTCC	isomiR	NO	miR159	25	8	15	7	0.933112	0.346007	0.895419	0.56727
sly-miR159.11	TTGGATTGAAGGGAGCTCT	isomiR	NO	miR159	5	19	4	13	0.186622	0.821768	0.238778	1.0535		2.14145
sly-miR159.12	TTGGATTGAAGGGAGCTCTA	isomiR	NO	miR159	184	246	270	156	6.8677	10.6397	16.1175	12.642	0.631562	-0.350406
sly-miR159.13	TTTGGATTGAAGGGAGCT	isomiR	NO	miR159	113	12	49	23	4.21766	0.519011	2.92503	1.86389	-3.02261	-0.65014
sly-miR159.14	TTTGGATTGAAGGGAGCTC	isomiR	NO	miR159	61	9	50	18	2.27679	0.389258	2.98473	1.45869	-2.5482	-1.03292
sly-miR159.15	TTTGGATTGAAGGGAGCTCT	isomiR	NO	miR159	520	155	351	134	19.4087	6.70389	20.9528	10.8592	-1.53363	-0.948231
sly-miR159.16	TTTTGGATTGAAGGGAGCTCT	isomiR	NO	miR159	69	126	40	69	2.57539	5.44962	2.38778	5.59166	1.08137	1.2276
sly-miR159.17	TTTTGGATTGAAGGGAGCTCTA	isomiR	NO	miR159	45	16	54	16	1.6796	0.692015	3.22351	1.29662	-1.27924	-1.31388
sly-miR159.2	AGCTGCTGACCTATGGATT	isomiR	NO	miR159	18	217	11	77	0.67184	9.38545	0.65664	6.23997	3.80424	3.24836
sly-miR159.3	AGCTGCTGACCTATGGATTC	isomiR	NO	miR159	52	181	73	83	1.94087	7.82842	4.35771	6.7262	2.01202	0.626222
sly-miR159.4	AGCTGCTGACCTATGGATTCC	isomiR	NO	miR159	1983	2754	1654	1916	74.0144	119.113	98.7349	155.27	0.686454	0.653146
sly-miR159.5	AGCTGCTGACCTATGGATTCCT	isomiR	NO	miR159	14	249	4	110	0.522542	10.7695	0.238778	8.91424	4.36526	5.22237
sly-miR159.6	GAGCTCCTTGAAGTCCAAC	isomiR	NO	miR159	27	33	10	24	1.00776	1.42728	0.596946	1.94492	0.502116	1.70404
sly-miR159.7	GAGCTCCTTGAAGTCCAACA	isomiR	NO	miR159	31	32	10	40	1.15706	1.38403	0.596946	3.24154	0.258413	2.44101
sly-miR159.8	GTTTGCATATGTCAGGAGCTT	isomiR	NO	miR159	35	23	19	14	1.30636	0.994771	1.1342	1.13454	-0.393111	0.000434916
sly-miR159.9	GTTTGCATATGTCAGGAGCTTT	isomiR	NO	miR159	86	198	63	112	3.2099	8.56368	3.76076	9.07631	1.4157	1.27108
sly-miR160a	TGCCTGGCTCCCTGTATGCCA	mature miRNA	sly-miR160a	miR160	20	6	8	6	0.746489	0.259506	0.477557	0.486231
sly-miR160a.1	GCGTATGAGGAGCCAAGCATA	isomiR	gma-miR160a-3p	miR160	4	68	4	38	0.149298	2.94106	0.238778	3.07946	4.30007	3.68894
sly-miR162|novel_sly-miR162a	TCGATAAACCTCTGCATCCAG	mature miRNA	sly-miR162	miR162	15801	17355	11728	7508	589.764	750.62	700.098	608.437	0.347945	-0.202449
sly-miR164a-3p	CATGTGCCTGTTTTCCCCATC	mature miRNA	sly-miR164a-3p	miR164	24	713	16	184	0.895787	30.8379	0.955113	14.9111	5.10541	3.96457
sly-miR164a-5p|sly-miR164b-5p	TGGAGAAGCAGGGCACGTGCA	mature miRNA	sly-miR164a-5p	miR164	6	10	6	9	0.223947	0.432509	0.358168	0.729347
sly-miR164b-3p	CACGTGTTCTCCTTCTCCAAC	mature miRNA	sly-miR164b-3p	miR164	6	16	5	8	0.223947	0.692015	0.298473	0.648308
sly-miR166a.1	AGAATGTCGTCTGGTTCGAGA	isomiR	stu-miR166d-5p	miR166	176	863	201	391	6.56911	37.3256	11.9986	31.6861	2.50639	1.40098
sly-miR166a.2	ATGTCGTCTGGTTCGAGATCT	isomiR	NO	miR166	9	40	6	17	0.33592	1.73004	0.358168	1.37765	2.36461	1.94351
sly-miR166a.3	ATTTCGGACCAGGCTTCATTC	isomiR	NO	miR166	142	273	159	101	5.30007	11.8075	9.49144	8.18489	1.15562	-0.213664
sly-miR166a.4	TTTCGGACCAGGCTTCATTCC	isomiR	NO	miR166	59	45	62	25	2.20214	1.94629	3.70106	2.02596	-0.17818	-0.869333
sly-miR166a.5	TTTCGGACCAGGCTTCATTCCC	isomiR	NO	miR166	636	424	716	267	23.7384	18.3384	42.7413	21.6373	-0.372353	-0.982112
sly-miR166b.1	AATGTTGTCTGGCTCGAGG	isomiR	NO	miR166	10	53	4	16	0.373245	2.2923	0.238778	1.29662	2.6186	2.44101
sly-miR166b.2	GAATGTTGTCTGGCTCGAGG	isomiR	NO	miR166	9	22	6	9	0.33592	0.951521	0.358168	0.729347
sly-miR166b.3	GAATGTTGTCTGGCTCGAGGTC	isomiR	NO	miR166	18	2	10	11	0.67184	0.0865019	0.596946	0.891424
sly-miR166b.4	GGAATGTTGTCTGGCTCG	isomiR	NO	miR166	5	118	12	89	0.186622	5.10361	0.716335	7.21243	4.77332	3.33178
sly-miR166b.5	GGAATGTTGTCTGGCTCGA	isomiR	NO	miR166	15	26	27	26	0.559867	1.12452	1.61175	2.107	1.00616	0.38656
sly-miR166b.6	GGAATGTTGTCTGGCTCGAG	isomiR	NO	miR166	5	22	5	10	0.186622	0.951521	0.298473	0.810385
sly-miR166b.7	GGAATGTTGTCTGGCTCGAGG	isomiR	osa-miR166d-5p	miR166	283	5388	369	3124	10.5628	233.036	22.0273	253.164	4.46349	3.52271
sly-miR166b.8	GTCGGACCAGGCTTCATTCCC	isomiR	NO	miR166	78	10	39	7	2.91131	0.432509	2.32809	0.56727	-2.75086	-2.03704
sly-miR166b.9	TTGTCGGACCAGGCTTCATTCCCC	isomiR	NO	miR166	20	5	13	6	0.746489	0.216255	0.77603	0.486231
sly-miR166b|sly-miR166a|novel_sly-miR166d|novel_sly-miR166e	TCGGACCAGGCTTCATTCCCC	mature miRNA	sly-miR166b	miR166	461730	335650	608639	236610	17233.8	14517.2	36332.5	19174.5	-0.247482	-0.922068
sly-miR166c-3p	TCGGACCAGGCTTCATTCCTC	mature miRNA	sly-miR166c-3p	miR166	62808	22161	46000	19360	2344.27	958.484	2745.95	1568.91	-1.29032	-0.807547
sly-miR166c-5p	GGGATGTTGTCTGGCTCGACA	mature miRNA	sly-miR166c-5p	miR166	4172	33308	1673	11177	155.718	1440.6	99.869	905.767	3.20967	3.18103
sly-miR166c.1	ATGTTGTCTGGCTCGACA	isomiR	NO	miR166	13	24	3	7	0.485218	1.03802	0.179084	0.56727	1.09713
sly-miR166c.2	CGGACCAGGCTTCATTCCTC	isomiR	NO	miR166	29	11	19	11	1.08241	0.47576	1.1342	0.891424	-1.18594	-0.347488
sly-miR166c.3	GATGTTGTCTGGCTCGACACA	isomiR	NO	miR166	24	7	4	6	0.895787	0.302757	0.238778	0.486231
sly-miR166c.4	GGACCAGGCTTCATTCCTC	isomiR	NO	miR166	21	5	14	5	0.783814	0.216255	0.835724	0.405193
sly-miR166c.5	GGGATGTTGTCTGGCTCGAC	isomiR	NO	miR166	72	123	31	69	2.68736	5.31986	1.85053	5.59166	0.985199	1.59534
sly-miR166c.6	TCGGACCAGGCTTCATTCCT	isomiR	sbi-miR166k	miR166	963	198	399	280	35.9435	8.56368	23.8181	22.6908	-2.06943	-0.0699544
sly-miR166c.7	TCGGACCAGGCTTCATTCCTCT	isomiR	NO	miR166	85	45	47	66	3.17258	1.94629	2.80565	5.34854	-0.704928	0.930813
sly-miR167a|novel_sly-miR167c*	TGAAGCTGCCAGCATGATCTA	mature miRNA	sly-miR167a	miR167	228	91	178	86	8.50998	3.93583	10.6256	6.96931	-1.11249	-0.608461
sly-miR167b-3p	AGGTCATCTAGCAGCTTCAAT	mature miRNA	sly-miR167b-3p	miR167	6	220	1	86	0.223947	9.51521	0.0596946	6.96931	5.40901	6.86727
sly-miR167b-5p	TAAAGCTGCCAGCATGATCTGG	mature miRNA	sly-miR167b-5p	miR167	2672	1787	1642	940	99.731	77.2894	98.0185	76.1762	-0.367771	-0.363714
sly-miR167b.1	AGGTCATCTAGCAGCTTC	isomiR	NO	miR167	29	21	5	22	1.08241	0.90827	0.298473	1.78285	-0.253054	2.57851
sly-miR167b.2	CATCAGGTCATCTAGCAGCTT	isomiR	NO	miR167	64	62	38	23	2.38877	2.68156	2.26839	1.86389	0.166806	-0.283358
sly-miR167b.3	TAAAGCTGCCAGCATGATCT	isomiR	NO	miR167	89	6	31	20	3.32188	0.259506	1.85053	1.62077	-3.67816	-0.191261
sly-miR167b.4	TAAAGCTGCCAGCATGATCTG	isomiR	NO	miR167	299	34	78	70	11.16	1.47053	4.65618	5.6727	-2.92393	0.284888
sly-miR167b.5	TTAAAGCTGCCAGCATGATCTG	isomiR	NO	miR167	114	28	88	27	4.25499	1.21103	5.25312	2.18804	-1.81293	-1.26354
sly-miR168a-3p	CCTGCCTTGCATCAACTGAAT	mature miRNA	sly-miR168a-3p	miR168	1802	10206	551	2483	67.2587	441.419	32.8917	201.219	2.71436	2.61297
sly-miR168a-5p|sly-miR168b-5p	TCGCTTGGTGCAGGTCGGGAC	mature miRNA	sly-miR168a-5p	miR168	5427	12218	3164	7175	202.56	528.44	188.874	581.451	1.38339	1.62224
sly-miR168a.1	ATTCGCTTGGTGCAGGTCGGGACC	isomiR	NO	miR168	15	9	20	5	0.559867	0.389258	1.19389	0.405193		-1.55899
sly-miR168a.10	TCGCTTGGTGCAGGTCGGGA	isomiR	cme-miR168	miR168	110	302	72	188	4.10569	13.0618	4.29801	15.2352	1.66965	1.82567
sly-miR168a.11	TCGCTTGGTGCAGGTCGGGACC	isomiR	NO	miR168	10758	37438	9596	16970	401.537	1619.23	572.829	1375.22	2.0117	1.26349
sly-miR168a.12	TCGCTTGGTGCAGGTCGGGACCT	isomiR	NO	miR168	31	19	14	8	1.15706	0.821768	0.835724	0.648308	-0.493659
sly-miR168a.2	CCTGCCTTGCATCAACTG	isomiR	NO	miR168	91	24	54	35	3.39653	1.03802	3.22351	2.83635	-1.71022	-0.184597
sly-miR168a.3	CCTGCCTTGCATCAACTGAA	isomiR	NO	miR168	23	50	11	17	0.858463	2.16255	0.65664	1.37765	1.3329	1.06904
sly-miR168a.4	CCTGCCTTGCATCAACTGAATT	isomiR	NO	miR168	78	311	33	86	2.91131	13.451	1.96992	6.96931	2.20798	1.82288
sly-miR168a.5	CGCTTGGTGCAGGTCGGGAC	isomiR	NO	miR168	41	16	25	23	1.5303	0.692015	1.49236	1.86389	-1.14494	0.320713
sly-miR168a.6	CGCTTGGTGCAGGTCGGGACC	isomiR	NO	miR168	162	366	105	168	6.04656	15.8298	6.26793	13.6145	1.38846	1.11908
sly-miR168a.7	CTTGGTGCAGGTCGGGACC	isomiR	NO	miR168	27	19	22	16	1.00776	0.821768	1.31328	1.29662	-0.29435	-0.0184241
sly-miR168a.8	GCTTGGTGCAGGTCGGGACC	isomiR	NO	miR168	15	21	11	9	0.559867	0.90827	0.65664	0.729347
sly-miR168a.9	TCCTGCCTTGCATCAACTGAAT	isomiR	NO	miR168	542	895	192	204	20.2299	38.7096	11.4614	16.5319	0.936205	0.52847
sly-miR168b-3p	CCCGCCTTGCATCAACTGAAT	mature miRNA	sly-miR168b-3p	miR168	5896	40035	2035	9803	220.065	1731.55	121.478	794.421	2.97606	2.7092
sly-miR168b.1	CCCGCCTTGCATCAACTG	isomiR	NO	miR168	139	69	93	45	5.1881	2.98431	5.5516	3.64673	-0.797807	-0.606298
sly-miR168b.2	CCCGCCTTGCATCAACTGA	isomiR	NO	miR168	3	32	1	8	0.111973	1.38403	0.0596946	0.648308	3.62765
sly-miR168b.3	CCCGCCTTGCATCAACTGAA	isomiR	NO	miR168	64	179	35	61	2.38877	7.74192	2.08931	4.94335	1.69643	1.24246
sly-miR168b.4	CCCGCCTTGCATCAACTGAATA	isomiR	NO	miR168	12	108	0	28	0.447894	4.6711	0.0298473	2.26908	3.38253	6.24836
sly-miR168b.5	CCGCCTTGCATCAACTGAAT	isomiR	NO	miR168	25	128	12	43	0.933112	5.53612	0.716335	3.48466	2.56875	2.28231
sly-miR168b.6	TCCCGCCTTGCATCAACTG	isomiR	NO	miR168	16	8	16	9	0.597191	0.346007	0.955113	0.729347
sly-miR168b.7	TCCCGCCTTGCATCAACTGAAT	isomiR	lja-miR168-3p	miR168	1108	1893	481	476	41.3555	81.874	28.7131	38.5743	0.985326	0.425932
sly-miR169b	TAGCCAAGGATGACTTGCCTG	mature miRNA	sly-miR169b	miR169	20	1	1	0	0.746489	0.0432509	0.0596946	0.0405193
sly-miR169b.1	GGCAGTCTCCTTGGCTACC	isomiR	NO	miR169	134	27	7	14	5.00148	1.16778	0.417862	1.13454	-2.09859	1.44101
sly-miR169b.2	TAGCCAAGGATGACTTGCCT	isomiR	sbi-miR169d-5p	miR169	389	176	16	60	14.5192	7.61216	0.955113	4.86231	-0.931585	2.3479
sly-miR169c	CAGCCAAGGATGACTTGCCGA	mature miRNA	sly-miR169c	miR169	1	1	0	0	0.0373245	0.0432509	0.0298473	0.0405193
sly-miR169e-3p	TGGCAAGCATCTTTGGCGACT	mature miRNA	sly-miR169e-3p	miR169	81	78	11	44	3.02328	3.37357	0.65664	3.56569	0.158162	2.44101
sly-miR169e-5p	TAGCCAAGGATGACTTGCCTTT	mature miRNA	sly-miR169e-5p	miR169	3	0	0	1	0.111973	0.0216255	0.0298473	0.0810385
sly-miR169f	TAGGCGTTGTCTGAGGCTAAC	mature miRNA	sly-miR169f	miR169	80	36	28	47	2.98596	1.55703	1.67145	3.80881	-0.939393	1.18824
sly-miR169f.1	TAGGCGTTGTCTGAGGCT	isomiR	NO	miR169	19	8	3	11	0.709165	0.346007	0.179084	0.891424
sly-miR171a	TGATTGAGCCGTGCCAATATC	mature miRNA	sly-miR171a	miR171	419	530	137	285	15.6389	22.923	8.17816	23.096	0.551652	1.49779
sly-miR171a.1	TATTGGCCTGGTTCACTCAG	isomiR	NO	miR171	17	222	9	75	0.634516	9.60171	0.537251	6.07789	3.91956	3.4999
sly-miR171a.2	TATTGGCCTGGTTCACTCAGAC	isomiR	NO	miR171	3	30	0	10	0.111973	1.29753	0.0298473	0.810385	3.53454
sly-miR171b-3p	TTGAGCCGTGCCAATATCACG	mature miRNA	sly-miR171b-3p	miR171	92	648	23	271	3.43385	28.0266	1.37298	21.9614	3.0289	3.99959
sly-miR171b-5p	ATATTGGTGCGGTTCAATTAG	mature miRNA	sly-miR171b-5p	miR171	9	3	7	10	0.33592	0.129753	0.417862	0.810385
sly-miR171b.1	AGATATTGGTGCGGTTCAATT	isomiR	stu-miR171d-5p	miR171	1	25	0	31	0.0373245	1.08127	0.0298473	2.51219	4.85647	6.3952
sly-miR171b.2	TTGAGCCGTGCCAATATCACGT	isomiR	NO	miR171	31	9	11	11	1.15706	0.389258	0.65664	0.891424	-1.57166
sly-miR171c	TATTGGTGCGGTTCAATGAGA	mature miRNA	sly-miR171c	miR171	54	156	13	62	2.01552	6.74715	0.77603	5.02439	1.74312	2.69476
sly-miR171c.1	AATGAGAAAGCAGTACTTAAGAAC	isomiR	NO	miR171	22	13	17	5	0.821138	0.562262	1.01481	0.405193		-1.32453
sly-miR171c.10	TTGAGCCGCGCCAATATCACGT	isomiR	NO	miR171	75	38	35	12	2.79933	1.64354	2.08931	0.972462	-0.768281	-1.10331
sly-miR171c.2	ACGAGATATTGGTGCGGTTCAATG	isomiR	NO	miR171	136	78	82	48	5.07613	3.37357	4.89496	3.88985	-0.589451	-0.331582
sly-miR171c.3	AGATATTGGTGCGGTTCAATG	isomiR	NO	miR171	26	2368	20	1236	0.970436	102.418	1.19389	100.164	6.72162	6.39054
sly-miR171c.4	ATTGGTGCGGTTCAATGAGAA	isomiR	NO	miR171	12	33	2	13	0.447894	1.42728	0.119389	1.0535	1.67204	3.14145
sly-miR171c.5	GAGATATTGGTGCGGTTCAATG	isomiR	NO	miR171	5	103	6	25	0.186622	4.45485	0.358168	2.02596	4.57718	2.4999
sly-miR171c.6	TATTGGTGCGGTTCAATGAGAA	isomiR	NO	miR171	6	87	4	34	0.223947	3.76283	0.238778	2.75531	4.07059	3.52847
sly-miR171c.7	TGAGCCGCGCCAATATCACG	isomiR	NO	miR171	57	18	4	9	2.12749	0.778517	0.238778	0.729347	-1.45036
sly-miR171c.8	TGATTGAGCCGCGCCAATATC	isomiR	ath-miR171a-3p	miR171	50	18	14	5	1.86622	0.778517	0.835724	0.405193	-1.26132
sly-miR171c.9	TTGAGCCGCGCCAATATCACG	isomiR	NO	miR171	1968	1649	811	509	73.4545	71.3208	48.4123	41.2486	-0.042529	-0.231029
sly-miR171d	TTGAGCCGCGCCAATATCAC	mature miRNA	sly-miR171d	miR171	4	1	0	0	0.149298	0.0432509	0.0298473	0.0405193
sly-miR171d.1	AACGATCTCAGATTGAGCCGCGCC	isomiR	NO	miR171	26	3	9	10	0.970436	0.129753	0.537251	0.810385
sly-miR171d.2	TTGAGCCGCGCCAATATCACT	isomiR	vvi-miR171f	miR171	56	59	17	21	2.09017	2.5518	1.01481	1.70181	0.287898	0.745862
sly-miR171e	TTGAGCCGCGTCAATATCTCT	mature miRNA	sly-miR171e	miR171	26	167	48	83	0.970436	7.22291	2.86534	6.7262	2.89587	1.23108
sly-miR171e.1	AGATATTGATGCGGTTCAATC	isomiR	NO	miR171	25	629	29	650	0.933112	27.2048	1.73114	52.675	4.86567	4.92732
sly-miR171f	TATTGGCCTGGTTCACTCAGA	mature miRNA	sly-miR171f	miR171	980	8577	421	2794	36.578	370.963	25.1314	226.422	3.34223	3.17145
sly-miR171f.1	TGATTGAGCCGTGTCAATATC	isomiR	ath-miR170-3p	miR171	37	8	8	15	1.38101	0.346007	0.477557	1.21558	-1.99684	1.3479
sly-miR172a.1	GTGGCATAATCAAGATTCACG	isomiR	NO	miR172	46	88	15	29	1.71693	3.80608	0.895419	2.35012	1.14848	1.3921
sly-miR172b.1	GTAGCATCATCAAGATTCATA	isomiR	NO	miR172	31	30	13	7	1.15706	1.29753	0.77603	0.56727	0.165304
sly-miR172b|sly-miR172a|novel_sly-miR172e*	AGAATCTTGATGATGCTGCAT	mature miRNA	sly-miR172b	miR172	118	30	60	24	4.40429	1.29753	3.58168	1.94492	-1.76314	-0.880921
sly-miR172d	GGAATCTTGATGATGCTGCAG	mature miRNA	sly-miR172d	miR172	11	1	1	0	0.410569	0.0432509	0.0596946	0.0405193
sly-miR1916.1	AATGAACATCGCCTACTTGAAGT	isomiR	NO	miR1916	23	9	9	6	0.858463	0.389258	0.537251	0.486231
sly-miR1916.2	ATGAGGTGTCTAAAATGAACATC	isomiR	NO	miR1916	31	14	7	6	1.15706	0.605513	0.417862	0.486231	-0.934232
sly-miR1916.3	GAGGTGTCTAAAATGAACATC	isomiR	NO	miR1916	26	4	6	6	0.970436	0.173004	0.358168	0.486231
sly-miR1917.1	ATTAGTTAAGTGTCATTAGAACC	isomiR	NO	miR1917	86	20	53	18	3.2099	0.865019	3.16381	1.45869	-1.89173	-1.11699
sly-miR1917.2	TAGTTAAGTGTCATTAGAACC	isomiR	NO	miR1917	16	15	14	6	0.597191	0.648764	0.835724	0.486231
sly-miR1918	TGTTGGTGAGAGTTCGATTCTC	mature miRNA	sly-miR1918	miR1918	1	1	0	0	0.0373245	0.0432509	0.0298473	0.0405193
sly-miR1918.1	ATCGAACTACCGCTAACAGAATGG	isomiR	NO	miR1918	38	16	27	9	1.41833	0.692015	1.61175	0.729347	-1.03532	-1.14395
sly-miR1919a.1	CTTCCGGTAGTCCTGTCGCAGATG	isomiR	NO	miR1919	17	21	9	8	0.634516	0.90827	0.537251	0.648308
sly-miR1919a.2	TCCGGTAGTCCTGTCGCAGATG	isomiR	NO	miR1919	155	291	96	117	5.78529	12.586	5.73068	9.48151	1.12136	0.72641
sly-miR1919a.3	TTCCGGTAGTCCTGTCGCAGATG	isomiR	NO	miR1919	500	518	378	228	18.6622	22.404	22.5646	18.4768	0.263634	-0.288345
sly-miR1919a|sly-miR1919c-3p|sly-miR1919b|novel_sly-miR1919d	ACGAGAGTCATCTGTGACAGG	mature miRNA	sly-miR1919a	miR1919	242	2156	151	652	9.03252	93.249	9.01388	52.8371	3.36789	2.55133
sly-miR1919b.1	ATAATGGAAGATCGAGTTATC	isomiR	NO	miR1919	84	13	57	23	3.13525	0.562262	3.40259	1.86389	-2.47927	-0.868321
sly-miR1919c-5p|novel_sly-miR1919d*	TGTCGCAGATGACTTTCGCCC	mature miRNA	sly-miR1919c-5p	miR1919	864	1864	753	1386	32.2483	80.6197	44.95	112.319	1.32191	1.32121
sly-miR319a	CTTGGACTGAAGGGAGCTCC	mature miRNA	sly-miR319a	miR319	4	4	3	2	0.149298	0.173004	0.179084	0.162077
sly-miR319a.1	TTGGACTGAAGGGAGCTCC	isomiR	pta-miR319	miR319	16	9	13	4	0.597191	0.389258	0.77603	0.324154
sly-miR319b	TTGGACTGAAGGGAGCTCCCT	mature miRNA	sly-miR319b	miR319	117	40	54	25	4.36696	1.73004	3.22351	2.02596	-1.33583	-0.670024
sly-miR319b.1	CTTGGACTGAAGGGAGCTCCC	isomiR	ppt-miR319c	miR319	109	63	100	60	4.06837	2.72481	5.96946	4.86231	-0.578295	-0.295958
sly-miR319b.2	CTTGGACTGAAGGGAGCTCCCT	isomiR	NO	miR319	63	24	28	19	2.35144	1.03802	1.67145	1.53973	-1.17971	-0.11842
sly-miR319b.3	TTGGACTGAAGGGAGCTCCC	isomiR	mtr-miR319a-3p	miR319	267	78	210	82	9.96563	3.37357	12.5359	6.64516	-1.56268	-0.915686
sly-miR319c-3p	TTGGACTGAAGGGAGCTCCTT	mature miRNA	sly-miR319c-3p	miR319	1018	401	451	278	37.9963	17.3436	26.9223	22.5287	-1.13145	-0.257035
sly-miR319c-5p	AGAGCTTCCTTCAGCCCACTC	mature miRNA	sly-miR319c-5p	miR319	1	1	0	1	0.0373245	0.0432509	0.0298473	0.0810385
sly-miR319c.1	CTTGGACTGAAGGGAGCTCCT	isomiR	vun-miR319b	miR319	64	13	37	23	2.38877	0.562262	2.2087	1.86389	-2.08695	-0.244884
sly-miR319c.2	CTTGGACTGAAGGGAGCTCCTT	isomiR	NO	miR319	85	31	66	31	3.17258	1.34078	3.93984	2.51219	-1.24258	-0.64919
sly-miR319c.3	TTGGACTGAAGGGAGCTCCT	isomiR	gma-miR319c	miR319	77	19	38	24	2.87398	0.821768	2.26839	1.94492	-1.80625	-0.221958
sly-miR319d	AGGAAACTGTTTAGTCCAACC	mature miRNA	sly-miR319d	miR319	1	27	0	20	0.0373245	1.16778	0.0298473	1.62077	4.9675	5.76294
sly-miR319d.1	CTTGGACTGAAGGGTTTCCTTC	isomiR	NO	miR319	96	151	77	88	3.58315	6.53089	4.59648	7.13139	0.866052	0.633653
sly-miR319d.2	TTGGACTGAAGGGTTTCCTTC	isomiR	NO	miR319	298	1857	187	1009	11.1227	80.317	11.1629	81.7679	2.8522	2.87282
sly-miR390a-3p	CGCTATCCATCCTGAGTTTTA	mature miRNA	sly-miR390a-3p	miR390	13	91	4	75	0.485218	3.93583	0.238778	6.07789	3.01996	4.66983
sly-miR390a-5p	AAGCTCAGGAGGGATAGCACC	mature miRNA	sly-miR390a-5p	miR390	2033	12127	1188	4665	75.8806	524.504	70.9172	378.045	2.78915	2.41435
sly-miR390a.1	AGCTCAGGAGGGATAGCACC	isomiR	NO	miR390	58	24	36	6	2.16482	1.03802	2.14901	0.486231	-1.06041	-2.14395
sly-miR390b-3p	CGCTATCCATCCTGAGTTTCA	mature miRNA	sly-miR390b-3p	miR390	2	36	0	14	0.0746489	1.55703	0.0298473	1.13454	4.38253	5.24836
sly-miR390b-5p	AAGCTCAGGAGGGATAGCGCC	mature miRNA	sly-miR390b-5p	miR390	332	1259	139	364	12.3917	54.4529	8.29755	29.498	2.13563	1.82986
sly-miR390b.1	AGCTCAGGAGGGATAGCGCC	isomiR	gma-miR390e	miR390	25	5	13	5	0.933112	0.216255	0.77603	0.405193
sly-miR391	ACGCAGGAGAGATGATGCTGGA	mature miRNA	sly-miR391	miR391	99	290	122	439	3.69512	12.5428	7.28274	35.5759	1.76316	2.28835
sly-miR391.1	ACGCAGGAGAGATGATGCTG	isomiR	NO	miR391	49	34	31	50	1.8289	1.47053	1.85053	4.05193	-0.314637	1.13067
sly-miR391.10	TACGCAGGAGAGATGATGCT	isomiR	NO	miR391	14	7	20	29	0.522542	0.302757	1.19389	2.35012		0.97706
sly-miR391.11	TACGCAGGAGAGATGATGCTG	isomiR	stu-miR391-5p	miR391	3218	1313	3458	2349	120.11	56.7885	206.424	190.359	-1.08069	-0.116884
sly-miR391.12	TACGCAGGAGAGATGATGCTGG	isomiR	NO	miR391	12	40	27	73	0.447894	1.73004	1.61175	5.91581	1.94958	1.87594
sly-miR391.2	ACGCAGGAGAGATGATGCTGGACG	isomiR	NO	miR391	31	9	35	17	1.15706	0.389258	2.08931	1.37765	-1.57166	-0.600813
sly-miR391.3	ACGCAGGAGAGATGATGCTGGACGA	isomiR	NO	miR391	62	9	73	20	2.31412	0.389258	4.35771	1.62077	-2.57166	-1.42689
sly-miR391.4	AGAGATGATGCTGGACGATAGA	isomiR	NO	miR391	25	32	30	32	0.933112	1.38403	1.79084	2.59323	0.568754	0.534117
sly-miR391.5	AGCATCATACTCCTGCATATT	isomiR	NO	miR391	1	24	0	26	0.0373245	1.03802	0.0298473	2.107	4.79757	6.14145
sly-miR391.6	CAGCATCATACTCCTGCAT	isomiR	NO	miR391	52	14	23	29	1.94087	0.605513	1.37298	2.35012	-1.68048	0.775427
sly-miR391.7	CAGCATCATACTCCTGCATA	isomiR	NO	miR391	97	147	22	208	3.62047	6.35789	1.31328	16.856	0.812369	3.68202
sly-miR391.8	CAGCATCATACTCCTGCATAT	isomiR	NO	miR391	2	45	1	56	0.0746489	1.94629	0.0596946	4.53816	4.70446	6.24836
sly-miR391.9	CGCAGGAGAGATGATGCTGGACG	isomiR	NO	miR391	16	9	22	17	0.597191	0.389258	1.31328	1.37765		0.0690387
sly-miR393	ATCATGCGATCTCTTCGGAAT	mature miRNA	sly-miR393	miR393	267	2779	112	939	9.96563	120.194	6.68579	76.0952	3.59226	3.50863
sly-miR393.1	TCCAAAGGGATCGCATTGATC	isomiR	osa-miR393a	miR393	104	83	89	52	3.88174	3.58983	5.31282	4.214	-0.112791	-0.334286
sly-miR393.2	TCCAAAGGGATCGCATTGATCC	isomiR	ath-miR393a-5p	miR393	260	246	134	109	9.70436	10.6397	7.99907	8.8332	0.132756	0.143103
sly-miR394-3p	AGGTGGGCATACTGTCAACA	mature miRNA	sly-miR394-3p	miR394	35	380	26	352	1.30636	16.4354	1.55206	28.5256	3.65318	4.2
sly-miR394-5p	TTGGCATTCTGTCCACCTCC	mature miRNA	sly-miR394-5p	miR394	331	127	266	136	12.3544	5.49287	15.8788	11.0212	-1.16939	-0.526812
sly-miR394.1	AGGTGGGCATACTGTCAAC	isomiR	NO	miR394	16	37	9	20	0.597191	1.60028	0.537251	1.62077	1.42206	1.59301
sly-miR394.2	AGGTGGGCATACTGTCAACAG	isomiR	NO	miR394	5	39	1	49	0.186622	1.68679	0.0596946	3.97089	3.17608	6.05572
sly-miR394.3	AGGTGGGCATACTGTCAACAGA	isomiR	NO	miR394	1	31	0	13	0.0373245	1.34078	0.0298473	1.0535	5.16681	5.14145
sly-miR394.4	TCTTTGGCATTCTGTCCACCT	isomiR	NO	miR394	24	33	12	10	0.895787	1.42728	0.716335	0.810385	0.672041
sly-miR394.5	TGTTAGTTTCTCTTTGTGAAA	isomiR	NO	miR394	0	97	0	31	0.0186622	4.19534	0.0298473	2.51219	7.81252	6.3952
sly-miR394.6	TTGGCATTCTGTCCACCT	isomiR	NO	miR394	32	13	9	5	1.19438	0.562262	0.537251	0.405193	-1.08695
sly-miR394.7	TTGGCATTCTGTCCACCTC	isomiR	NO	miR394	20	14	13	9	0.746489	0.605513	0.77603	0.729347
sly-miR394.8	TTGGCATTCTGTCCACCTCCT	isomiR	NO	miR394	31	19	28	20	1.15706	0.821768	1.67145	1.62077	-0.493659	-0.0444193
sly-miR394.9	TTTGGCATTCTGTCCACCTCC	isomiR	cas-miR394	miR394	21	39	10	19	0.783814	1.68679	0.596946	1.53973	1.10569	1.36701
sly-miR396a-3p	GTTCAATAAAGCTGTGGGAAG	mature miRNA	sly-miR396a-3p	miR396	1337	39935	762	13970	49.9028	1727.23	45.4873	1132.11	5.11319	4.6374
sly-miR396a-5p	TTCCACAGCTTTCTTGAACTG	mature miRNA	sly-miR396a-5p	miR396	6045	9541	5701	2174	225.626	412.657	340.319	176.178	0.871008	-0.949856
sly-miR396a.1	ATAAAGCTGTGGGAAGATACA	isomiR	NO	miR396	55	292	22	163	2.05285	12.6293	1.31328	13.2093	2.62107	3.3303
sly-miR396a.10	TTCCACAGCTTTCTTGAACT	isomiR	vvi-miR396b	miR396	2189	3952	1354	834	81.7032	170.928	80.8265	67.5861	1.06492	-0.258101
sly-miR396a.11	TTCCACAGCTTTCTTGAACTGC	isomiR	NO	miR396	23	30	17	13	0.858463	1.29753	1.01481	1.0535	0.595938	0.0539844
sly-miR396a.12	TTGCGGTTCAATAAAGCTGTG	isomiR	NO	miR396	65	17	35	25	2.42609	0.735266	2.08931	2.02596	-1.7223	-0.0444193
sly-miR396a.13	TTTCCACAGCTTTCTTGAACT	isomiR	NO	miR396	26	110	13	21	0.970436	4.7576	0.77603	1.70181	2.29353	1.13289
sly-miR396a.2	CAATAAAGCTGTGGGAAGATA	isomiR	NO	miR396	1	130	0	82	0.0373245	5.62262	0.0298473	6.64516	7.23498	7.79856
sly-miR396a.3	CACAGCTTTCTTGAACTG	isomiR	NO	miR396	157	130	144	27	5.85994	5.62262	8.59602	2.18804	-0.0596432	-1.97403
sly-miR396a.4	GTTCAATAAAGCTGTGGGA	isomiR	NO	miR396	31	73	29	34	1.15706	3.15732	1.73114	2.75531	1.44824	0.670489
sly-miR396a.5	GTTCAATAAAGCTGTGGGAA	isomiR	osa-miR396a-3p	miR396	116	379	64	97	4.32964	16.3921	3.82045	7.86074	1.92068	1.04092
sly-miR396a.6	GTTCAATAAAGCTGTGGGAAGA	isomiR	NO	miR396	4	142	8	57	0.149298	6.14163	0.477557	4.6192	5.36236	3.2739
sly-miR396a.7	TACTTTTCCACAGCTTTCTTG	isomiR	NO	miR396	2	53	1	9	0.0746489	2.2923	0.0596946	0.729347	4.94053
sly-miR396a.8	TTCAATAAAGCTGTGGGAAG	isomiR	gma-miR396a-3p	miR396	22	19	30	10	0.821138	0.821768	1.79084	0.810385		-1.14395
sly-miR396a.9	TTCCACAGCTTTCTTGAAC	isomiR	NO	miR396	119	250	115	69	4.44161	10.8127	6.86488	5.59166	1.28358	-0.295958
sly-miR396b	TTCCACAGCTTTCTTGAACTT	mature miRNA	sly-miR396b	miR396	45536	104195	27147	21340	1699.61	4506.53	1620.53	1729.36	1.40682	0.0937749
sly-miR396b.1	CACAGCTTTCTTGAACTT	isomiR	NO	miR396	29	34	13	6	1.08241	1.47053	0.77603	0.486231	0.442092
sly-miR396b.2	GTCCAAGAAAGCTGTGGGA	isomiR	NO	miR396	44	110	11	34	1.64228	4.7576	0.65664	2.75531	1.53454	2.06904
sly-miR396b.3	GTCCAAGAAAGCTGTGGGAA	isomiR	NO	miR396	45	18	1	8	1.6796	0.778517	0.0596946	0.648308	-1.10932
sly-miR396b.4	GTCCAAGAAAGCTGTGGGAAA	isomiR	stu-miR396-3p	miR396	350	1449	65	378	13.0636	62.6706	3.88015	30.6326	2.26224	2.98088
sly-miR396b.5	TCCAAGAAAGCTGTGGGA	isomiR	NO	miR396	36	14	7	12	1.34368	0.605513	0.417862	0.972462	-1.14996
sly-miR396b.6	TCCAAGAAAGCTGTGGGAAA	isomiR	NO	miR396	120	38	55	10	4.47894	1.64354	3.2832	0.810385	-1.44635	-2.01842
sly-miR396b.7	TCCACAGCTTTCTTGAACTT	isomiR	NO	miR396	27	66	18	11	1.00776	2.85456	1.0745	0.891424	1.50212	-0.269486
sly-miR396b.8	TTCCACAGCTTTCTTGAACTTC	isomiR	NO	miR396	844	824	685	280	31.5018	35.6388	40.8908	22.6908	0.178011	-0.84967
sly-miR396b.9	TTCCACAGCTTTCTTGAACTTCT	isomiR	NO	miR396	77	37	42	12	2.87398	1.60028	2.50717	0.972462	-0.844723	-1.36635
sly-miR397-3p	TCAACGCTAAACTCGATCATG	mature miRNA	sly-miR397-3p	miR397	1403	4725	1521	1959	52.3662	204.361	90.7955	158.754	1.96441	0.806105
sly-miR397-5p	ATTGAGTGCAGCGTTGATGA	mature miRNA	sly-miR397-5p	miR397	267	8307	260	2575	9.96563	359.285	15.5206	208.674	5.17203	3.749
sly-miR397.1	ATCAACGCTAAACTCGAT	isomiR	NO	miR397	5	42	4	16	0.186622	1.81654	0.238778	1.29662	3.283	2.44101
sly-miR397.10	GATTGAGTGCAGCGTTGATGA	isomiR	NO	miR397	1	28	2	10	0.0373245	1.21103	0.119389	0.810385	5.01996
sly-miR397.11	TCAACGCTAAACTCGATCA	isomiR	NO	miR397	3	20	9	12	0.111973	0.865019	0.537251	0.972462
sly-miR397.12	TCATCAACGCTAAACTCGATC	isomiR	NO	miR397	656	677	615	294	24.4848	29.2809	36.7122	23.8253	0.25807	-0.623763
sly-miR397.13	TCATCAACGCTAAACTCGATCA	isomiR	NO	miR397	32	79	59	41	1.19438	3.41682	3.52198	3.32258	1.51639	-0.0840835
sly-miR397.14	TGATTGAGTGCAGCGTTGA	isomiR	NO	miR397	3	47	5	21	0.111973	2.03279	0.298473	1.70181	4.18224	2.5114
sly-miR397.15	TGATTGAGTGCAGCGTTGATG	isomiR	NO	miR397	125	2304	183	722	4.66556	99.6501	10.9241	58.5098	4.41675	2.42116
sly-miR397.16	TGATTGAGTGCAGCGTTGATGA	isomiR	NO	miR397	10	160	9	29	0.373245	6.92015	0.537251	2.35012	4.21261	2.12906
sly-miR397.17	TTGAGTGCAGCGTTGATGA	isomiR	NO	miR397	10	169	7	48	0.373245	7.30941	0.417862	3.88985	4.29156	3.21862
sly-miR397.18	TTGAGTGCAGCGTTGATGAC	isomiR	NO	miR397	64	290	86	81	2.38877	12.5428	5.13373	6.56412	2.39252	0.354593
sly-miR397.19	TTGAGTGCAGCGTTGATGACA	isomiR	NO	miR397	221	11929	206	4284	8.24871	515.94	12.2971	347.169	5.96689	4.81925
sly-miR397.2	ATCAACGCTAAACTCGATC	isomiR	NO	miR397	40	1245	24	526	1.49298	53.8474	1.43267	42.6263	5.17261	4.89496
sly-miR397.3	ATCAACGCTAAACTCGATCA	isomiR	NO	miR397	37	271	38	108	1.38101	11.721	2.26839	8.75216	3.08531	1.94797
sly-miR397.4	ATCAACGCTAAACTCGATCATG	isomiR	NO	miR397	23	80	19	58	0.858463	3.46007	1.1342	4.70023	2.01098	2.05106
sly-miR397.5	ATTGAGTGCAGCGTTGATG	isomiR	NO	miR397	7	237	6	105	0.261271	10.2505	0.358168	8.50904	5.294	4.57029
sly-miR397.6	ATTGAGTGCAGCGTTGATGAC	isomiR	stu-miR397-5p	miR397	1639	8668	2229	3363	61.1748	374.899	133.059	272.533	2.61549	1.03436
sly-miR397.7	ATTGAGTGCAGCGTTGATGACA	isomiR	NO	miR397	259	8491	310	3224	9.66704	367.244	18.5053	261.268	5.24752	3.81952
sly-miR397.8	ATTGAGTGCAGCGTTGATGACATA	isomiR	NO	miR397	15	7	21	3	0.559867	0.302757	1.25359	0.243116		-2.36635
sly-miR397.9	CATCAACGCTAAACTCGATCA	isomiR	NO	miR397	5	203	6	116	0.186622	8.77994	0.358168	9.40047	5.55602	4.71403
sly-miR398a	TATGTTCTCAGGTCGCCCCTG	mature miRNA	sly-miR398a	miR398	22365	320661	15497	71646	834.762	13868.9	925.087	5806.09	4.05434	2.6499
sly-miR398a.1	AGGGTTGATTTGAGAACATATG	isomiR	NO	miR398	1	33	0	12	0.0373245	1.42728	0.0298473	0.972462	5.257
sly-miR398a.10	GGGTTGATTTGAGAACATATGT	isomiR	NO	miR398	14	788	9	270	0.522542	34.0817	0.537251	21.8804	6.02731	5.3479
sly-miR398a.11	TATGTTCTCAGGTCGCCC	isomiR	NO	miR398	78	21	70	15	2.91131	0.90827	4.17862	1.21558	-1.68048	-1.78138
sly-miR398a.12	TATGTTCTCAGGTCGCCCC	isomiR	NO	miR398	529	1725	455	546	19.7446	74.6079	27.161	44.247	1.91787	0.704042
sly-miR398a.13	TATGTTCTCAGGTCGCCCCT	isomiR	NO	miR398	744	363	714	143	27.7694	15.7001	42.6219	11.5885	-0.822723	-1.8789
sly-miR398a.14	TATGTTCTCAGGTCGCCCCTGT	isomiR	NO	miR398	2	46	2	11	0.0746489	1.98954	0.119389	0.891424	4.73617
sly-miR398a.15	TGTTCTCAGGTCGCCCCTG	isomiR	NO	miR398	1	43	1	14	0.0373245	1.85979	0.0596946	1.13454	5.63887	4.24836
sly-miR398a.2	ATATGTTCTCAGGTCGCCCC	isomiR	NO	miR398	15	45	15	8	0.559867	1.94629	0.895419	0.648308	1.79757
sly-miR398a.3	ATATGTTCTCAGGTCGCCCCT	isomiR	NO	miR398	34	25	26	8	1.26903	1.08127	1.55206	0.648308	-0.230997	-1.25943
sly-miR398a.4	ATATGTTCTCAGGTCGCCCCTG	isomiR	NO	miR398	91	844	80	205	3.39653	36.5038	4.77557	16.6129	3.42591	1.79856
sly-miR398a.5	ATGTTCTCAGGTCGCCCCTG	isomiR	NO	miR398	20	123	5	35	0.746489	5.31986	0.298473	2.83635	2.8332	3.24836
sly-miR398a.6	CATATGTTCTCAGGTCGCCCC	isomiR	NO	miR398	13	150	13	32	0.485218	6.48764	0.77603	2.59323	3.74099	1.74057
sly-miR398a.7	GGGTTGATTTGAGAACATA	isomiR	NO	miR398	13	707	7	319	0.485218	30.5784	0.417862	25.8513	5.97774	5.95107
sly-miR398a.8	GGGTTGATTTGAGAACATAT	isomiR	NO	miR398	10	80	13	25	0.373245	3.46007	0.77603	2.02596	3.21261	1.38442
sly-miR398a.9	GGGTTGATTTGAGAACATATG	isomiR	stu-miR398a-5p	miR398	383	32018	264	11556	14.2953	1384.81	15.7594	936.481	6.598	5.89297
sly-miR399	TGCCAAAGGAGAGTTGCCCTA	mature miRNA	sly-miR399	miR399	0	1	0	0	0.0186622	0.0432509	0.0298473	0.0405193
sly-miR399.1	GGGCTACACTCTATTGGCATG	isomiR	stu-miR399i-5p	miR399	1	46	1	18	0.0373245	1.98954	0.0596946	1.45869	5.73617	4.61093
sly-miR399b	GGGCTACTCTCTATTGGCATG	mature miRNA	sly-miR399b	miR399	4	36	1	10	0.149298	1.55703	0.0596946	0.810385	3.38253
sly-miR399b.1	CGCCAAAGGAGAGCTGCCCTG	isomiR	nta-miR399a	miR399	15	16	15	5	0.559867	0.692015	0.895419	0.405193
sly-miR403-3p	CTAGATTCACGCACAAGCTCG	mature miRNA	sly-miR403-3p	miR403	4332	4033	2670	1607	161.69	174.431	159.385	130.229	0.10943	-0.291462
sly-miR403-5p	CGTTTGTGCGTGAATCTAACA	mature miRNA	sly-miR403-5p	miR403	19	276	4	120	0.709165	11.9373	0.238778	9.72462	4.07321	5.3479
sly-miR403.1	CGTTTGTGCGTGAATCTAAC	isomiR	NO	miR403	297	1071	159	388	11.0854	46.3217	9.49144	31.4429	2.06303	1.72804
sly-miR403.2	CTAGATTCACGCACAAGCT	isomiR	NO	miR403	48	9	20	4	1.79157	0.389258	1.19389	0.324154	-2.20243	-1.88092
sly-miR403.3	CTAGATTCACGCACAAGCTC	isomiR	NO	miR403	231	75	119	44	8.62195	3.24382	7.10366	3.56569	-1.41032	-0.994379
sly-miR403.4	CTAGATTCACGCACAAGCTCGT	isomiR	NO	miR403	37	12	12	7	1.38101	0.519011	0.716335	0.56727	-1.41188
sly-miR403.5	TAGATTCACGCACAAGCTCG	isomiR	NO	miR403	24	10	8	3	0.895787	0.432509	0.477557	0.243116
sly-miR408	ACGGGGACGAGCCAGAGCATG	mature miRNA	sly-miR408	miR408	43	336	16	496	1.60495	14.5323	0.955113	40.1951	3.17866	5.3952
sly-miR408.1	ACGGGGACGAGCCAGAGCA	isomiR	NO	miR408	4	59	5	33	0.149298	2.5518	0.298473	2.67427	4.09525	3.16347
sly-miR408.2	TGCACTGCCTCTTCCCTG	isomiR	NO	miR408	234	56	194	42	8.73392	2.42205	11.5808	3.40362	-1.8504	-1.76659
sly-miR408.3	TGCACTGCCTCTTCCCTGG	isomiR	NO	miR408	465	258	584	133	17.3559	11.1587	34.8616	10.7781	-0.63725	-1.69353
sly-miR408.4	TGCACTGCCTCTTCCCTGGC	isomiR	gma-miR408d	miR408	157	372	285	99	5.85994	16.0893	17.013	8.02281	1.45715	-1.08445
sly-miR408.5	TGCACTGCCTCTTCCCTGGCT	isomiR	ppt-miR408b	miR408	961	7656	1103	2216	35.8688	331.129	65.8431	179.581	3.20659	1.44753
sly-miR408.6	TGCACTGCCTCTTCCCTGGCTC	isomiR	NO	miR408	180	261	215	92	6.7184	11.2885	12.8343	7.45554	0.748663	-0.783623
sly-miR408.7	TGCACTGCCTCTTCCCTGGCTCT	isomiR	NO	miR408	27	12	14	10	1.00776	0.519011	0.835724	0.810385	-0.957315
sly-miR477-3p	AGTTCTTGTAGGGTGAGACAAC	mature miRNA	sly-miR477-3p	miR477	13	33	0	14	0.485218	1.42728	0.0298473	1.13454	1.55656	5.24836
sly-miR477-5p	TGTCTCTCCCTCAAGGGCTCC	mature miRNA	sly-miR477-5p	miR477	35	20	18	10	1.30636	0.865019	1.0745	0.810385	-0.594745	-0.406989
sly-miR482a	TTTCCAATTCCACCCATTCCTA	mature miRNA	sly-miR482a	miR482	295	385	262	141	11.0107	16.6516	15.64	11.4264	0.596753	-0.452864
sly-miR482a.1	ATTGGTGAGTTGGAAAGC	isomiR	NO	miR482	1	51	0	3	0.0373245	2.2058	0.0298473	0.243116	5.88504
sly-miR482a.2	GGGATTGGTGAGTTGGAAAG	isomiR	NO	miR482	6	90	2	15	0.223947	3.89258	0.119389	1.21558	4.1195	3.3479
sly-miR482a.3	GGGATTGGTGAGTTGGAAAGC	isomiR	NO	miR482	910	35639	302	8800	33.9653	1541.42	18.0278	713.139	5.50406	5.30589
sly-miR482a.4	GGGATTGGTGAGTTGGAAAGCT	isomiR	NO	miR482	2	34	0	9	0.0746489	1.47053	0.0298473	0.729347	4.30007
sly-miR482b	TCTTGCCTACACCGCCCATGCC	mature miRNA	sly-miR482b	miR482	4223	2112	3282	1655	157.621	91.346	195.918	134.119	-0.787049	-0.546737
sly-miR482b.1	CGTGAGCGGTGGGGAAAGATA	isomiR	NO	miR482	4	372	5	301	0.149298	16.0893	0.298473	24.3926	6.75177	6.3527
sly-miR482c	TCTTGCCAATACCGCCCATTCC	mature miRNA	sly-miR482c	miR482	216	223	190	166	8.06208	9.64496	11.342	13.4524	0.258622	0.246191
sly-miR482c.1	AGTGGGTGGTGTGGTAAGATT	isomiR	stu-miR482e-5p	miR482	0	31	0	18	0.0186622	1.34078	0.0298473	1.45869	6.16681	5.61093
sly-miR482d-3p	TTTCCTATTCCACCCATGCCAA	mature miRNA	sly-miR482d-3p	miR482	61	27	34	27	2.27679	1.16778	2.02962	2.18804	-0.96324	0.108432
sly-miR482d-5p	GGAGTGGGTGGGATGGAAAAA	mature miRNA	sly-miR482d-5p	miR482	1	15	0	11	0.0373245	0.648764	0.0298473	0.891424
sly-miR482e-3p	TCTTTCCTACTCCTCCCATACC	mature miRNA	sly-miR482e-3p	miR482	5368	4531	6581	4734	200.358	195.97	392.85	383.636	-0.0319454	-0.0342396
sly-miR482e-5p	TGTGGGTGGGGTGGAAAGATT	mature miRNA	sly-miR482e-5p	miR482	161	2064	161	2499	6.00924	89.2699	9.61083	202.515	3.89292	4.39723
sly-miR482e.1	CATGACTTCCACTAGCTTCTC	isomiR	NO	miR482	45	14	17	16	1.6796	0.605513	1.01481	1.29662	-1.47189	0.353545
sly-miR482e.2	TGTGGGTGGGGTGGAAAGAT	isomiR	NO	miR482	2	21	1	20	0.0746489	0.90827	0.0596946	1.62077		4.76294
sly-miR530	AGGTGTAGGTGTTCATGCAGA	mature miRNA	sly-miR530	miR530	12	1126	6	231	0.447894	48.7005	0.358168	18.7199	6.76464	5.70779
sly-miR530.1	GTGTAGGTGTTCATGCAGACA	isomiR	NO	miR530	0	342	0	69	0.0186622	14.7918	0.0298473	5.59166	9.63046	7.54953
sly-miR530.2	TCTGCATTTGCACCTGCACCT	isomiR	stu-miR530	miR530	474	167	111	99	17.6918	7.22291	6.6261	8.02281	-1.29243	0.275948
sly-miR5300	TCCCCAGTCCAGGCATTCCAAC	mature miRNA	sly-miR5300	miR5300	663	475	299	208	24.7461	20.5442	17.8487	16.856	-0.268472	-0.0825544
sly-miR5300.1	TGGTATGCTTTGATTGGGAAAG	isomiR	NO	miR5300	1	42	5	28	0.0373245	1.81654	0.298473	2.26908	5.60493	2.92643
sly-miR5302b-3p	TTTTCAACTATAGCATTATTTT	mature miRNA	sly-miR5302b-3p	miR5302	1	0	0	0	0.0373245	0.0216255	0.0298473	0.0405193
sly-miR5302b-5p	TGAAATGCTATAGTTGGAAAGT	mature miRNA	sly-miR5302b-5p	miR5302	0	0	3	0	0.0186622	0.0216255	0.179084	0.0405193
sly-miR5303	TTTTTGAAGAGTTCGAGCAAC	mature miRNA	sly-miR5303	miR5303	6	1	2	0	0.223947	0.0432509	0.119389	0.0405193
sly-miR5304	TCAATGCTACATACTCATCCC	mature miRNA	sly-miR5304	miR5304	8	7	13	6	0.298596	0.302757	0.77603	0.486231
sly-miR5304.1	ATGAGTATGGTGCATTGGATG	isomiR	NO	miR5304	2	285	1	85	0.0746489	12.3265	0.0596946	6.88827	7.36743	6.8504
sly-miR5304.2	GATGAGTATGGTGCATTGGAT	isomiR	NO	miR5304	6	24	2	9	0.223947	1.03802	0.119389	0.729347	2.21261
sly-miR5304.3	TGAGTATGGTGCATTGGATGT	isomiR	NO	miR5304	4	27	2	10	0.149298	1.16778	0.119389	0.810385	2.9675
sly-miR6022	TGGAAGGGAGAATATCCAGGA	mature miRNA	sly-miR6022	miR6022	3	3	8	5	0.111973	0.129753	0.477557	0.405193
sly-miR6022.1	ACTAACTTATTTCGGCTCAAAGT	isomiR	NO	miR6022	0	35	0	15	0.0186622	1.51378	0.0298473	1.21558	6.34189	5.3479
sly-miR6022.10	CTGAACGGAACAATACGATCCT	isomiR	NO	miR6022	93	100	48	60	3.47117	4.32509	2.86534	4.86231	0.317307	0.762936
sly-miR6022.11	CTGGATATTATCCTTTCCATC	isomiR	NO	miR6022	5	26	5	13	0.186622	1.12452	0.298473	1.0535	2.59112	1.81952
sly-miR6022.12	GAACAATACGATCCTGGATAT	isomiR	NO	miR6022	24	83	19	34	0.895787	3.58983	1.1342	2.75531	2.00269	1.28054
sly-miR6022.13	GTGATGGAAGGGAGAATATCCA	isomiR	NO	miR6022	9	19	5	17	0.33592	0.821768	0.298473	1.37765		2.20654
sly-miR6022.14	TGAACGGAACAATACGATCCT	isomiR	NO	miR6022	17	9	13	11	0.634516	0.389258	0.77603	0.891424
sly-miR6022.15	TGATGGAAGGGAGAATATCCA	isomiR	NO	miR6022	5	38	3	23	0.186622	1.64354	0.179084	1.86389	3.13861	3.37961
sly-miR6022.2	ACTAACTTATTTCGGCTCAAAGTT	isomiR	NO	miR6022	2	35	0	19	0.0746489	1.51378	0.0298473	1.53973	4.34189	5.68894
sly-miR6022.3	ATGGAAGGGAGAATATCCAGGA	isomiR	NO	miR6022	20	62	25	53	0.746489	2.68156	1.49236	4.29504	1.84488	1.52507
sly-miR6022.4	CCTGAACGGAACAATACGAT	isomiR	NO	miR6022	67	42	30	25	2.50074	1.81654	1.79084	2.02596	-0.461162	0.177973
sly-miR6022.5	CCTGAACGGAACAATACGATC	isomiR	NO	miR6022	1586	3343	1015	1771	59.1966	144.588	60.59	143.519	1.28836	1.24409
sly-miR6022.6	CCTGAACGGAACAATACGATCC	isomiR	NO	miR6022	12	491	5	290	0.447894	21.2362	0.298473	23.5012	5.56723	6.29899
sly-miR6022.7	CCTGAACGGAACAATACGATCCT	isomiR	NO	miR6022	7	43	8	23	0.261271	1.85979	0.477557	1.86389	2.83152	1.96457
sly-miR6022.8	CTCGGTCTAAATAACTTAGTGA	isomiR	NO	miR6022	2	77	0	91	0.0746489	3.33032	0.0298473	7.3745	5.4794	7.9488
sly-miR6022.9	CTGAACGGAACAATACGATCC	isomiR	NO	miR6022	6	48	4	15	0.223947	2.07604	0.238778	1.21558	3.21261	2.3479
sly-miR6023	TTCCATGAAAGAGTTTTTGGAT	mature miRNA	sly-miR6023	miR6023	6910	3726	1979	2190	257.912	161.153	118.136	177.474	-0.678448	0.587167
sly-miR6023.1	AAGATCTTTTACCGTAGTAATC	isomiR	NO	miR6023	16	1372	10	629	0.597191	59.3403	0.596946	50.9732	6.63467	6.416
sly-miR6023.10	ATTACTACGGTCAGGAATCTTA	isomiR	NO	miR6023	3	208	0	150	0.111973	8.99619	0.0298473	12.1558	6.32809	8.66983
sly-miR6023.11	ATTACTACGGTCAGGAATCTTAT	isomiR	NO	miR6023	1	29	5	16	0.0373245	1.25428	0.298473	1.29662	5.07059	2.11908
sly-miR6023.12	CAGAGACAATTCATGGAATAT	isomiR	NO	miR6023	0	32	0	13	0.0186622	1.38403	0.0298473	1.0535	6.21261	5.14145
sly-miR6023.13	CATGAAAGAGTTTTTGGATAAG	isomiR	NO	miR6023	2	40	0	14	0.0746489	1.73004	0.0298473	1.13454	4.53454	5.24836
sly-miR6023.14	CATGAAAGAGTTTTTGGATAAGA	isomiR	NO	miR6023	1	94	2	56	0.0373245	4.06559	0.119389	4.53816	6.7672	5.24836
sly-miR6023.15	CCAGAGACAATTCATGGAATA	isomiR	NO	miR6023	2	51	2	52	0.0746489	2.2058	0.119389	4.214	4.88504	5.14145
sly-miR6023.16	CCATGAAAGAGTTTTTGGATAAG	isomiR	NO	miR6023	4	66	1	69	0.149298	2.85456	0.0596946	5.59166	4.257	6.54953
sly-miR6023.17	CGGTCAGGAATCTTATCCAGA	isomiR	NO	miR6023	2	342	0	112	0.0746489	14.7918	0.0298473	9.07631	7.63046	8.24836
sly-miR6023.18	CTACGGTCAGGAATCTTATCC	isomiR	NO	miR6023	19	354	25	148	0.709165	15.3108	1.49236	11.9937	4.43229	3.0066
sly-miR6023.19	TACTACGGTCAGGAATCTTAT	isomiR	NO	miR6023	12	146	13	64	0.447894	6.31464	0.77603	5.18646	3.81747	2.74057
sly-miR6023.2	ACTACGGTCAGGAATCTTATC	isomiR	NO	miR6023	8	88	8	45	0.298596	3.80608	0.477557	3.64673	3.67204	2.93286
sly-miR6023.20	TATGAGCTGAGATTGGTGTCT	isomiR	NO	miR6023	8	47	19	19	0.298596	2.03279	1.1342	1.53973	2.7672	0.441008
sly-miR6023.21	TCCATGAAAGAGTTTTTGGATA	isomiR	NO	miR6023	0	39	0	31	0.0186622	1.68679	0.0298473	2.51219	6.49801	6.3952
sly-miR6023.22	TGAGCTGAGATTGGTGTC	isomiR	NO	miR6023	4	55	1	25	0.149298	2.3788	0.0596946	2.02596	3.99397	5.08486
sly-miR6023.23	TGAGCTGAGATTGGTGTCT	isomiR	NO	miR6023	44	997	44	588	1.64228	43.1212	2.62656	47.6506	4.71463	4.18125
sly-miR6023.24	TGAGCTGAGATTGGTGTCTA	isomiR	NO	miR6023	4	136	0	88	0.149298	5.88213	0.0298473	7.13139	5.30007	7.90044
sly-miR6023.25	TGATTACTACGGTCAGGAATC	isomiR	NO	miR6023	3	123	2	75	0.111973	5.31986	0.119389	6.07789	5.57016	5.66983
sly-miR6023.26	TGATTACTACGGTCAGGAATCT	isomiR	NO	miR6023	0	84	0	74	0.0186622	3.63308	0.0298473	5.99685	7.60493	7.65046
sly-miR6023.27	TTACTACGGTCAGGAATCTTA	isomiR	NO	miR6023	15	135	9	110	0.559867	5.83888	0.537251	8.91424	3.38253	4.05244
sly-miR6023.28	TTACTACGGTCAGGAATCTTAT	isomiR	NO	miR6023	362	2015	233	1196	13.5115	87.1506	13.9088	96.9221	2.68933	2.80082
sly-miR6023.29	TTCCATGAAAGAGTTTTTGGA	isomiR	NO	miR6023	19	11	7	7	0.709165	0.47576	0.417862	0.56727
sly-miR6023.3	CCATGAAAGAGTTTTTGGA	isomiR	NO	miR6023	5	1065	1	383	0.186622	46.0622	0.0596946	31.0378	7.94732	9.02221
sly-miR6023.30	TTCCATGAAAGAGTTTTTGGATA	isomiR	NO	miR6023	114	3567	21	2285	4.25499	154.276	1.25359	185.173	5.18022	7.20667
sly-miR6023.4	ATAAGATCTTTTACCGTAGTA	isomiR	NO	miR6023	5	32	3	14	0.186622	1.38403	0.179084	1.13454	2.89068	2.6634
sly-miR6023.5	ATAAGATCTTTTACCGTAGTAATC	isomiR	NO	miR6023	90	15	39	16	3.3592	0.648764	2.32809	1.29662	-2.37235	-0.844395
sly-miR6023.6	ATATGAGCTGAGATTGGTGTCT	isomiR	NO	miR6023	3	31	0	19	0.111973	1.34078	0.0298473	1.53973	3.58184	5.68894
sly-miR6023.7	ATGAAAGAGTTTTTGGATAAGA	isomiR	NO	miR6023	0	60	0	31	0.0186622	2.59506	0.0298473	2.51219	7.1195	6.3952
sly-miR6023.8	ATGAGCTGAGATTGGTGTCT	isomiR	NO	miR6023	3	125	2	78	0.111973	5.40637	0.119389	6.321	5.59343	5.72641
sly-miR6023.9	ATGAGCTGAGATTGGTGTCTA	isomiR	NO	miR6023	0	31	1	28	0.0186622	1.34078	0.0596946	2.26908	6.16681	5.24836
sly-miR6024	TTTTAGCAAGAGTTGTTTTACC	mature miRNA	sly-miR6024	miR6024	9785	1296	2647	1112	365.22	56.0532	158.012	90.1148	-2.7039	-0.810194
sly-miR6024.1	AGAAACAACACTTGCTAAAGG	isomiR	NO	miR6024	18	150	4	61	0.67184	6.48764	0.238778	4.94335	3.2715	4.37174
sly-miR6024.2	AGAAACAACACTTGCTAAAGGA	isomiR	NO	miR6024	35	115	13	44	1.30636	4.97386	0.77603	3.56569	1.92882	2.2
sly-miR6024.3	TTAGCAAGAGTTGTTTTACC	isomiR	NO	miR6024	34	12	11	8	1.26903	0.519011	0.65664	0.648308	-1.28989
sly-miR6024.4	TTTAGCAAGAGTTGTTTTAC	isomiR	NO	miR6024	181	121	62	65	6.75573	5.23336	3.70106	5.2675	-0.368373	0.509179
sly-miR6024.5	TTTAGCAAGAGTTGTTTTACC	isomiR	NO	miR6024	10722	17090	3713	7293	400.193	739.158	221.646	591.014	0.885188	1.41493
sly-miR6024.6	TTTAGCAAGAGTTGTTTTACCT	isomiR	NO	miR6024	302	1334	115	562	11.272	57.6967	6.86488	45.5436	2.35575	2.72994
sly-miR6024.7	TTTTAGCAAGAGTTGTTTTAC	isomiR	NO	miR6024	177	28	55	27	6.60643	1.21103	3.2832	2.18804	-2.44764	-0.585465
sly-miR6024.8	TTTTAGCAAGAGTTGTTTTACCT	isomiR	NO	miR6024	352	58	85	67	13.1382	2.50855	5.07404	5.42958	-2.38884	0.0977058
sly-miR6025	TACCAATAATTGAGATAACATC	mature miRNA	sly-miR6025	miR6025	15	32	5	17	0.559867	1.38403	0.298473	1.37765	1.30572	2.20654
sly-miR6025.1	TAACATCTAGGTTTAATGATC	isomiR	NO	miR6025	12	32	2	2	0.447894	1.38403	0.119389	0.162077	1.62765
sly-miR6025.2	TGTTATCTCAGTGTTGGCA	isomiR	NO	miR6025	0	73	0	32	0.0186622	3.15732	0.0298473	2.59323	7.40243	6.44101
sly-miR6025.3	TGTTATCTCAGTGTTGGCATG	isomiR	NO	miR6025	89	14119	122	5618	3.32188	610.66	7.28274	455.274	7.52223	5.96611
sly-miR6025.4	TTATCTCAGTGTTGGCATG	isomiR	NO	miR6025	45	408	24	218	1.6796	17.6464	1.43267	17.6664	3.39318	3.62423
sly-miR6025.5	TTATTGAACCTTGATGTTATC	isomiR	NO	miR6025	73	48	23	33	2.72469	2.07604	1.37298	2.67427	-0.392252	0.96184
sly-miR6025.6	TTATTGAACCTTGATGTTATCT	isomiR	NO	miR6025	59	5	15	10	2.20214	0.216255	0.895419	0.810385	-3.34811
sly-miR6026	TTCTTGGCTAGAGTTGTATTGC	mature miRNA	sly-miR6026	miR6026	312	263	168	177	11.6452	11.375	10.0287	14.3438	-0.0338735	0.516296
sly-miR6026.1	TCTTGGCTAGAGTTGTATTGC	isomiR	NO	miR6026	17	9	17	9	0.634516	0.389258	1.01481	0.729347		-0.47653
sly-miR6026.2	TTCTTGGCTAGAGTTGTATTG	isomiR	NO	miR6026	32	60	15	23	1.19438	2.59506	0.895419	1.86389	1.1195	1.05768
sly-miR6027-3p	TGAATCCTTCGGCTATCCATAA	mature miRNA	sly-miR6027-3p	miR6027	2931	800	381	449	109.398	34.6007	22.7436	36.3863	-1.66071	0.677932
sly-miR6027-5p	ATGGGTAGCACAAGGATTAATG	mature miRNA	sly-miR6027-5p	miR6027	8410	92636	4722	42475	313.899	4006.59	281.878	3442.11	3.67401	3.61015
sly-miR6027.1	ATGGGTAGCACAAGGATTAA	isomiR	NO	miR6027	15	282	13	157	0.559867	12.1968	0.77603	12.723	4.44527	4.03519
sly-miR6027.10	TGGGTAGCACAAGGATTAATG	isomiR	NO	miR6027	1	150	2	109	0.0373245	6.48764	0.119389	8.8332	7.44143	6.20919
sly-miR6027.11	TGTTTCTCGTGAATCCTTCGG	isomiR	NO	miR6027	5	31	1	41	0.186622	1.34078	0.0596946	3.32258	2.84488	5.79856
sly-miR6027.12	TGTTTCTCGTGAATCCTTCGGC	isomiR	NO	miR6027	517	910	187	469	19.2967	39.3583	11.1629	38.0071	1.02831	1.76756
sly-miR6027.13	TTATGGGTAGCACAAGGATTAATG	isomiR	NO	miR6027	75	22	48	27	2.79933	0.951521	2.86534	2.18804	-1.55678	-0.389067
sly-miR6027.14	TTCTCGTGAATCCTTCGGCTAT	isomiR	NO	miR6027	17	21	6	12	0.634516	0.90827	0.358168	0.972462
sly-miR6027.2	ATGGGTAGCACAAGGATTAAT	isomiR	NO	miR6027	87	247	56	89	3.24723	10.683	3.3429	7.21243	1.71803	1.10939
sly-miR6027.3	CAAGGATTAATGTGAAACAGA	isomiR	NO	miR6027	3	90	1	57	0.111973	3.89258	0.0596946	4.6192	5.1195	6.2739
sly-miR6027.4	GGTAGCACAAGGATTAATG	isomiR	NO	miR6027	5	44	2	19	0.186622	1.90304	0.119389	1.53973	3.35011	3.68894
sly-miR6027.5	TATGGGTAGCACAAGGATTAATG	isomiR	NO	miR6027	33	6	9	6	1.23171	0.259506	0.537251	0.486231	-2.24682
sly-miR6027.6	TGAATCCTTCGGCTATCCA	isomiR	NO	miR6027	34	34	6	18	1.26903	1.47053	0.358168	1.45869	0.21261	2.02597
sly-miR6027.7	TGAATCCTTCGGCTATCCAT	isomiR	NO	miR6027	22	12	4	3	0.821138	0.519011	0.238778	0.243116
sly-miR6027.8	TGAATCCTTCGGCTATCCATA	isomiR	NO	miR6027	1084	476	176	236	40.4597	20.5874	10.5062	19.1251	-0.974722	0.864219
sly-miR6027.9	TGAATCCTTCGGCTATCCATAAT	isomiR	NO	miR6027	35	15	4	2	1.30636	0.648764	0.238778	0.162077	-1.00978
sly-miR7981a	ACCCCTTTTCGGCCTACGTGGCAC	mature miRNA	sly-miR7981a	miR7981	0	0	0	1	0.0186622	0.0216255	0.0298473	0.0810385
sly-miR7981a.1	ACGTGGCACTAACTTGAAAAAAAA	isomiR	NO	miR7981	34	9	8	3	1.26903	0.389258	0.477557	0.243116	-1.70493
sly-miR7981a.2	CTACGTGGCACTAACTTGAAAAA	isomiR	NO	miR7981	25	9	5	2	0.933112	0.389258	0.298473	0.162077
sly-miR7981a.3	CTACGTGGCACTAACTTGAAAAAA	isomiR	NO	miR7981	18	12	9	1	0.67184	0.519011	0.537251	0.0810385
sly-miR7981a.4	TACGTGGCACTAACTTGAAAAAA	isomiR	NO	miR7981	55	28	29	12	2.05285	1.21103	1.73114	0.972462	-0.761395	-0.832011
sly-miR7981a.5	TACGTGGCACTAACTTGAAAAAAA	isomiR	NO	miR7981	26	11	8	3	0.970436	0.47576	0.477557	0.243116
sly-miR7981a.6	TTCTACCCCTTTTCGGCCTAC	isomiR	NO	miR7981	8	9	15	15	0.298596	0.389258	0.895419	1.21558		0.441008
sly-miR7981a.7	TTTCTACCCCTTTTCGGCCTA	isomiR	NO	miR7981	11	14	14	14	0.410569	0.605513	0.835724	1.13454		0.441008
sly-miR7981b	ACCCCTTTTTAGCTTACGTGGCAC	mature miRNA	sly-miR7981b	miR7981	6	2	0	2	0.223947	0.0865019	0.0298473	0.162077
sly-miR7981b.1	ACGTGGCACTATCTTGTGGGCTC	isomiR	NO	miR7981	37	14	36	19	1.38101	0.605513	2.14901	1.53973	-1.18949	-0.48099
sly-miR7981b.2	ACGTGGCACTATCTTGTGGGCTCA	isomiR	NO	miR7981	61	10	24	22	2.27679	0.432509	1.43267	1.78285	-2.3962	0.315477
sly-miR7981b.3	CGTGGCACTATCTTGTGGGC	isomiR	NO	miR7981	20	5	12	13	0.746489	0.216255	0.716335	1.0535		0.556485
sly-miR7981b.4	GGCACTATCTTGTGGGCT	isomiR	NO	miR7981	12	5	13	12	0.447894	0.216255	0.77603	0.972462
sly-miR7981b.5	GTGGCACTATCTTGTGGGC	isomiR	NO	miR7981	38	7	17	5	1.41833	0.302757	1.01481	0.405193	-2.22796	-1.32453
sly-miR7981b.6	TACGTGGCACTATCTTGTGGGCT	isomiR	NO	miR7981	21	1	9	10	0.783814	0.0432509	0.537251	0.810385
sly-miR7981b.7	TTACGTGGCACTATCTTGTGGGC	isomiR	NO	miR7981	21	7	21	2	0.783814	0.302757	1.25359	0.162077		-2.95131
sly-miR7981c.1	AACTGTGTCTCTGAGATTTCGGAC	isomiR	NO	miR7981	27	13	7	4	1.00776	0.562262	0.417862	0.324154	-0.841838
sly-miR7981c.10	TCGAAATCTCAGAGACACACT	isomiR	NO	miR7981	40	22	5	12	1.49298	0.951521	0.298473	0.972462	-0.649887
sly-miR7981c.11	TCGAAATCTCAGAGACACACTTA	isomiR	NO	miR7981	50	15	12	6	1.86622	0.648764	0.716335	0.486231	-1.52436
sly-miR7981c.12	TGTCTCTGAGATTTCGGACA	isomiR	NO	miR7981	39	28	30	23	1.45565	1.21103	1.79084	1.86389	-0.265438	0.0576789
sly-miR7981c.13	TGTGTCTCTGAGATTTCGGACA	isomiR	NO	miR7981	66	161	17	32	2.46341	6.9634	1.01481	2.59323	1.49913	1.35354
sly-miR7981c.14	TGTGTCTCTGAGATTTCGGACATA	isomiR	NO	miR7981	104	23	43	12	3.88174	0.994771	2.56687	0.972462	-1.96427	-1.40029
sly-miR7981c.2	ACTGTGTCTCTGAGATTTCGGACA	isomiR	NO	miR7981	62	22	28	15	2.31412	0.951521	1.67145	1.21558	-1.28215	-0.459457
sly-miR7981c.3	ATAACTGTGTCTCTGAGATTTCGG	isomiR	NO	miR7981	42	7	14	4	1.56763	0.302757	0.835724	0.324154	-2.37235
sly-miR7981c.4	CGAAATCTCAGAGACACACT	isomiR	NO	miR7981	20	38	10	12	0.746489	1.64354	0.596946	0.972462	1.13861
sly-miR7981c.5	CGAAATCTCAGAGACACACTT	isomiR	NO	miR7981	11	34	8	13	0.410569	1.47053	0.477557	1.0535	1.84064	1.14145
sly-miR7981c.6	CTGTGTCTCTGAGATTTCGGACA	isomiR	NO	miR7981	22	12	12	7	0.821138	0.519011	0.716335	0.56727
sly-miR7981c.7	GTCTCTGAGATTTCGGACA	isomiR	NO	miR7981	78	13	33	29	2.91131	0.562262	1.96992	2.35012	-2.37235	0.254594
sly-miR7981c.8	GTGTCTCTGAGATTTCGGACA	isomiR	NO	miR7981	510	201	191	132	19.0355	8.69344	11.4017	10.6971	-1.13069	-0.0920272
sly-miR7981c.9	GTGTCTCTGAGATTTCGGACATA	isomiR	NO	miR7981	197	54	91	50	7.35292	2.33555	5.43221	4.05193	-1.65455	-0.422931
sly-miR7981c|sly-miR7981d	TCGAAATCTCAGAGACACACTTAT	mature miRNA	sly-miR7981c	miR7981	0	0	1	0	0.0186622	0.0216255	0.0596946	0.0405193
sly-miR7981d.1	AGGACCTTAATATAGTATAAATGT	isomiR	NO	miR7981	61	11	28	13	2.27679	0.47576	1.67145	1.0535	-2.2587	-0.665908
sly-miR7981e	AAGTGTGTCTCTGAGATTTCGGAT	mature miRNA	sly-miR7981e	miR7981	29	7	15	6	1.08241	0.302757	0.895419	0.486231	-1.83802
sly-miR7981e.1	AAGTGTGTCTCTGAGATTTCGGA	isomiR	NO	miR7981	43	22	31	20	1.60495	0.951521	1.85053	1.62077	-0.754223	-0.191261
sly-miR7981e.10	CCACAAGATAGTGTCACGTAGATC	isomiR	NO	miR7981	44	16	13	6	1.64228	0.692015	0.77603	0.486231	-1.24682
sly-miR7981e.11	CGTGACATTAACTTGGAAAAGAAA	isomiR	NO	miR7981	21	13	19	7	0.783814	0.562262	1.1342	0.56727		-0.999565
sly-miR7981e.12	GTGTCTCTGAGATTTCGGATATA	isomiR	NO	miR7981	18	4	17	16	0.67184	0.173004	1.01481	1.29662		0.353545
sly-miR7981e.13	GTGTGTCTCTGAGATTTCGGATA	isomiR	NO	miR7981	22	10	8	3	0.821138	0.432509	0.477557	0.243116
sly-miR7981e.14	TAAGTGTGTCTCTGAGATTTCGGA	isomiR	NO	miR7981	35	9	14	7	1.30636	0.389258	0.835724	0.56727	-1.74675
sly-miR7981e.2	ACCAGCGTTGGATCCACAAGATAG	isomiR	NO	miR7981	22	10	16	6	0.821138	0.432509	0.955113	0.486231
sly-miR7981e.3	ACGTGACATTAACTTGGAAAAGAA	isomiR	NO	miR7981	53	8	33	9	1.9782	0.346007	1.96992	0.729347	-2.51531	-1.43346
sly-miR7981e.4	AGCGTTGGATCCACAAGATAGTGT	isomiR	NO	miR7981	24	7	11	7	0.895787	0.302757	0.65664	0.56727
sly-miR7981e.5	AGTGTGTCTCTGAGATTTCGGA	isomiR	NO	miR7981	4	37	2	13	0.149298	1.60028	0.119389	1.0535	3.42206	3.14145
sly-miR7981e.6	ATAAGTGTGTCTCTGAGATTTCGGA	isomiR	NO	miR7981	38	12	15	10	1.41833	0.519011	0.895419	0.810385	-1.45036
sly-miR7981e.7	CAGAGACACACTTATATTATACT	isomiR	NO	miR7981	28	11	14	3	1.04508	0.47576	0.835724	0.243116	-1.13531
sly-miR7981e.8	CAGCGTTGGATCCACAAGATAG	isomiR	NO	miR7981	12	34	10	17	0.447894	1.47053	0.596946	1.37765	1.71511	1.20654
sly-miR7981e.9	CAGCGTTGGATCCACAAGATAGTG	isomiR	NO	miR7981	67	34	26	6	2.50074	1.47053	1.55206	0.486231	-0.766017	-1.67447
sly-miR7981f	AAGTGTGTCTCTGGAATTTCGGGC	mature miRNA	sly-miR7981f	miR7981	140	26	57	31	5.22542	1.12452	3.40259	2.51219	-2.21623	-0.437686
sly-miR7981f.1	AAAAGGGGTAGAAAATTACAT	isomiR	NO	miR7981	2	63	3	33	0.0746489	2.72481	0.179084	2.67427	5.18989	3.90044
sly-miR7981f.10	ACGTGGCACTATCTTGTGGGCCC	isomiR	NO	miR7981	12	5	14	17	0.447894	0.216255	0.835724	1.37765		0.721115
sly-miR7981f.11	AGACACACTTATACTATACTAAGG	isomiR	NO	miR7981	32	17	28	19	1.19438	0.735266	1.67145	1.53973	-0.699927	-0.11842
sly-miR7981f.12	AGGACCTTAGTATAGTATA	isomiR	NO	miR7981	14	13	8	10	0.522542	0.562262	0.477557	0.810385
sly-miR7981f.13	AGGACCTTAGTATAGTATAAG	isomiR	NO	miR7981	60	371	23	157	2.23947	16.0461	1.37298	12.723	2.84099	3.21207
sly-miR7981f.14	AGGACCTTAGTATAGTATAAGT	isomiR	NO	miR7981	28	30	14	19	1.04508	1.29753	0.835724	1.53973	0.312145	0.88158
sly-miR7981f.15	AGGACCTTAGTATAGTATAAGTG	isomiR	NO	miR7981	24	12	14	10	0.895787	0.519011	0.835724	0.810385
sly-miR7981f.16	AGGACCTTAGTATAGTATAAGTGT	isomiR	NO	miR7981	294	60	143	39	10.9734	2.59506	8.53633	3.1605	-2.08017	-1.43346
sly-miR7981f.17	AGGGGGGTAATAGGACCT	isomiR	NO	miR7981	11	14	5	14	0.410569	0.605513	0.298473	1.13454		1.92643
sly-miR7981f.18	AGTATAGTATAAGTGTGTCTCTGG	isomiR	NO	miR7981	26	10	14	6	0.970436	0.432509	0.835724	0.486231
sly-miR7981f.19	AGTGTGTCTCTGGAATTTCGGGCA	isomiR	NO	miR7981	114	32	38	25	4.25499	1.38403	2.26839	2.02596	-1.62028	-0.163064
sly-miR7981f.2	AAGTGTGTCTCTGGAATTTCGGGCA	isomiR	NO	miR7981	57	8	10	5	2.12749	0.346007	0.596946	0.405193	-2.62028
sly-miR7981f.20	AGTTCAGGGGGGTAATAGGACC	isomiR	NO	miR7981	70	104	37	43	2.61271	4.4981	2.2087	3.48466	0.783766	0.657819
sly-miR7981f.21	AGTTCAGGGGGGTAATAGGACCTT	isomiR	NO	miR7981	61	12	29	17	2.27679	0.519011	1.73114	1.37765	-2.13317	-0.329511
sly-miR7981f.22	ATACTATACTAAGGTCCTATTACC	isomiR	NO	miR7981	339	77	110	44	12.653	3.33032	6.5664	3.56569	-1.92575	-0.880921
sly-miR7981f.23	ATAGGACCTTAGTATAGT	isomiR	NO	miR7981	10	24	2	16	0.373245	1.03802	0.119389	1.29662	1.47564	3.44101
sly-miR7981f.24	ATAGGACCTTAGTATAGTATA	isomiR	NO	miR7981	72	273	44	118	2.68736	11.8075	2.62656	9.56254	2.13544	1.86422
sly-miR7981f.25	ATAGGACCTTAGTATAGTATAAG	isomiR	NO	miR7981	155	49	92	41	5.78529	2.1193	5.4919	3.32258	-1.4488	-0.725002
sly-miR7981f.26	ATAGGACCTTAGTATAGTATAAGT	isomiR	NO	miR7981	4459	902	1713	833	166.43	39.0123	102.257	67.5051	-2.09291	-0.599129
sly-miR7981f.27	CACTTATACTATACTAAGGTC	isomiR	NO	miR7981	11	27	7	16	0.410569	1.16778	0.417862	1.29662	1.50807	1.63365
sly-miR7981f.28	CACTTATACTATACTAAGGTCCT	isomiR	NO	miR7981	29	8	13	5	1.08241	0.346007	0.77603	0.405193	-1.64537
sly-miR7981f.29	CAGAGACACACTTATACTATACT	isomiR	NO	miR7981	195	63	63	35	7.27827	2.72481	3.76076	2.83635	-1.41744	-0.406989
sly-miR7981f.3	AAGTTCAGGGGGGTAATAGGACC	isomiR	NO	miR7981	48	13	28	17	1.79157	0.562262	1.67145	1.37765	-1.67191	-0.278885
sly-miR7981f.30	CGTGGCACTATCTTGTGGGCC	isomiR	NO	miR7981	16	30	2	17	0.597191	1.29753	0.119389	1.37765	1.1195	3.52847
sly-miR7981f.31	CTTATACTATACTAAGGTCCT	isomiR	NO	miR7981	25	17	28	9	0.933112	0.735266	1.67145	0.729347		-1.19642
sly-miR7981f.32	GGGCCCAACGATGGTTGAC	isomiR	NO	miR7981	21	1	16	3	0.783814	0.0432509	0.955113	0.243116
sly-miR7981f.33	GGGCCCAACGATGGTTGACT	isomiR	NO	miR7981	30	13	13	16	1.11973	0.562262	0.77603	1.29662	-0.993841	0.740568
sly-miR7981f.34	GGGCCCAACGATGGTTGACTT	isomiR	NO	miR7981	58	14	43	22	2.16482	0.605513	2.56687	1.78285	-1.83802	-0.525826
sly-miR7981f.35	GTAATAGGACCTTAGTATAGT	isomiR	NO	miR7981	30	108	11	64	1.11973	4.6711	0.65664	5.18646	2.06061	2.98158
sly-miR7981f.36	GTAATAGGACCTTAGTATAGTATA	isomiR	NO	miR7981	132	48	83	33	4.92683	2.07604	4.95465	2.67427	-1.24682	-0.889638
sly-miR7981f.37	GTGGGCCCAACGATGGTTGACTT	isomiR	NO	miR7981	20	4	11	11	0.746489	0.173004	0.65664	0.891424
sly-miR7981f.38	GTGGGCCCAACGATGGTTGACTTT	isomiR	NO	miR7981	29	2	21	10	1.08241	0.0865019	1.25359	0.810385	-3.64537	-0.629382
sly-miR7981f.39	GTGTCTCTGGAATTTCGGGCA	isomiR	NO	miR7981	21	17	8	0	0.783814	0.735266	0.477557	0.0405193
sly-miR7981f.4	AAGTTCAGGGGGGTAATAGGACCT	isomiR	NO	miR7981	120	13	58	20	4.47894	0.562262	3.46229	1.62077	-2.99384	-1.09505
sly-miR7981f.40	GTGTGTCTCTGGAATTTCGGGCA	isomiR	NO	miR7981	34	5	11	6	1.26903	0.216255	0.65664	0.486231	-2.55292
sly-miR7981f.41	GTTCAGGGGGGTAATAGGACC	isomiR	NO	miR7981	104	122	84	66	3.88174	5.27661	5.01435	5.34854	0.442907	0.0930842
sly-miR7981f.42	GTTCAGGGGGGTAATAGGACCT	isomiR	NO	miR7981	16	22	8	15	0.597191	0.951521	0.477557	1.21558		1.3479
sly-miR7981f.43	GTTCAGGGGGGTAATAGGACCTT	isomiR	NO	miR7981	28	5	15	19	1.04508	0.216255	0.895419	1.53973	-2.27282	0.782044
sly-miR7981f.44	TAAGTTCAGGGGGGTAATAGGACC	isomiR	NO	miR7981	93	37	40	20	3.47117	1.60028	2.38778	1.62077	-1.1171	-0.558992
sly-miR7981f.45	TAATAGGACCTTAGTATAGT	isomiR	NO	miR7981	17	34	9	11	0.634516	1.47053	0.537251	0.891424	1.21261
sly-miR7981f.46	TAATAGGACCTTAGTATAGTA	isomiR	NO	miR7981	43	179	19	62	1.60495	7.74192	1.1342	5.02439	2.27016	2.14728
sly-miR7981f.47	TAATAGGACCTTAGTATAGTATA	isomiR	NO	miR7981	165	73	92	77	6.15854	3.15732	5.4919	6.23997	-0.963888	0.184232
sly-miR7981f.48	TAATAGGACCTTAGTATAGTATAA	isomiR	NO	miR7981	25	8	14	11	0.933112	0.346007	0.835724	0.891424
sly-miR7981f.49	TAATAGGACCTTAGTATAGTATAAG	isomiR	NO	miR7981	20	3	18	6	0.746489	0.129753	1.0745	0.486231		-1.14395
sly-miR7981f.5	AATAGGACCTTAGTATAGTAT	isomiR	NO	miR7981	15	62	6	31	0.559867	2.68156	0.358168	2.51219	2.25992	2.81024
sly-miR7981f.50	TACGTGGCACTATCTTGTGGGCC	isomiR	NO	miR7981	20	2	23	10	0.746489	0.0865019	1.37298	0.810385		-0.760626
sly-miR7981f.51	TACGTGGCACTATCTTGTGGGCCC	isomiR	NO	miR7981	36	4	27	9	1.34368	0.173004	1.61175	0.729347	-2.95732	-1.14395
sly-miR7981f.52	TAGGACCTTAGTATAGTA	isomiR	NO	miR7981	1	36	0	14	0.0373245	1.55703	0.0298473	1.13454	5.38253	5.24836
sly-miR7981f.53	TAGGACCTTAGTATAGTATAA	isomiR	NO	miR7981	11	138	6	45	0.410569	5.96863	0.358168	3.64673	3.8617	3.3479
sly-miR7981f.54	TAGGACCTTAGTATAGTATAAG	isomiR	NO	miR7981	25	46	9	23	0.933112	1.98954	0.537251	1.86389	1.09232	1.79464
sly-miR7981f.55	TAGGACCTTAGTATAGTATAAGT	isomiR	NO	miR7981	761	159	349	140	28.4039	6.8769	20.8334	11.3454	-2.04626	-0.876793
sly-miR7981f.56	TAGTATAGTATAAGTGTGTCTCT	isomiR	NO	miR7981	35	12	9	6	1.30636	0.519011	0.537251	0.486231	-1.33171
sly-miR7981f.57	TCAGAGACACACTTATACTATACT	isomiR	NO	miR7981	163	31	54	14	6.08389	1.34078	3.22351	1.13454	-2.18192	-1.50653
sly-miR7981f.58	TTAGTATAGTATAAGTGTGTCTC	isomiR	NO	miR7981	46	12	10	3	1.71693	0.519011	0.596946	0.243116	-1.72599
sly-miR7981f.59	TTAGTATAGTATAAGTGTGTCTCT	isomiR	NO	miR7981	2839	527	1070	232	105.964	22.7932	63.8732	18.8009	-2.2169	-1.76441
sly-miR7981f.6	AATAGGACCTTAGTATAGTATA	isomiR	NO	miR7981	32	27	12	22	1.19438	1.16778	0.716335	1.78285	-0.0325027	1.31548
sly-miR7981f.7	AATAGGACCTTAGTATAGTATAAG	isomiR	NO	miR7981	806	196	363	212	30.0835	8.47718	21.6691	17.1802	-1.82732	-0.334898
sly-miR7981f.8	AATAGGACCTTAGTATAGTATAAGT	isomiR	NO	miR7981	183	36	88	34	6.83038	1.55703	5.25312	2.75531	-2.13317	-0.930961
sly-miR7981f.9	ACACACTTATACTATACTAAGGTC	isomiR	NO	miR7981	55	13	43	15	2.05285	0.562262	2.56687	1.21558	-1.86831	-1.07837
sly-miR827	TTAGATGAACATCAACAAACA	mature miRNA	sly-miR827	miR827	1	1	0	0	0.0373245	0.0432509	0.0298473	0.0405193
sly-miR9469-3p	ATTCGGTCTTCTTATGTGGAC	mature miRNA	sly-miR9469-3p	miR9469	7	13	4	6	0.261271	0.562262	0.238778	0.486231
sly-miR9469-5p	CCACATAAGAAGACCGAATTC	mature miRNA	sly-miR9469-5p	miR9469	0	0	0	1	0.0186622	0.0216255	0.0298473	0.0810385
sly-miR9470-3p	TTTGGCTCATGGATTTTAGC	mature miRNA	sly-miR9470-3p	miR9470	4596	2784	3466	1562	171.543	120.411	206.901	126.582	-0.51061	-0.70887
sly-miR9470-5p	TGAAATCCATGAGCCTAAACT	mature miRNA	sly-miR9470-5p	miR9470	20	315	8	65	0.746489	13.624	0.477557	5.2675	4.18989	3.46338
sly-miR9470.1	ACCCAAGAAAGTTTAGGAAAAG	isomiR	NO	miR9470	5	38	0	29	0.186622	1.64354	0.0298473	2.35012	3.13861	6.29899
sly-miR9470.10	CCTTGAAAATGCGAGCTGCAC	isomiR	NO	miR9470	2	61	1	22	0.0746489	2.63831	0.0596946	1.78285	5.14335	4.90044
sly-miR9470.11	TCAGACGACAATACTGTT	isomiR	NO	miR9470	52	5	21	3	1.94087	0.216255	1.25359	0.243116	-3.1659	-2.36635
sly-miR9470.12	TCAGACGACAATACTGTTG	isomiR	NO	miR9470	29	1	12	4	1.08241	0.0432509	0.716335	0.324154	-4.64537
sly-miR9470.13	TCAGACGACAATACTGTTGGA	isomiR	NO	miR9470	155	163	48	65	5.78529	7.0499	2.86534	5.2675	0.285214	0.878413
sly-miR9470.14	TGAAATCCATGAGCCTAAAC	isomiR	NO	miR9470	3	36	0	5	0.111973	1.55703	0.0298473	0.405193	3.79757
sly-miR9470.15	TTGGCTCATGGATTTTAGC	isomiR	NO	miR9470	57	276	26	110	2.12749	11.9373	1.55206	8.91424	2.48824	2.52193
sly-miR9470.16	TTTGGCTCATGGATTTTAG	isomiR	NO	miR9470	12	22	7	11	0.447894	0.951521	0.417862	0.891424
sly-miR9470.17	TTTGGCTCATGGATTTTAGCA	isomiR	NO	miR9470	22	8	9	9	0.821138	0.346007	0.537251	0.729347
sly-miR9470.2	ACCTTTGTCCGGCAAGCAACC	isomiR	NO	miR9470	36	0	5	1	1.34368	0.0216255	0.298473	0.0810385	-5.95732
sly-miR9470.3	AGACGACAATACTGTTGGACC	isomiR	NO	miR9470	3	42	2	11	0.111973	1.81654	0.119389	0.891424	4.01996
sly-miR9470.4	CAACAGGATTGTCCTCCGT	isomiR	NO	miR9470	1	34	0	18	0.0373245	1.47053	0.0298473	1.45869	5.30007	5.61093
sly-miR9470.5	CAACAGGATTGTCCTCCGTC	isomiR	NO	miR9470	2	31	1	23	0.0746489	1.34078	0.0596946	1.86389	4.16681	4.96457
sly-miR9470.6	CAACAGGATTGTCCTCCGTCA	isomiR	NO	miR9470	0	38	0	16	0.0186622	1.64354	0.0298473	1.29662	6.46054	5.44101
sly-miR9470.7	CCAACTTGCATTTTCGGGATC	isomiR	NO	miR9470	19	29	5	14	0.709165	1.25428	0.298473	1.13454	0.822663	1.92643
sly-miR9470.8	CCTTGAAAATGCGAGCTGC	isomiR	NO	miR9470	21	175	10	59	0.783814	7.56891	0.596946	4.78127	3.2715	3.00172
sly-miR9470.9	CCTTGAAAATGCGAGCTGCA	isomiR	NO	miR9470	19	499	9	146	0.709165	21.5822	0.537251	11.8316	4.92758	4.46091
sly-miR9471a-3p	TTGGCTGAGTGAGCATCACGG	mature miRNA	sly-miR9471a-3p	miR9471	841	2515	498	1007	31.3899	108.776	29.7279	81.6058	1.79299	1.45685
sly-miR9471a-5p	CAGGTGCTCACTCAGCTAATA	mature miRNA	sly-miR9471a-5p	miR9471	8	26	2	11	0.298596	1.12452	0.119389	0.891424	1.91305
sly-miR9471a.1	ACTATTGGCTGAGTGAGCATC	isomiR	NO	miR9471	19	45	9	25	0.709165	1.94629	0.537251	2.02596	1.45654	1.91494
sly-miR9471a.2	TCAGGATGATAACTATTGGC	isomiR	NO	miR9471	61	11	49	17	2.27679	0.47576	2.92503	1.37765	-2.2587	-1.08624
sly-miR9471a.3	TTGGCTGAGTGAGCATCA	isomiR	NO	miR9471	11	30	14	23	0.410569	1.29753	0.835724	1.86389	1.66007	1.15721
sly-miR9471a.4	TTGGCTGAGTGAGCATCAC	isomiR	NO	miR9471	135	1153	62	273	5.0388	49.8683	3.70106	22.1235	3.30697	2.57957
sly-miR9471a.5	TTGGCTGAGTGAGCATCACG	isomiR	NO	miR9471	307	3554	155	1109	11.4586	153.714	9.25266	89.8717	3.74574	3.27993
sly-miR9471a.6	TTGGCTGAGTGAGCATCACGGA	isomiR	NO	miR9471	36	830	16	257	1.34368	35.8983	0.955113	20.8269	4.73965	4.44663
sly-miR9471a.7	TTTCTCAGGTGCTCACTCAGC	isomiR	NO	miR9471	12	25	9	7	0.447894	1.08127	0.537251	0.56727	1.2715
sly-miR9471b-3p	TTGGCTGAGTGAGCATCACTG	mature miRNA	sly-miR9471b-3p	miR9471	2784	2824	1618	1118	103.911	122.141	96.5858	90.6011	0.233191	-0.0922839
sly-miR9471b-5p	GAGGTGCTCACTCAGCTAATA	mature miRNA	sly-miR9471b-5p	miR9471	0	3	0	0	0.0186622	0.129753	0.0298473	0.0405193
sly-miR9471b.1	ATTGGCTGAGTGAGCATCACT	isomiR	NO	miR9471	352	469	297	188	13.1382	20.2847	17.7293	15.2352	0.626622	-0.218723
sly-miR9471b.2	ATTGGCTGAGTGAGCATCACTG	isomiR	NO	miR9471	38	108	16	41	1.41833	4.6711	0.955113	3.32258	1.71957	1.79856
sly-miR9471b.3	TTGATTTCTGAGGTGCTCACT	isomiR	NO	miR9471	24	29	13	14	0.895787	1.25428	0.77603	1.13454	0.485628	0.547923
sly-miR9471b.4	TTGGCTGAGTGAGCATCACT	isomiR	NO	miR9471	1559	5270	1294	1885	58.1888	227.932	77.2448	152.758	1.96979	0.983734
sly-miR9471b.5	TTGGCTGAGTGAGCATCACTGA	isomiR	NO	miR9471	45	746	23	204	1.6796	32.2652	1.37298	16.5319	4.26379	3.58987
sly-miR9472-3p	TTCACAATCTCTGCTGAAAAA	mature miRNA	sly-miR9472-3p	miR9472	0	0	0	1	0.0186622	0.0216255	0.0298473	0.0810385
sly-miR9472-5p	TTTCAGTAGACGTTGTGAATA	mature miRNA	sly-miR9472-5p	miR9472	5	99	3	36	0.186622	4.28184	0.179084	2.91739	4.52004	4.02597
sly-miR9472.1	AGTAGACGTTGTGAATAATTGATA	isomiR	NO	miR9472	29	20	22	7	1.08241	0.865019	1.31328	0.56727	-0.323443	-1.21107
sly-miR9473-5p	TGGCTGTAAATCTAAACTCGT	mature miRNA	sly-miR9473-5p	miR9473	2	11	3	2	0.0746489	0.47576	0.179084	0.162077
sly-miR9474-3p	TTTTGTTCGCAGATACTACAGT	mature miRNA	sly-miR9474-3p	miR9474	7	10	3	6	0.261271	0.432509	0.179084	0.486231
sly-miR9474-5p	TGTAGAAGTCATGAATAAAATG	mature miRNA	sly-miR9474-5p	miR9474	168	612	101	415	6.27051	26.4696	6.02915	33.631	2.07768	2.47976
sly-miR9474.1	AAATGAGTGGCTAAGTCGATGGAG	isomiR	NO	miR9474	20	4	13	3	0.746489	0.173004	0.77603	0.243116
sly-miR9474.10	ATCTTGGATTTTATCGGAGTT	isomiR	NO	miR9474	21	52	7	21	0.783814	2.24905	0.417862	1.70181	1.52073	2.02597
sly-miR9474.11	CTAGTTCTGAAAAATCAAAAT	isomiR	NO	miR9474	3	121	1	81	0.111973	5.23336	0.0596946	6.56412	5.54651	6.78086
sly-miR9474.12	CTAGTTCTGAAAAATCAAAATT	isomiR	NO	miR9474	2	29	2	16	0.0746489	1.25428	0.119389	1.29662	4.07059	3.44101
sly-miR9474.13	CTGGGCCACAATTACTGTAGAAGT	isomiR	NO	miR9474	22	3	23	2	0.821138	0.129753	1.37298	0.162077		-3.08255
sly-miR9474.14	GAATCTTGGATTTTATCGGAG	isomiR	NO	miR9474	8	33	4	14	0.298596	1.42728	0.238778	1.13454	2.257	2.24836
sly-miR9474.15	GATGGAGAATTTTGATTTTTC	isomiR	NO	miR9474	2	27	0	13	0.0746489	1.16778	0.0298473	1.0535	3.9675	5.14145
sly-miR9474.16	GGAATCTTGGATTTTATCGGA	isomiR	NO	miR9474	12	39	12	36	0.447894	1.68679	0.716335	2.91739	1.91305	2.02597
sly-miR9474.17	GGAATCTTGGATTTTATCGGAG	isomiR	NO	miR9474	15	25	14	27	0.559867	1.08127	0.835724	2.18804	0.949575	1.38854
sly-miR9474.18	GGCCACAATTACTGTAGAAGTCAT	isomiR	NO	miR9474	94	16	79	16	3.5085	0.692015	4.71587	1.29662	-2.34198	-1.86277
sly-miR9474.19	GTAACACTCATTATGACTACA	isomiR	NO	miR9474	8	184	0	153	0.298596	7.95817	0.0298473	12.3989	4.73617	8.6984
sly-miR9474.2	AATCTTGGATTTTATCGGAGT	isomiR	NO	miR9474	4	33	0	15	0.149298	1.42728	0.0298473	1.21558	3.257	5.3479
sly-miR9474.20	GTAGAAGTCATGAATAAAATG	isomiR	NO	miR9474	98	43	41	59	3.6578	1.85979	2.44748	4.78127	-0.975835	0.966099
sly-miR9474.21	GTTCTGAAAAATCAAAATTCT	isomiR	NO	miR9474	49	424	13	246	1.8289	18.3384	0.77603	19.9355	3.32582	4.68308
sly-miR9474.22	TAGTTCTGAAAAATCAAAATT	isomiR	NO	miR9474	198	240	88	125	7.39024	10.3802	5.25312	10.1298	0.490144	0.94736
sly-miR9474.23	TCTTGGATTTTATCGGAGTT	isomiR	NO	miR9474	54	101	24	62	2.01552	4.36834	1.43267	5.02439	1.11593	1.81024
sly-miR9474.24	TCTTGGATTTTATCGGAGTTA	isomiR	NO	miR9474	20	20	11	12	0.746489	0.865019	0.65664	0.972462
sly-miR9474.25	TGAGTGGCTAAGTCGATGGAG	isomiR	NO	miR9474	47	65	21	51	1.75425	2.81131	1.25359	4.13296	0.680389	1.72112
sly-miR9474.26	TGTAGAAGTCATGAATAAAA	isomiR	NO	miR9474	5	29	3	25	0.186622	1.25428	0.179084	2.02596	2.74866	3.4999
sly-miR9474.27	TTTATCGGAGTTAATGACTTT	isomiR	NO	miR9474	3	43	2	16	0.111973	1.85979	0.119389	1.29662	4.05391	3.44101
sly-miR9474.28	TTTGGAATCTTGGATTTTATC	isomiR	NO	miR9474	31	58	14	36	1.15706	2.50855	0.835724	2.91739	1.11639	1.80358
sly-miR9474.29	TTTTATCGGAGTTAATGACTT	isomiR	NO	miR9474	3	111	5	37	0.111973	4.80085	0.298473	2.99842	5.42206	3.32853
sly-miR9474.3	AATCTTGGATTTTATCGGAGTT	isomiR	NO	miR9474	25	18	7	17	0.933112	0.778517	0.417862	1.37765		1.72112
sly-miR9474.30	TTTTCAGAACCAGTAACACTC	isomiR	NO	miR9474	173	183	98	110	6.45713	7.91492	5.85007	8.91424	0.293681	0.607657
sly-miR9474.31	TTTTTCAGAACCAGTAACACT	isomiR	NO	miR9474	69	186	37	63	2.57539	8.04467	2.2087	5.10543	1.64324	1.20883
sly-miR9474.4	AATTTTGATTTTTCAGAACC	isomiR	NO	miR9474	8	22	4	14	0.298596	0.951521	0.238778	1.13454		2.24836
sly-miR9474.5	AGTCGATGGAGAATTTTGATT	isomiR	NO	miR9474	0	23	1	18	0.0186622	0.994771	0.0596946	1.45869		4.61093
sly-miR9474.6	AGTGGCTAAGTCGATGGAGAA	isomiR	NO	miR9474	9	130	1	64	0.33592	5.62262	0.0596946	5.18646	4.06505	6.44101
sly-miR9474.7	AGTGGCTAAGTCGATGGAGAAT	isomiR	NO	miR9474	4	24	0	17	0.149298	1.03802	0.0298473	1.37765	2.79757	5.52847
sly-miR9474.8	AGTTCTGAAAAATCAAAATTC	isomiR	NO	miR9474	0	24	1	15	0.0186622	1.03802	0.0596946	1.21558	5.79757	4.3479
sly-miR9474.9	ATAAAATCTAAGTTTCCAAAGGCT	isomiR	NO	miR9474	25	13	9	5	0.933112	0.562262	0.537251	0.405193
sly-miR9475-3p	CTACAATGTAGAGATCGTTTT	mature miRNA	sly-miR9475-3p	miR9475	1	13	1	7	0.0373245	0.562262	0.0596946	0.56727
sly-miR9475-5p	AACGATCTCTACATTGTAGGC	mature miRNA	sly-miR9475-5p	miR9475	1718	5044	663	2112	64.1234	218.158	39.5775	171.153	1.76645	2.11254
sly-miR9475.1	AATGTAGAGATCGTTTTGGAC	isomiR	NO	miR9475	11	444	5	139	0.410569	19.2034	0.298473	11.2644	5.54759	5.23802
sly-miR9475.2	AGAACGATCTCTACATTGTAGG	isomiR	NO	miR9475	6	255	1	109	0.223947	11.029	0.0596946	8.8332	5.622	7.20919
sly-miR9475.3	ATGTAGAGATCGTTTTGGACC	isomiR	NO	miR9475	46	622	19	168	1.71693	26.9021	1.1342	13.6145	3.96982	3.5854
sly-miR9475.4	GAACGATCTCTACATTGTAGG	isomiR	NO	miR9475	11	77	10	44	0.410569	3.33032	0.596946	3.56569	3.01996	2.57851
sly-miR9475.5	GAACGATCTCTACATTGTAGGC	isomiR	NO	miR9475	264	279	136	162	9.85366	12.067	8.11846	13.1282	0.292337	0.693395
sly-miR9476-3p	AAAAAGATGCAGGACTAGACC	mature miRNA	sly-miR9476-3p	miR9476	3053	15628	1884	6086	113.952	675.926	112.465	493.2	2.56844	2.1327
sly-miR9476-5p	TCTAGTCCTGCATCTTTTTTT	mature miRNA	sly-miR9476-5p	miR9476	1	2	2	4	0.0373245	0.0865019	0.119389	0.324154
sly-miR9476.1	AAAAAAAGATGCAGGACTAGA	isomiR	NO	miR9476	27	659	10	263	1.00776	28.5024	0.596946	21.3131	4.82186	5.158
sly-miR9476.10	TAAAAAAAGATGCAGGACTAGACC	isomiR	NO	miR9476	168	67	159	51	6.27051	2.89781	9.49144	4.13296	-1.11362	-1.19945
sly-miR9476.11	TATTGGTCTAGTCCTGCATCT	isomiR	NO	miR9476	8	61	4	8	0.298596	2.63831	0.238778	0.648308	3.14335
sly-miR9476.12	TTGGTCTAGTCCTGCATCTTT	isomiR	NO	miR9476	3	39	2	5	0.111973	1.68679	0.119389	0.405193	3.91305
sly-miR9476.2	AAAAAAGATGCAGGACTAGAC	isomiR	NO	miR9476	203	1108	109	586	7.57687	47.922	6.50671	47.4886	2.66102	2.86758
sly-miR9476.3	AAAAGATGCAGGACTAGACC	isomiR	NO	miR9476	37	121	16	45	1.38101	5.23336	0.955113	3.64673	1.92202	1.93286
sly-miR9476.4	AAGATGCAGGACTAGACC	isomiR	NO	miR9476	9	77	6	41	0.33592	3.33032	0.358168	3.32258	3.30947	3.2136
sly-miR9476.5	AGATGCAGGACTAGACCA	isomiR	NO	miR9476	8	31	1	16	0.298596	1.34078	0.0596946	1.29662	2.16681	4.44101
sly-miR9476.6	AGATGCAGGACTAGACCAATA	isomiR	NO	miR9476	2	329	2	164	0.0746489	14.2296	0.119389	13.2903	7.57455	6.79856
sly-miR9476.7	AGATGCAGGACTAGACCAATAGCA	isomiR	NO	miR9476	48	23	25	22	1.79157	0.994771	1.49236	1.78285	-0.848791	0.256583
sly-miR9476.8	ATGCAGGACTAGACCAATAGC	isomiR	NO	miR9476	19	194	9	105	0.709165	8.39068	0.537251	8.50904	3.5646	3.98533
sly-miR9476.9	GATGCAGGACTAGACCAATAG	isomiR	NO	miR9476	3	98	1	54	0.111973	4.23859	0.0596946	4.37608	5.24236	6.1959
sly-miR9477-3p	TTGGGAAAGGGAACAACTGATAGT	mature miRNA	sly-miR9477-3p	miR9477	7	7	0	7	0.261271	0.302757	0.0298473	0.56727
sly-miR9478-3p	TTCGATGACATATTTGAGCCT	mature miRNA	sly-miR9478-3p	miR9478	65	84	22	24	2.42609	3.63308	1.31328	1.94492	0.582559	0.566538
sly-miR9478-5p	GCTTAAATATGTAGATCGAACT	mature miRNA	sly-miR9478-5p	miR9478	0	4	0	1	0.0186622	0.173004	0.0298473	0.0810385
sly-miR9479-3p	GAGAATGGTAGAGGGTCGGACC	mature miRNA	sly-miR9479-3p	miR9479	50	235	32	85	1.86622	10.164	1.91023	6.88827	2.44527	1.8504
sly-miR9479.1	AGAATGGTAGAGGGTCGGACC	isomiR	NO	miR9479	19	295	11	83	0.709165	12.759	0.65664	6.7262	4.16925	3.35662

## Sheet: Table S2
Table S2. Novel MIR loci and miRNAs identified in PVY- and mock-inoculated tomato plants. List of novel MIR loci. For each novel MIR locus, strand, pre-miRNA sequence, its lengts, minimal folding energy (in kcal/mol; calculated using RNAfold tool) as well as calculated kcal/mol/nt are given. miRNAs (class N: novel) which were non homologous to any miRNAs from miRBase were named using "novel" pref…
novel MIR loci genome location	Strand	pre-miRNA sequence (5'-3')	premiRNA length	MFE	kcal/mol/nt	miRNA ID	miRNA sequence (5'-3')	mature miRNA classa	sRNA length (nt)	miRNA* ID	miRNA* sequence (5'-3')	star miRNA classa	miRNA family
ch01_90484839_90484948	+	GCATTAGCTGGAGTACAAGCTTCCAAAGCTGCAGAAATGAGTTTTTTTTTTTAACTGAAAAAGAAAAACTATTTCTGCAGCTTTGGAATTTTTTACTCCAGCTAAGTTGT	110	60.1	0.546364	novel_sly-miR8033	TTCCAAAGCTGCAGAAATGAGT	C	22	novel_sly-miR8033*	TATTTCTGCAGCTTTGGAATT	N	miR8033
ch02_35865192_35865318	+	GGAGGTGGTAGGAGATGTTGTTGACAGAAGATAGAGAGCACAGATGATAAAGTGCATGGAAATTGTCTGCACCTTACTCCTTTGTGCTCTTTATTCTTCTGTCATCATCATTAATCCCACCTTTTTT	127	57.3	0.451181	novel_sly-miR156f	TTGACAGAAGATAGAGAGCAC	C	21	novel_sly-miR156f*	GCTCTTTATTCTTCTGTCATCA	N	miR156
ch03_24185293_24185414	+	AAGACAACTCAACTTCACTTTTTTGTAGTAACTGTACCACACGAAAATATCTGTTACTGCTTCTGGTCCTTATTTTCATGTGGGGATAGTTACTACAAAAAAGTGAAGTTGAGCTGTCTTAA	122	61.8	0.506557	novel-sly-miR1	TTTTGTAGTAACTGTACCACA	N	21	novel-sly-miR1*	TGGGGATAGTTACTACAAAAAA	N	novel
ch03_285131_285257	-	CAAGTTGCACTTTAGAGTAGCTAATGCCTCTGAACAGTTTCTTTATCTGAAAGTGTTTTCCGTATCAAAAGAATATAAGATATGGAAACTGTCGGGAGACATTAGCTACTCTAAGATGCAACTGGAT	127	58.1	0.45748	novel-sly-miR2	AACTGTCGGGAGACATTAGCT	N	21	novel-sly-miR2*	CTAATGCCTCTGAACAGTTTC	N	novel
ch03_292973_293082	-	TAAACAAGATCATGTTAAGGAGAATGTTGTCTGGTTCGTGACCATATATCTTTCTTCACATAAATGATCTCGGACCAGGCTTCATTCCCCTCAACTCATCAAGGTTATGT	110	32.9	0.299091	novel_sly-miR166d	TCGGACCAGGCTTCATTCCCC	C	21	novel_sly-miR166d*	AGAATGTTGTCTGGTTCGTGA	N	miR166
ch03_53905070_53905244	-	AGTAGCTTCCAGATTTGAGGGGAATGTTGTTTGGCTCGAAGTCATTATCTCATTATAGATCGAACCAATCCAATTTTATATATTCAATCTAGTTTAAAATATATGTGAATTACGATGATGATGAGATAGTGTCTTCGGACCAGGCTTCATTCCCCCCAATTTGGAAACAAAAATT	175	66.3	0.378857	novel_sly-miR166e	TCGGACCAGGCTTCATTCCCC	C	21	novel_sly-miR166e*	GGAATGTTGTTTGGCTCGAAG	N	miR166
ch03_65922668_65922788	+	GGTTGTTGGGTGAGAACACTGGAGGCAGCGGTTCATCGATCTGTTCCCTGAAAAGCGATAAATACAGCAACAGGAAGCGATCGATAAACCTCTGCATCCAGTGCTTAACCCGCCTCACATT	121	50.4	0.416529	novel_sly-miR162a	TCGATAAACCTCTGCATCCAG	C	21	novel_sly-miR162a*	GGAGGCAGCGGTTCATCGATC	C	miR162
ch03_69151229_69151389	+	AAATGGAATGGGTGATATTGTTGACAGAAGATAGAGAGCACATATGATGGAATGCTGCTGCTGCTGCTGCTAAATCTGGAGAGTCTTAACAATAAAAAAAAGCATTTCACTTCATTTGTGCTCTCTATGCTTCCGTCATCCCTTTCATCCTCTTCTCCTTC	161	57.1	0.354658	novel_sly-miR156g	TTGACAGAAGATAGAGAGCAC	C	21	novel_sly-miR156g*	GCTCTCTATGCTTCCGTCATCC	N	miR156
ch05_52217139_52217259	-	AAGGAAACACTCTTGGCGTTAATGTTGAATCAGGTAGTAGTATTACCCTTGCTATCCAACTTCGATAGAAAGGGTTGCACTACTATCTGATTTAAGATTAGCTGCAAAACTATTTCCTTAA	121	53.2	0.439669	novel-sly-miR3	TACTATCTGATTTAAGATTAG	N	21	novel-sly-miR3*	AATGTTGAATCAGGTAGTAGT	N	novel
ch05_66041786_66041909	+	TACAGTTGTTACTTGCTAGTGCAGCACCATTAAGATTCACATAGAAAATATGGAACGAAATTTGCTCAATTTTTCAATATATGAGAATCTTGATGATGCTGCATTGGCAAATCGATGACTTGAT	124	45.5	0.366935	novel_sly-miR172e	GCAGCACCATTAAGATTCACA	C	21	novel_sly-miR172e*	AGAATCTTGATGATGCTGCAT	C	miR172
ch06_1520700_1520801	-	TGGACAACTACTTTTAGTGTAGTGGACAAGTAAAGGTGGATGGAAGAATTACTTCCTCCGTCCACTTTTATTTGTTCGCTATACTAAAATTAGATATCCACT	102	55.7	0.546078	novel-sly-miR4	AGTGGACAAGTAAAGGTGGATGGA	N	24	novel-sly-miR4*	CGTCCACTTTTATTTGTTCGCTAT	N	novel
ch07_991054_991236	-	ACCATTGTTTCTTTTTCCTACCTGAACTATCACCATCTATGTATTATAACACACCTCGAAGATGACAAGTCCAACTATCAATTGTTTCCTTTTCCAACCTGAACTATCATACCATCTACTCAACTAGGTGTGTCTTAATATATAGATGGTGATACTCCAGGTAGGGAAAGGGTATAATGGATA	183	72.7	0.397268	novel-sly-miR5	CCTGAACTATCACCATCTATG	N	21	novel-sly-miR5*	TAGATGGTGATACTCCAGGTA	N	novel
ch08_2380865_2381001	-	CACTCAAACTTAGTGTCTGCTGGCAAGTAAGCGCTCCAACTTTGTGTATGCACATCTAGACGCCAAGTTGAGGTGTCTAGATGTGCACTCTCAAAGTTGGAGTGCGTACTTGCTAGTTGAGGCCAAGTTTGACTGCT	137	87.6	0.639416	novel-sly-miR6	TGGCAAGTAAGCGCTCCAACT	N	21	novel-sly-miR6*	TTGGAGTGCGTACTTGCTAGT	N	novel
ch08_52008915_52009041	-	AATAAATGGTGGTGATAGAAGAGAGTGAGCACACATGGTGTTTTCTTGCATGATGTTTATATATATATATGCTTGAAACTATGTGTGCTTACTCTCTATCTGTCACCCCCACCACACAAACTCTCTA	127	60.7	0.477953	novel_sly-miR156h	TGATAGAAGAGAGTGAGCAC	C	20	novel_sly-miR156h*	GCTTACTCTCTATCTGTCACC	C	miR156
ch08_52130726_52130854	+	AGGTAAAATAAAAGGGGCGGTGACAGAAGAGAGTGAGCACACATGGTGTTTTCTAGCATGATGTTTTACATGCTTGAAACTATGTGTGCTCACTGCTCTATCTGTCACCCCCCATCGCTTTCTATATCT	129	67.7	0.524806	novel_sly-miR156i	TGACAGAAGAGAGTGAGCAC	C	20	novel_sly-miR156i*	GCTCACTGCTCTATCTGTCACC	C	miR156
ch09_64211035_64211157	+	AGGGTCTAGAGTGGAACAAGTGAAGCTGCCAGCATGATCTAAACTTGGCCATTTATAAAGAAAATGGGTGACTAAGGTTAGGTCATGCTCGGACAGCCTCACTCCTTCCTTTCTTGATAACGG	123	54.3	0.441463	novel_sly-miR167c	GGTCATGCTCGGACAGCCTCACT	C	23	novel_sly-miR167c*	TGAAGCTGCCAGCATGATCTA	C	miR167
ch09_66734618_66734746	+	TCCTCAGACCCCACTTAGTGGAATTTCATTGAGTATGTTGTTGTTGTAAAGCATTCTGAATTAATGCAAGTACACAAGTTACAACAACAACATACTTACTGAAATGCCACAAAAAGGGGTCTAGGAAGG	129	58.2	0.451163	novel_sly-miR8020	AACAACATACTTACTGAAATGCCA	N	24	novel_sly-miR8020*	GAATTTCATTGAGTATGTTGTTGT	N	miR8020
ch09_68911037_68911151	+	TAGCGTAGACTACTATCAGTTGAAGCTGCCAGCATGATCTAAACTTACCTATAAATTTATATTAAGGCAAGATCAGATCATGTGGTTGCTTCACCTGTTAGTTCGTACTACGAAA	115	43.2	0.375652	novel_sly-miR167d	AGATCATGTGGTTGCTTCACC	N	21	novel_sly-miR167d*	TGAAGCTGCCAGCATGATCTAA	C	miR167
ch10_1700079_1700252	+	AATCTTCTTTACAATTCTCCTAACTTCGTCTAGCTCGCCTTCTAACTTACTCTGGACTTTTACTCATTAAAAATTATCGTAACCACCTCTGCACCACTACATTAATAACTGAAATGTCAGTAGTTAGTTAGAAGGGGAGATAGATGAAGTTAGGAGATAAGATTGAAGTGAAAG	174	60.1	0.345402	novel-sly-miR7	AGGGGAGATAGATGAAGTTAGG	N	22	novel-sly-miR7*	TAACTTCGTCTAGCTCGCCTTC	N	novel
ch10_62785351_62785469	-	AAAACAGATGCCTAATCTGAACTCATCTACCCCAAATAAAGCAAGCATCTTTACTAGGTCCTAGTAAAGCTGCTTGCTTTATTTGGGGTAGATGAGCTCAGGTTGGTGTTTTTATTTGA	119	72.5	0.609244	novel-sly-miR8	TTATTTGGGGTAGATGAGCTC	N	21	novel-sly-miR8*	ACTCATCTACCCCAAATAAAG	N	novel
ch12_4866362_4866487	-	CCAAATGTTTTTTTAAACACACCTCAGTTATCCGTTGTTCACTTTTTCTATTTGAAATATCGCCTTCGTTCGGATAGGAAAAGTTAACAACTGATAGTTGAGGTGTGTTATAATAAACATTTGGTA	126	58.5	0.464286	novel-sly-miR9	AACAACTGATAGTTGAGGTGT	N	21	novel-sly-miR9*	ACCTCAGTTATCCGTTGTTCA	N	novel
ch12_62919129_62919265	+	AAATGGAGTTTAATGGCGAAAATACTCGTAAAACATTTACGGATCACTTCTAGGTAGGATTGAATATCAGAGCAATATCATATATTGTAGATCTGTAAATGTTTTCCGAGTATCTTTTGCCCATAACCTTCAAAAAT	137	49.3	0.359854	novel-sly-miR10	TAAATGTTTTCCGAGTATCTTT	N	22	novel-sly-miR10*	AATACTCGTAAAACATTTACG	N	novel
ch12_67765190_67765320	+	CTTGGTGGAGGTATTCAACAGGGGCAACTTGAGATCACATGTTGTCATTTTTTTCTTTTTGATTTGATTCGATGAATCAGTATCTCAACATGTGTTCTCAGGTTACCCCTGTTGAATTAGTTTCACTTAAT	131	58.3	0.445038	novel-sly-miR11	GGGGCAACTTGAGATCACATG	N	21	novel-sly-miR11*	TGTGTTCTCAGGTTACCCCTG	N	novel
ch12_6988958_6989094	-	TTCACATCTTCTGGTAGTCCTGTCGCAGATGACTTTCGCCCTTCTAAGGAACCACACTTTCTGTAAATCTAATTAATTTGAATTCAATGTGGCAGGACGAGAGTCATCTGTGACAGGATAATGGAAGATCTAGTTAT	137	54	0.394161	novel_sly-miR1919d	ACGAGAGTCATCTGTGACAGG	C	21	novel_sly-miR1919d*	TGTCGCAGATGACTTTCGCCC	C	miR1919
aC: conserved (homologous to known miRNA from miRBase)
N:novel (non homologous to known miRNA from miRBase)

## Sheet: Table S3 
Table S3. List of miRNAs and isomiRs specifically associated to PVY-infected plants. Partial dataset of Table S1, showing miRNAs and isomiRs with normalized read counts > 1 RPM in infected libraries (PVY-21 and PVY-30) and ≤ 0,1 RPM in healthy libraries (Mk-21 and Mk-30).
miRNA ID	miRNA sequence (5'-3')	miRNA type	Identical miRNA ID in miRBase	miRNA family	Raw read counts				Normalized read counts (RPM)				log2FC PVY/Mk
					Mk-21	PVY-21	Mk-30	PVY-30	Mk-21	PVY-21	Mk-30	PVY-30	21 dpi	30 dpi
novel_sly-miR156i.1	TGACAGAAGAGAGTGAGCACA	isomiR	bna-miR156a	miR156	0	35	1	15	0.0186622	1.51378	0.0596946	1.21558	6.34189	4.3479		HEATMAP
novel-sly-miR1	TTTTGTAGTAACTGTACCACA	mature miRNA	NO	novel	4	66	0	28	0.149298	2.85456	0.0298473	2.26908	4.257	6.24836		4
novel-sly-miR3	TACTATCTGATTTAAGATTAG	mature miRNA	NO	novel	0	103	0	45	0.0186622	4.45485	0.0298473	3.64673	7.89911	6.93286
novel-sly-miR5	CCTGAACTATCACCATCTATG	mature miRNA	NO	novel	3	180	0	66	0.111973	7.78517	0.0298473	5.34854	6.1195	7.4854
novel-sly-miR6.1	TGCACTCTCAAAGTTGGAGTG	isomiR	NO	novel	4	62	1	13	0.149298	2.68156	0.0596946	1.0535	4.16681	4.14145
sly-miR10533.3	AGACAACTTAGAGTTCATAAGA	isomiR	NO	miR10533	0	47	0	16	0.0186622	2.03279	0.0298473	1.29662	6.7672	5.44101
sly-miR10540	ATAATAACTATTAGTTGAATG	mature miRNA	sly-miR10540	miR10540	0	35	0	15	0.0186622	1.51378	0.0298473	1.21558	6.34189	5.3479
sly-miR171b.1	AGATATTGGTGCGGTTCAATT	isomiR	stu-miR171d-5p	miR171	1	25	0	31	0.0373245	1.08127	0.0298473	2.51219	4.85647	6.3952
sly-miR319d	AGGAAACTGTTTAGTCCAACC	mature miRNA	sly-miR319d	miR319	1	27	0	20	0.0373245	1.16778	0.0298473	1.62077	4.9675	5.76294
sly-miR390b-3p	CGCTATCCATCCTGAGTTTCA	mature miRNA	sly-miR390b-3p	miR390	2	36	0	14	0.0746489	1.55703	0.0298473	1.13454	4.38253	5.24836		-4
sly-miR391.5	AGCATCATACTCCTGCATATT	isomiR	NO	miR391	1	24	0	26	0.0373245	1.03802	0.0298473	2.107	4.79757	6.14145
sly-miR391.8	CAGCATCATACTCCTGCATAT	isomiR	NO	miR391	2	45	1	56	0.0746489	1.94629	0.0596946	4.53816	4.70446	6.24836
sly-miR394.3	AGGTGGGCATACTGTCAACAGA	isomiR	NO	miR394	1	31	0	13	0.0373245	1.34078	0.0298473	1.0535	5.16681	5.14145
sly-miR394.5	TGTTAGTTTCTCTTTGTGAAA	isomiR	NO	miR394	0	97	0	31	0.0186622	4.19534	0.0298473	2.51219	7.81252	6.3952
sly-miR396a.2	CAATAAAGCTGTGGGAAGATA	isomiR	NO	miR396	1	130	0	82	0.0373245	5.62262	0.0298473	6.64516	7.23498	7.79856
sly-miR398a.15	TGTTCTCAGGTCGCCCCTG	isomiR	NO	miR398	1	43	1	14	0.0373245	1.85979	0.0596946	1.13454	5.63887	4.24836
sly-miR399.1	GGGCTACACTCTATTGGCATG	isomiR	stu-miR399i-5p	miR399	1	46	1	18	0.0373245	1.98954	0.0596946	1.45869	5.73617	4.61093
sly-miR482c.1	AGTGGGTGGTGTGGTAAGATT	isomiR	stu-miR482e-5p	miR482	0	31	0	18	0.0186622	1.34078	0.0298473	1.45869	6.16681	5.61093
sly-miR530.1	GTGTAGGTGTTCATGCAGACA	isomiR	NO	miR530	0	342	0	69	0.0186622	14.7918	0.0298473	5.59166	9.63046	7.54953
sly-miR5304.1	ATGAGTATGGTGCATTGGATG	isomiR	NO	miR5304	2	285	1	85	0.0746489	12.3265	0.0596946	6.88827	7.36743	6.8504
sly-miR6022.1	ACTAACTTATTTCGGCTCAAAGT	isomiR	NO	miR6022	0	35	0	15	0.0186622	1.51378	0.0298473	1.21558	6.34189	5.3479
sly-miR6022.2	ACTAACTTATTTCGGCTCAAAGTT	isomiR	NO	miR6022	2	35	0	19	0.0746489	1.51378	0.0298473	1.53973	4.34189	5.68894
sly-miR6022.8	CTCGGTCTAAATAACTTAGTGA	isomiR	NO	miR6022	2	77	0	91	0.0746489	3.33032	0.0298473	7.3745	5.4794	7.9488
sly-miR6023.10	ATTACTACGGTCAGGAATCTTA	isomiR	NO	miR6023	3	208	0	150	0.111973	8.99619	0.0298473	12.1558	6.32809	8.66983
sly-miR6023.12	CAGAGACAATTCATGGAATAT	isomiR	NO	miR6023	0	32	0	13	0.0186622	1.38403	0.0298473	1.0535	6.21261	5.14145
sly-miR6023.13	CATGAAAGAGTTTTTGGATAAG	isomiR	NO	miR6023	2	40	0	14	0.0746489	1.73004	0.0298473	1.13454	4.53454	5.24836
sly-miR6023.14	CATGAAAGAGTTTTTGGATAAGA	isomiR	NO	miR6023	1	94	2	56	0.0373245	4.06559	0.119389	4.53816	6.7672	5.24836
sly-miR6023.15	CCAGAGACAATTCATGGAATA	isomiR	NO	miR6023	2	51	2	52	0.0746489	2.2058	0.119389	4.214	4.88504	5.14145
sly-miR6023.16	CCATGAAAGAGTTTTTGGATAAG	isomiR	NO	miR6023	4	66	1	69	0.149298	2.85456	0.0596946	5.59166	4.257	6.54953
sly-miR6023.17	CGGTCAGGAATCTTATCCAGA	isomiR	NO	miR6023	2	342	0	112	0.0746489	14.7918	0.0298473	9.07631	7.63046	8.24836
sly-miR6023.21	TCCATGAAAGAGTTTTTGGATA	isomiR	NO	miR6023	0	39	0	31	0.0186622	1.68679	0.0298473	2.51219	6.49801	6.3952
sly-miR6023.22	TGAGCTGAGATTGGTGTC	isomiR	NO	miR6023	4	55	1	25	0.149298	2.3788	0.0596946	2.02596	3.99397	5.08486
sly-miR6023.24	TGAGCTGAGATTGGTGTCTA	isomiR	NO	miR6023	4	136	0	88	0.149298	5.88213	0.0298473	7.13139	5.30007	7.90044
sly-miR6023.25	TGATTACTACGGTCAGGAATC	isomiR	NO	miR6023	3	123	2	75	0.111973	5.31986	0.119389	6.07789	5.57016	5.66983
sly-miR6023.26	TGATTACTACGGTCAGGAATCT	isomiR	NO	miR6023	0	84	0	74	0.0186622	3.63308	0.0298473	5.99685	7.60493	7.65046
sly-miR6023.6	ATATGAGCTGAGATTGGTGTCT	isomiR	NO	miR6023	3	31	0	19	0.111973	1.34078	0.0298473	1.53973	3.58184	5.68894
sly-miR6023.7	ATGAAAGAGTTTTTGGATAAGA	isomiR	NO	miR6023	0	60	0	31	0.0186622	2.59506	0.0298473	2.51219	7.1195	6.3952
sly-miR6023.8	ATGAGCTGAGATTGGTGTCT	isomiR	NO	miR6023	3	125	2	78	0.111973	5.40637	0.119389	6.321	5.59343	5.72641
sly-miR6023.9	ATGAGCTGAGATTGGTGTCTA	isomiR	NO	miR6023	0	31	1	28	0.0186622	1.34078	0.0596946	2.26908	6.16681	5.24836
sly-miR6025.2	TGTTATCTCAGTGTTGGCA	isomiR	NO	miR6025	0	73	0	32	0.0186622	3.15732	0.0298473	2.59323	7.40243	6.44101
sly-miR6027.10	TGGGTAGCACAAGGATTAATG	isomiR	NO	miR6027	1	150	2	109	0.0373245	6.48764	0.119389	8.8332	7.44143	6.20919
sly-miR6027.3	CAAGGATTAATGTGAAACAGA	isomiR	NO	miR6027	3	90	1	57	0.111973	3.89258	0.0596946	4.6192	5.1195	6.2739
sly-miR7981e.5	AGTGTGTCTCTGAGATTTCGGA	isomiR	NO	miR7981	4	37	2	13	0.149298	1.60028	0.119389	1.0535	3.42206	3.14145
sly-miR7981f.52	TAGGACCTTAGTATAGTA	isomiR	NO	miR7981	1	36	0	14	0.0373245	1.55703	0.0298473	1.13454	5.38253	5.24836
sly-miR9470.10	CCTTGAAAATGCGAGCTGCAC	isomiR	NO	miR9470	2	61	1	22	0.0746489	2.63831	0.0596946	1.78285	5.14335	4.90044
sly-miR9470.4	CAACAGGATTGTCCTCCGT	isomiR	NO	miR9470	1	34	0	18	0.0373245	1.47053	0.0298473	1.45869	5.30007	5.61093
sly-miR9470.5	CAACAGGATTGTCCTCCGTC	isomiR	NO	miR9470	2	31	1	23	0.0746489	1.34078	0.0596946	1.86389	4.16681	4.96457
sly-miR9470.6	CAACAGGATTGTCCTCCGTCA	isomiR	NO	miR9470	0	38	0	16	0.0186622	1.64354	0.0298473	1.29662	6.46054	5.44101
sly-miR9474.11	CTAGTTCTGAAAAATCAAAAT	isomiR	NO	miR9474	3	121	1	81	0.111973	5.23336	0.0596946	6.56412	5.54651	6.78086
sly-miR9474.12	CTAGTTCTGAAAAATCAAAATT	isomiR	NO	miR9474	2	29	2	16	0.0746489	1.25428	0.119389	1.29662	4.07059	3.44101
sly-miR9474.15	GATGGAGAATTTTGATTTTTC	isomiR	NO	miR9474	2	27	0	13	0.0746489	1.16778	0.0298473	1.0535	3.9675	5.14145
sly-miR9474.2	AATCTTGGATTTTATCGGAGT	isomiR	NO	miR9474	4	33	0	15	0.149298	1.42728	0.0298473	1.21558	3.257	5.3479
sly-miR9474.27	TTTATCGGAGTTAATGACTTT	isomiR	NO	miR9474	3	43	2	16	0.111973	1.85979	0.119389	1.29662	4.05391	3.44101
sly-miR9474.7	AGTGGCTAAGTCGATGGAGAAT	isomiR	NO	miR9474	4	24	0	17	0.149298	1.03802	0.0298473	1.37765	2.79757	5.52847
sly-miR9474.8	AGTTCTGAAAAATCAAAATTC	isomiR	NO	miR9474	0	24	1	15	0.0186622	1.03802	0.0596946	1.21558	5.79757	4.3479
sly-miR9476.6	AGATGCAGGACTAGACCAATA	isomiR	NO	miR9476	2	329	2	164	0.0746489	14.2296	0.119389	13.2903	7.57455	6.79856
sly-miR9476.9	GATGCAGGACTAGACCAATAG	isomiR	NO	miR9476	3	98	1	54	0.111973	4.23859	0.0596946	4.37608	5.24236	6.1959

## Sheet: Table S4
Table S4. Clustering results based on the expression profiles of mature miRNAs and isomiRs upon PVYC-to infection at 21 and 30 dpi. The data matrix was subject to hierarchical clustering, and miRNAs were separated into 30 temporal expression patterns (Clusters 1-30) according to their (log2) fold change in PVY-infected vs. healthy tomato plants at 21 and 30 dpi. The expression level is shown in d…
Clusters	log2FC PVY/Mk
	21 dpi	30 dpi		HEATMAP
Cluster 1				4
novel-sly-miR11.7	-0.4	-2.8
novel-sly-miR11.15	-0.4	-2.5
novel-sly-miR11.8	-0.3	-2.4
novel-sly-miR11.28	-1.3	-2.5
sly-miR396b.6	-1.4	-2
sly-miR7981e.9	-0.7	-1.7
sly-miR10539	-0.6	-1.6
sly-miR408.3	-0.6	-1.7		-4
sly-miR390a.1	-1	-2.1
sly-miR398a.13	-0.8	-1.9
Cluster 2
sly-miR396a.3	0	-2
novel-sly-miR11.20	0.7	-1.7
novel-sly-miR11.27	0.6	-1.8
sly-miR10532.46	-0.1	-0.5
sly-miR156e_5p|novel_sly-miR156h	-0.1	-0.5
novel_sly-miR166d.6	-0.2	-0.6
sly-miR10539.3	-0.2	-0.7
sly-miR396b.8	0.2	-0.8
novel_sly-miR166d.3	0.1	-0.6
sly-miR156d_5p|novel_sly-miR156i	0.2	-0.5
sly-miR397.12	0.3	-0.6
sly-miR166a.4	-0.1	-0.9
sly-miR166b|sly-miR166a|novel_sly-miR166d|novel_sly-miR166e	-0.2	-0.9
novel_sly-miR166e.5	-0.1	-1.2
sly-miR398a.3	-0.2	-1.2
sly-miR166a.5	-0.3	-1
novel_sly-miR166d.5	-0.3	-1.1
sly-miR9472.1	-0.3	-1.2
novel_sly-miR166e.4	-0.3	-1.4
novel-sly-miR11.10	0.2	-1.4
Cluster 3
sly-miR166b.8	-2.7	-2
sly-miR9470.11	-3.1	-2.3
sly-miR391.3	-2.5	-1.4
sly-miR7981e.3	-2.5	-1.4
novel-sly-miR4	-2.5	-1.5
sly-miR10532.13	-2.4	-1.5
sly-miR7981f.59	-2.2	-1.7
sly-miR403.2	-2.2	-1.9
sly-miR9474.18	-2.3	-1.8
sly-miR7981f.57	-2.1	-1.5
sly-miR7981c.14	-1.9	-1.4
sly-miR7981f.16	-2	-1.4
sly-miR398a.11	-1.6	-1.8
novel_sly-miR8020.1	-1.8	-1.6
sly-miR408.2	-1.8	-1.7
Cluster 4
sly-miR167b.4	-2.9	0.3
novel-sly-miR10.1	-2.4	-0.1
sly-miR10532.34	-2.5	-0.3
sly-miR7981b.2	-2.4	0.3
sly-miR7981c.7	-2.3	0.3
sly-miR10532.16	-2.1	0
sly-miR10534.4	-2.2	0.1
sly-miR6024.8	-2.3	0.1
sly-miR167b.3	-3.6	-0.2
sly-miR7981f.38	-3.6	-0.6
sly-miR6024	-2.7	-0.8
sly-miR159.14	-2.5	-1
sly-miR10530.2	-2.5	-0.8
sly-miR1919b.1	-2.4	-0.8
sly-miR7981f.4	-3	-1.1
sly-miR7981f.51	-2.9	-1.1
sly-miR10532.35	-3.1	-0.5
sly-miR159.13	-3	-0.6
Cluster 5
sly-miR10532.11	-0.6	-0.8
sly-miR7981a.4	-0.7	-0.8
sly-miR9470_3p	-0.5	-0.7
novel_sly-miR166d.9	-0.5	-0.9
sly-miR156e_3p|novel_sly-miR156h...	-0.5	-0.8
sly-miR1918.1	-1	-1.1
sly-miR9476.10	-1.1	-1.2
sly-miR159	-1.2	-1.3
sly-miR159.17	-1.2	-1.3
novel_sly-miR1919d.4	-0.7	-1
novel_sly-miR156f.1	-0.7	-1.1
sly-miR171c.10	-0.7	-1.1
sly-miR10532.19	-0.7	-1.3
sly-miR396b.9	-0.8	-1.3
novel_sly-miR166d.7	-2.2	-0.8
sly-miR6023.5	-2.3	-0.8
sly-miR6024.7	-2.4	-0.6
sly-miR10534.11	-2.3	-0.7
sly-miR7981d.1	-2.2	-0.6
sly-miR10532.6	-2.1	-0.5
sly-miR7981f.26	-2.1	-0.6
sly-miR7981f	-2.2	-0.4
sly-miR7981f.21	-2.1	-0.3
sly-miR9471a.2	-2.2	-1.1
novel_sly-miR8020	-2.3	-1
sly-miR10530	-2.3	-1
sly-miR7981f.22	-1.9	-0.9
sly-miR10538.1	-2	-0.8
sly-miR7981f.55	-2	-0.9
novel_sly-miR167c.3	-2	-0.9
novel_sly-miR8020.2	-2	-0.9
novel_sly-miR167d.1	-2.1	-0.8
sly-miR7981f.8	-2.1	-0.9
sly-miR167b.5	-1.8	-1.2
sly-miR1917.1	-1.8	-1.1
sly-miR7981f.9	-1.8	-1.1
novel_sly-miR166d.8	-1.6	-0.8
sly-miR10536.1	-1.6	-0.9
sly-miR172b|sly-miR172a|novel_sly-miR172e...	-1.7	-0.9
sly-miR10532.17	-1.7	0.2
sly-miR10532.33	-1.5	0
sly-miR396a.12	-1.7	0
sly-miR7981f.19	-1.6	-0.1
sly-miR166c.6	-2	-0.1
sly-miR319c.1	-2	-0.2
sly-miR319c.3	-1.8	-0.2
sly-miR10532.14	-1.8	-0.3
sly-miR7981f.7	-1.8	-0.3
sly-miR7981f.3	-1.6	-0.3
sly-miR10532.1	-1.6	-0.2
sly-miR168a.2	-1.7	-0.2
sly-miR7981f.34	-1.8	-0.5
sly-miR10532	-1.7	-0.6
sly-miR10532.20	-1.8	-0.7
sly-miR10534.7	-1.4	-0.5
sly-miR7981f.29	-1.4	-0.4
sly-miR391.2	-1.5	-0.6
sly-miR6027.13	-1.5	-0.4
sly-miR10532.47	-1.6	-0.5
sly-miR7981c.9	-1.6	-0.4
novel_sly-miR156f.4	-1.4	-0.8
sly-miR319b	-1.3	-0.7
sly-miR7981f.25	-1.4	-0.7
sly-miR403.3	-1.4	-1
sly-miR159.15	-1.5	-0.9
sly-miR319b.3	-1.5	-0.9
sly-miR7981c.2	-1.2	-0.4
sly-miR7981f.44	-1.1	-0.5
sly-miR7981b.1	-1.1	-0.5
sly-miR10532.32	-1.1	-0.5
sly-miR394_5p	-1.1	-0.5
sly-miR167a|novel_sly-miR167c...	-1.1	-0.6
sly-miR319c.2	-1.2	-0.6
novel_sly-miR166e.2	-1	-0.8
sly-miR7981f.36	-1.2	-0.9
sly-miR10534.8	-1.1	-0.8
sly-miR166c_3p	-1.2	-0.8
Cluster 6
sly-miR391.6	-1.6	0.8
sly-miR6027_3p	-1.6	0.7
sly-miR169b.1	-2.1	1.5
sly-miR171f.1	-2	1.4
Cluster 7
sly-miR169f	-0.9	1.2
novel_sly-miR166d.11	-0.7	0.9
sly-miR166c.7	-0.7	0.9
sly-miR7981f.33	-1	0.8
sly-miR6027.8	-0.9	0.9
sly-miR9474.20	-0.9	1
sly-miR10534.1	-0.5	0.6
novel_sly-miR166d.12	-0.6	0.6
sly-miR6023	-0.6	0.6
sly-miR391.1	-0.3	1.1
sly-miR6025.5	-0.3	1
sly-miR9476.7	-0.8	0.3
sly-miR482d_3p	-0.9	0.1
novel_sly-miR167d.3	-0.9	0.2
sly-miR7981f.47	-0.9	0.2
sly-miR482e.1	-1.4	0.4
sly-miR168a.5	-1.1	0.3
sly-miR530.2	-1.2	0.3
sly-miR319c_3p	-1.1	-0.2
novel_sly-miR1919d.2	-1.1	-0.3
sly-miR166c.2	-1.1	-0.3
sly-miR391.11	-1	-0.1
sly-miR319b.2	-1.1	-0.1
sly-miR7981c.8	-1.1	-0.1
novel_sly-miR1919d.6	-0.5	-0.2
sly-miR171c.2	-0.5	-0.3
sly-miR319b.1	-0.5	-0.3
sly-miR7981f.11	-0.7	-0.1
sly-miR10532.21	-0.7	-0.3
sly-miR7981e.1	-0.7	-0.2
sly-miR477_5p	-0.6	-0.4
sly-miR482b	-0.7	-0.5
sly-miR10532.12	-0.9	-0.4
novel_sly-miR1919d.5	-0.8	-0.6
sly-miR168b.1	-0.8	-0.6
Cluster 8
sly-miR6027.6	0.3	2
sly-miR171a	0.6	1.5
sly-miR159.6	0.5	1.7
sly-miR9474.25	0.7	1.7
sly-miR156d_3p|novel_sly-miR156i...	0.3	1.2
novel_sly-miR167c.2	0.4	1.3
sly-miR10533.2	0.5	1.3
sly-miR7981f.6	0	1.3
novel_sly-miR166d.4	-0.1	1.7
sly-miR10532.28	-0.1	1.5
sly-miR169b.2	-0.9	2.4
sly-miR167b.1	-0.2	2.6
sly-miR159.7	0.3	2.5
sly-miR169e_3p	0.2	2.5
Cluster 9
sly-miR391.7	0.9	3.7
sly-miR7981f.23	1.5	3.5
sly-miR7981f.30	1.2	3.5
sly-miR396b.4	2.3	3
sly-miR7981f.35	2.1	3
sly-miR9474_5p	2.1	2.5
sly-miR6024.6	2.4	2.7
sly-miR7981f.5	2.3	2.8
novel_sly-miR167d.2	1.9	3
novel_sly-miR167c	1.9	3.3
sly-miR171c.4	1.7	3.2
novel-sly-miR10	1.4	2.9
novel_sly-miR172e	1.8	2.7
sly-miR171c	1.8	2.7
Cluster 10
novel-sly-miR11.31	1.6	-0.3
sly-miR396b.7	1.5	-0.3
novel-sly-miR11.25	1.8	-0.1
sly-miR397.13	1.6	-0.1
sly-miR396b	1.4	0.1
novel-sly-miR11.16	1.3	-0.3
sly-miR396a.9	1.3	-0.3
sly-miR166a.3	1.2	-0.2
sly-miR396a.10	1.1	-0.2
sly-miR408.4	1.5	-1.1
novel-sly-miR11.19	1	-1.2
sly-miR396a_5p	0.9	-0.9
novel-sly-miR11.9	0.8	-0.8
sly-miR408.6	0.8	-0.8
Cluster 11
sly-miR9471b.3	0.5	0.6
sly-miR9474.30	0.3	0.6
sly-miR9475.5	0.3	0.7
sly-miR9474.22	0.5	1
sly-miR171d.2	0.3	0.8
sly-miR9470.13	0.3	0.9
sly-miR6022.10	0.4	0.8
sly-miR7981f.14	0.4	0.9
novel_sly-miR156g...	1.3	1
novel-sly-miR7.1	1.4	0.9
sly-miR1919a.2	1.2	0.7
sly-miR396a.4	1.5	0.7
sly-miR319d.1	0.9	0.7
sly-miR7981f.20	0.8	0.7
novel_sly-miR162a.4	0.9	0.3
sly-miR156a.2	1.1	0.4
sly-miR168a.9	1	0.5
sly-miR156a|sly-miR156c|sly-miR156b|novel_sly-miR156f|novel_sly-miR156g	0.9	0.4
sly-miR166b.5	1	0.4
sly-miR168b.7	1	0.4
sly-miR6024.4	-0.3	0.5
novel_sly-miR156f.5	-0.1	0.4
sly-miR6026	0	0.5
sly-miR6022.4	-0.4	0.2
sly-miR159.8	-0.4	0
sly-miR394.8	-0.5	0
novel_sly-miR167c.1	-0.1	0
sly-miR5300	-0.2	-0.1
sly-miR10533	-0.1	0.2
sly-miR7981c.12	-0.2	0.1
sly-miR396a.11	0.6	0.1
sly-miR7981f.41	0.5	0.1
sly-miR482a	0.6	-0.4
sly-miR9471b.1	0.7	-0.2
novel_sly-miR162a.2	0.7	-0.3
sly-miR159.12	0.7	-0.3
novel_sly-miR1919d.3	0	-0.4
novel-sly-miR7...	0.1	-0.4
sly-miR171c.9	0	-0.2
sly-miR393.1	-0.1	-0.3
novel_sly-miR166d.10	0.3	-0.1
sly-miR9471b_3p	0.3	-0.1
novel_sly-miR162a.3	0.2	0
sly-miR10533.4	0.3	0
novel_sly-miR1919d.1	0.2	0.1
novel_sly-miR8033...	0.1	0
sly-miR162|novel_sly-miR162a	0.4	-0.2
sly-miR1919a.3	0.3	-0.3
sly-miR403_3p	0.2	-0.3
sly-miR10534.12	0.2	-0.3
sly-miR167b.2	0.2	-0.3
Cluster 12
sly-miR171e	2.9	1.2
sly-miR397.6	2.7	1.1
novel-sly-miR11.14	3.1	0.8
sly-miR6023.20	2.8	0.5
novel-sly-miR11.18	2.6	0
novel-sly-miR11.5	2.1	-0.2
sly-miR159.3	2.1	0.6
sly-miR397.18	2.4	0.4
novel-sly-miR11.11	1.9	0.3
novel-sly-miR11.26	1.9	0.3
novel_sly-miR8033.1	1.8	0.8
sly-miR10532.42	1.8	0.7
sly-miR397_3p	2	0.8
sly-miR398a.12	2	0.7
Cluster 13
sly-miR6024.2	2	2.2
sly-miR391	1.8	2.3
sly-miR9475_5p	1.8	2.1
sly-miR9471a.1	1.5	1.9
sly-miR168a.10	1.7	1.8
sly-miR7981f.27	1.6	1.7
sly-miR6025	1.3	2.2
sly-miR396b.2	1.6	2.1
sly-miR9474.10	1.6	2
sly-miR172a.1	1.2	1.4
sly-miR394.9	1.1	1.4
sly-miR166c.5	1	1.6
sly-miR6024.5	0.9	1.4
sly-miR9474.17	1	1.4
sly-miR9470.7	0.9	1.9
sly-miR6027.12	1.1	1.8
sly-miR7981f.54	1.1	1.8
sly-miR9474.23	1.2	1.8
sly-miR9474.28	1.2	1.8
sly-miR159.16	1.1	1.2
sly-miR6026.2	1.2	1.1
sly-miR1919c_5p|novel_sly-miR1919d...	1.4	1.3
sly-miR168a.3	1.4	1.1
sly-miR168a.6	1.4	1.1
sly-miR168a_5p|sly-miR168b_5p	1.4	1.6
sly-miR394.1	1.5	1.6
sly-miR10532.27	1.6	1.4
sly-miR159.9	1.5	1.3
sly-miR7981c.13	1.5	1.4
sly-miR6022.3	1.9	1.5
sly-miR9471a_3p	1.8	1.5
sly-miR168b.3	1.7	1.3
sly-miR9471a.3	1.7	1.2
sly-miR9474.31	1.7	1.2
sly-miR7981c.5	1.9	1.2
sly-miR6027.2	1.8	1.1
sly-miR7981e.8	1.8	1.2
sly-miR396a.5	2	1.1
sly-miR9471b.4	2	1
sly-miR168a.11	2.1	1.3
sly-miR6022.12	2	1.3
novel_sly-miR166d.1	2.3	1.3
sly-miR10539.1	2.2	1.3
sly-miR10532.10	2.2	1.1
sly-miR396a.13	2.3	1.2
sly-miR6022.11	2.6	1.8
sly-miR9479_3p	2.5	1.9
novel_sly-miR166e.1	2.8	1.5
novel-sly-miR8.1	2.4	1.5
novel-sly-miR11.30	2.6	1.5
sly-miR166a.1	2.5	1.4
sly-miR7981f.24	2.2	1.9
sly-miR168a.4	2.3	1.8
sly-miR390b_5p	2.2	1.8
sly-miR391.12	2	1.9
novel_sly-miR1919d.7	2	1.7
sly-miR403.1	2.1	1.7
sly-miR168b.5	2.6	2.3
sly-miR9476_3p	2.6	2.2
sly-miR166a.2	2.4	2
novel_sly-miR162a.5	2.2	2.1
novel_sly-miR11.3	2.4	2.2
sly-miR7981f.46	2.3	2.2
Cluster 14
novel_sly-miR156i.1	6.4	4.4
novel-sly-miR6	6.9	4.4
novel-sly-miR11.29	6.2	2.7
sly-miR5300.1	5.6	2.9
sly-miR396a.6	5.4	3.3
sly-miR9474.29	5.5	3.3
Cluster 15
sly-miR6022.2	4.4	5.7
sly-miR403_5p	4.1	5.4
sly-miR6023.22	4	5.1
sly-miR9474.15	4	5.2
novel_sly-miR162a...	4.4	5
sly-miR9470.5	4.2	5
sly-miR6023.13	4.6	5.3
sly-miR159.5	4.4	5.2
sly-miR390b_3p	4.4	5.3
sly-miR171b.1	4.9	6.4
sly-miR391.5	4.8	6.2
sly-miR391.8	4.7	6.3
novel-sly-miR1	4.3	6.3
sly-miR6023.16	4.3	6.6
sly-miR9474.6	4.1	6.5
Cluster 16
sly-miR9475.1	5.6	5.3
sly-miR482a.3	5.5	5.3
sly-miR7981f.52	5.4	5.3
sly-miR9470.4	5.3	5.6
sly-miR6023.25	5.6	5.7
sly-miR6023.8	5.6	5.7
novel_sly-miR167d	5.2	5.8
sly-miR319d	5	5.8
novel-sly-miR7	5.1	5.3
sly-miR6023.15	4.9	5.2
sly-miR9476.1	4.9	5.2
sly-miR9470.9	5	4.5
sly-miR9471a.6	4.8	4.5
sly-miR397.2	5.2	4.9
sly-miR9470.10	5.2	4.9
sly-miR396a_3p	5.2	4.7
novel-sly-miR11...	5.2	4.5
sly-miR397.5	5.3	4.6
novel-sly-miR11	6.1	4.6
sly-miR397.19	6	4.8
sly-miR398a.15	5.7	4.3
sly-miR9474.8	5.8	4.4
sly-miR397.9	5.6	4.7
sly-miR399.1	5.8	4.6
Cluster 17
sly-miR477_3p	1.6	5.3
sly-miR9476.5	2.2	4.5
Cluster 18
sly-miR6024.1	3.3	4.4
sly-miR390a_3p	3.1	4.7
sly-miR9474.21	3.4	4.7
novel-sly-miR8	3.9	4.7
sly-miR394_3p	3.7	4.2
sly-miR482e_5p	3.9	4.4
Cluster 19
sly-miR394.2	3.2	6.1
sly-miR168b.4	3.4	6.3
sly-miR9470.1	3.2	6.3
sly-miR6027.11	2.9	5.8
sly-miR9474.7	2.8	5.5
sly-miR6023.6	3.6	5.7
sly-miR408	3.2	5.4
sly-miR9474.2	3.3	5.4
Cluster 20
sly-miR6023.23	4.8	4.2
sly-miR6027.1	4.5	4.1
sly-miR9472_5p	4.6	4
sly-miR164a_3p	5.1	4
sly-miR7981f.1	5.2	3.9
sly-miR397_5p	5.2	3.8
novel-sly-miR11.24	5.3	3.8
sly-miR397.7	5.3	3.8
novel-sly-miR11.22	5	3.5
novel_sly-miR156f.2	4.7	3.5
sly-miR166b.4	4.8	3.4
Cluster 21
novel-sly-miR11.1	4.9	2
sly-miR6023.11	5.1	2.1
novel_sly-miR8033	3.9	2.2
sly-miR397.16	4.3	2.1
sly-miR171c.5	4.6	2.5
sly-miR397.15	4.5	2.4
sly-miR397.14	4.2	2.5
sly-miR398a	4.1	2.7
Cluster 22
sly-miR398a.8	3.3	1.4
sly-miR408.5	3.2	1.5
sly-miR398a.6	3.8	1.8
novel_sly-miR166e...	3.6	1.9
sly-miR398a.4	3.5	1.8
sly-miR6023.28	2.7	2.8
sly-miR9476.2	2.7	2.9
sly-miR390a_5p	2.8	2.4
sly-miR166b.1	2.7	2.5
sly-miR168a_3p	2.8	2.6
sly-miR9475.4	3.1	2.6
sly-miR168b_3p	3	2.7
sly-miR6023.4	2.9	2.7
sly-miR397.1	3.3	2.5
sly-miR6022.9	3.3	2.4
novel_sly-miR8033.2	3.5	2.5
sly-miR1919a|sly-miR1919c_3p|sly-miR1919b|novel_sly-miR1919d	3.4	2.6
sly-miR9471a.4	3.3	2.6
novel-sly-miR2	3	2.2
sly-miR397.3	3.1	2
sly-miR6022.7	2.9	2
Cluster 23
sly-miR9474.26	2.8	3.5
sly-miR396a.1	2.7	3.3
sly-miR398a.5	2.9	3.3
sly-miR7981f.13	2.9	3.2
sly-miR171b_3p	3.1	4
sly-miR6023.27	3.4	4.1
sly-miR9476.8	3.6	4
sly-miR7981f.53	3.9	3.4
sly-miR159.2	3.8	3.3
sly-miR9471a.5	3.8	3.3
sly-miR393	3.6	3.5
sly-miR6027_5p	3.7	3.6
sly-miR6022.15	3.2	3.4
sly-miR6025.4	3.4	3.6
sly-miR6027.4	3.4	3.7
sly-miR6023.2	3.7	3
sly-miR6023.19	3.9	2.8
novel_sly-miR156f.3	3.9	2.9
sly-miR10539.2	3.9	2.9
sly-miR10537	3.6	3.3
sly-miR7981e.5	3.5	3.2
sly-miR9470.8	3.3	3
sly-miR166c_5p	3.3	3.2
sly-miR171f	3.4	3.2
sly-miR9476.4	3.4	3.2
sly-miR6023.18	4.5	3
sly-miR397.17	4.3	3.2
sly-miR408.1	4.1	3.2
sly-miR166b.7	4.5	3.5
sly-miR160a.1	4.3	3.7
sly-miR9471b.5	4.3	3.6
sly-miR9470_5p	4.2	3.5
sly-miR482a.2	4.2	3.4
sly-miR9479.1	4.2	3.4
sly-miR9475.3	4	3.6
sly-miR171a.1	4	3.5
sly-miR9474.27	4.1	3.5
sly-miR171c.6	4.1	3.5
sly-miR9474.12	4.1	3.5
Cluster 24
sly-miR6023.10	6.4	8.7
novel-sly-miR5	6.2	7.5
sly-miR6022.8	5.5	8
sly-miR6023.24	5.3	7.9
Cluster 25
sly-miR10537.1	3.8	8.1
sly-miR9474.19	4.8	8.7
Cluster 26
sly-miR6022.6	5.6	6.3
sly-miR6027.3	5.2	6.3
sly-miR9476.9	5.3	6.2
novel-sly-miR9	4.9	7.3
sly-miR6023.30	5.2	7.2
sly-miR9475.2	5.7	7.2
sly-miR167b_3p	5.5	6.9
sly-miR9474.11	5.6	6.8
Cluster 27
sly-miR530.1	9.7	7.6
Cluster 28
sly-miR6023.3	8	9
sly-miR6023.17	7.7	8.3
sly-miR396a.2	7.3	7.8
sly-miR6023.26	7.6	7.7
Cluster 29
novel-sly-miR3	7.9	7
sly-miR5304.1	7.4	6.9
sly-miR9476.6	7.6	6.8
sly-miR6023.7	7.2	6.4
sly-miR6025.2	7.4	6.5
sly-miR394.5	7.9	6.4
sly-miR6025.3	7.6	6
sly-miR6027.10	7.5	6.2
Cluster 30
sly-miR398a.9	6.6	5.9
sly-miR6023.21	6.5	6.4
sly-miR6023.1	6.7	6.4
sly-miR171c.3	6.8	6.4
sly-miR482b.1	6.8	6.4
sly-miR6023.14	6.8	5.3
sly-miR10533.3	6.8	5.5
sly-miR530	6.8	5.7
sly-miR398a.10	6.1	5.4
sly-miR482c.1	6.2	5.6
sly-miR9470.6	6.5	5.5
sly-miR10540	6.4	5.4
sly-miR6022.1	6.4	5.4
sly-miR6023.12	6.3	5.2
sly-miR6023.9	6.2	5.3

## Sheet: Table S5
Table S5. Predicted targets of miRNAs by in silico approach. For each predicted interaction, miRNAs ID, miRNA sequence, the target transcript identifiers, full descriptions, and predicted target regulation (cleavage or translational repression) are shown. For each sRNA-target interaction, alignment score value (expectation; based on the scoring schema: G: U wobble pairings - each 0.5 scores, inse…
miRNA ID	miRNA sequence	Target ID	Target description	Expectation	miRNA_start	miRNA_end	Target_start	Target_end	miRNA_aligned_fragment	Target_aligned_fragment	Inhibition	Multiplicity
novel_sly-miR1919d.6	TGTCGCAGATGACTTTCGCC	Solyc08g067560.2.1	SUMO activating enzyme 1B (AHRD V3.3 --* AT5G50680.2)	0	1	20	282	301	UGUCGCAGAUGACUUUCGCC	CGCGAAAGUCAUCUGCGACA	Cleavage	1
novel_sly-miR1919d.6	TGTCGCAGATGACTTTCGCC	Solyc08g067580.2.1	phytochrome interacting factor 3 (AHRD V3.3 --* AT1G09530.6)	0	1	20	273	292	UGUCGCAGAUGACUUUCGCC	CGCGAAAGUCAUCUGCGACA	Cleavage	2
novel_sly-miR1919d.7	TGTCGCAGATGACTTTCGCCCT	Solyc08g067560.2.1	SUMO activating enzyme 1B (AHRD V3.3 --* AT5G50680.2)	0	1	22	280	301	UGUCGCAGAUGACUUUCGCCCU	UACGCGAAAGUCAUCUGCGACA	Cleavage	1
novel_sly-miR1919d.7	TGTCGCAGATGACTTTCGCCCT	Solyc08g067580.2.1	phytochrome interacting factor 3 (AHRD V3.3 --* AT1G09530.6)	0	1	22	271	292	UGUCGCAGAUGACUUUCGCCCU	UACGCGAAAGUCAUCUGCGACA	Cleavage	2
sly-miR160a	TGCCTGGCTCCCTGTATGCCA	Solyc06g075150.3.1	Auxin Response Factor 10B	0	1	21	1269	1289	UGCCUGGCUCCCUGUAUGCCA	AGGCAUACAGGGAGCCAGGCA	Cleavage	1
sly-miR160a	TGCCTGGCTCCCTGTATGCCA	Solyc11g069500.2.1	Auxin Response Factor 10A	0	1	21	1302	1322	UGCCUGGCUCCCUGUAUGCCA	AGGCAUACAGGGAGCCAGGCA	Cleavage	1
sly-miR168a-5p|sly-miR168b-5p	TCGCTTGGTGCAGGTCGGGAC	Solyc08g005690.1.1	LOW QUALITY:syntaxin of plants 32 (AHRD V3.3 --* AT3G24350.2)	0	1	21	118	138	UCGCUUGGUGCAGGUCGGGAC	GUCCCGACCUGCACCAAGCGA	Cleavage	1
sly-miR168a.1	ATTCGCTTGGTGCAGGTCGGGACC	Solyc08g005690.1.1	LOW QUALITY:syntaxin of plants 32 (AHRD V3.3 --* AT3G24350.2)	0	1	24	117	140	AUUCGCUUGGUGCAGGUCGGGACC	GGUCCCGACCUGCACCAAGCGAAU	Cleavage	1
sly-miR168a.10	TCGCTTGGTGCAGGTCGGGA	Solyc08g005690.1.1	LOW QUALITY:syntaxin of plants 32 (AHRD V3.3 --* AT3G24350.2)	0	1	20	119	138	UCGCUUGGUGCAGGUCGGGA	UCCCGACCUGCACCAAGCGA	Cleavage	1
sly-miR168a.11	TCGCTTGGTGCAGGTCGGGACC	Solyc08g005690.1.1	LOW QUALITY:syntaxin of plants 32 (AHRD V3.3 --* AT3G24350.2)	0	1	22	117	138	UCGCUUGGUGCAGGUCGGGACC	GGUCCCGACCUGCACCAAGCGA	Cleavage	1
sly-miR168a.12	TCGCTTGGTGCAGGTCGGGACCT	Solyc08g005690.1.1	LOW QUALITY:syntaxin of plants 32 (AHRD V3.3 --* AT3G24350.2)	0	1	23	116	138	UCGCUUGGUGCAGGUCGGGACCU	AGGUCCCGACCUGCACCAAGCGA	Cleavage	1
sly-miR168a.5	CGCTTGGTGCAGGTCGGGAC	Solyc08g005690.1.1	LOW QUALITY:syntaxin of plants 32 (AHRD V3.3 --* AT3G24350.2)	0	1	20	118	137	CGCUUGGUGCAGGUCGGGAC	GUCCCGACCUGCACCAAGCG	Cleavage	1
sly-miR168a.6	CGCTTGGTGCAGGTCGGGACC	Solyc08g005690.1.1	LOW QUALITY:syntaxin of plants 32 (AHRD V3.3 --* AT3G24350.2)	0	1	21	117	137	CGCUUGGUGCAGGUCGGGACC	GGUCCCGACCUGCACCAAGCG	Cleavage	1
sly-miR168a.7	CTTGGTGCAGGTCGGGACC	Solyc08g005690.1.1	LOW QUALITY:syntaxin of plants 32 (AHRD V3.3 --* AT3G24350.2)	0	1	19	117	135	CUUGGUGCAGGUCGGGACC	GGUCCCGACCUGCACCAAG	Cleavage	1
sly-miR168a.8	GCTTGGTGCAGGTCGGGACC	Solyc08g005690.1.1	LOW QUALITY:syntaxin of plants 32 (AHRD V3.3 --* AT3G24350.2)	0	1	20	117	136	GCUUGGUGCAGGUCGGGACC	GGUCCCGACCUGCACCAAGC	Cleavage	1
sly-miR171c.10	TTGAGCCGCGCCAATATCACGT	Solyc08g078800.1.1	GRAS family transcription factor (AHRD V3.3 *** A0A061GBD8_THECC)	0	1	22	392	413	UUGAGCCGCGCCAAUAUCACGU	AAAUGAUAUUGGCGCGGCUCAA	Cleavage	1
sly-miR171c.8	TGATTGAGCCGCGCCAATATC	Solyc08g078800.1.1	GRAS family transcription factor (AHRD V3.3 *** A0A061GBD8_THECC)	0	1	21	396	416	UGAUUGAGCCGCGCCAAUAUC	GAUAUUGGCGCGGCUCAAUCA	Cleavage	1
sly-miR171c.8	TGATTGAGCCGCGCCAATATC	Solyc01g090950.3.1	Transcription factor GRAS (AHRD V3.3 *** A0A103XI66_CYNCS)	0	1	21	972	992	UGAUUGAGCCGCGCCAAUAUC	GAUAUUGGCGCGGCUCAAUCA	Cleavage	1
sly-miR171c.9	TTGAGCCGCGCCAATATCACG	Solyc08g078800.1.1	GRAS family transcription factor (AHRD V3.3 *** A0A061GBD8_THECC)	0	1	21	393	413	UUGAGCCGCGCCAAUAUCACG	AAUGAUAUUGGCGCGGCUCAA	Cleavage	1
sly-miR171d	TTGAGCCGCGCCAATATCAC	Solyc08g078800.1.1	GRAS family transcription factor (AHRD V3.3 *** A0A061GBD8_THECC)	0	1	20	394	413	UUGAGCCGCGCCAAUAUCAC	AUGAUAUUGGCGCGGCUCAA	Cleavage	1
sly-miR171d.2	TTGAGCCGCGCCAATATCACT	Solyc08g078800.1.1	GRAS family transcription factor (AHRD V3.3 *** A0A061GBD8_THECC)	0	1	21	393	413	UUGAGCCGCGCCAAUAUCACU	AAUGAUAUUGGCGCGGCUCAA	Cleavage	1
sly-miR1919c-5p|novel_sly-miR1919d*	TGTCGCAGATGACTTTCGCCC	Solyc08g067560.2.1	SUMO activating enzyme 1B (AHRD V3.3 --* AT5G50680.2)	0	1	21	281	301	UGUCGCAGAUGACUUUCGCCC	ACGCGAAAGUCAUCUGCGACA	Cleavage	1
sly-miR1919c-5p|novel_sly-miR1919d*	TGTCGCAGATGACTTTCGCCC	Solyc08g067580.2.1	phytochrome interacting factor 3 (AHRD V3.3 --* AT1G09530.6)	0	1	21	272	292	UGUCGCAGAUGACUUUCGCCC	ACGCGAAAGUCAUCUGCGACA	Cleavage	2
sly-miR397.10	GATTGAGTGCAGCGTTGATGA	Solyc06g082260.3.1	Laccase (AHRD V3.3 *** A0A1B0YZD2_DAUCA)	0	1	21	683	703	GAUUGAGUGCAGCGUUGAUGA	UGAUCAACGCUGCACUCAAUC	Cleavage	1
sly-miR397.14	TGATTGAGTGCAGCGTTGA	Solyc06g082260.3.1	Laccase (AHRD V3.3 *** A0A1B0YZD2_DAUCA)	0	1	19	686	704	UGAUUGAGUGCAGCGUUGA	UCAACGCUGCACUCAAUCA	Cleavage	1
sly-miR397.15	TGATTGAGTGCAGCGTTGATG	Solyc06g082260.3.1	Laccase (AHRD V3.3 *** A0A1B0YZD2_DAUCA)	0	1	21	684	704	UGAUUGAGUGCAGCGUUGAUG	GAUCAACGCUGCACUCAAUCA	Cleavage	1
sly-miR397.16	TGATTGAGTGCAGCGTTGATGA	Solyc06g082260.3.1	Laccase (AHRD V3.3 *** A0A1B0YZD2_DAUCA)	0	1	22	683	704	UGAUUGAGUGCAGCGUUGAUGA	UGAUCAACGCUGCACUCAAUCA	Cleavage	1
sly-miR399.1	GGGCTACACTCTATTGGCATG	Solyc03g031410.1.1	LOW QUALITY:DNA repair protein RadA-like protein (AHRD V3.3 --* AT5G50340.3)	0	1	20	1	20	GGGCUACACUCUAUUGGCAU	AUGCCAAUAGAGUGUAGCCC	Cleavage	1
sly-miR482b	TCTTGCCTACACCGCCCATGCC	Solyc04g009070.1.1	Disease resistance family protein (AHRD V3.3 *-* B9GY55_POPTR)	0	1	22	211	232	UCUUGCCUACACCGCCCAUGCC	GGCAUGGGCGGUGUAGGCAAGA	Cleavage	1
sly-miR9474.27	TTTATCGGAGTTAATGACTTT	Solyc04g007240.1.1	Adenylate isopentenyltransferase (AHRD V3.3 *** I0IUP7_SOLLC)	0	1	21	211	231	UUUAUCGGAGUUAAUGACUUU	GAAGUCAUUAACUCCGAUAAA	Cleavage	1
sly-miR9474.29	TTTTATCGGAGTTAATGACTT	Solyc04g007240.1.1	Adenylate isopentenyltransferase (AHRD V3.3 *** I0IUP7_SOLLC)	0	1	21	212	232	UUUUAUCGGAGUUAAUGACUU	AAGUCAUUAACUCCGAUAAAA	Cleavage	1
novel_sly-miR166d.10	TCGGACCAGGCTTCATTCCCCT	Solyc12g044410.2.1	Homeobox leucine-zipper protein (AHRD V3.3 *** Q76CL1_ZINVI)	0.5	1	22	547	568	UCGGACCAGGCUUCAUUCCCCU	CCUGGAAUGAAGCCUGGUCCGG	Cleavage	1
novel_sly-miR166d.10	TCGGACCAGGCTTCATTCCCCT	Solyc03g120910.3.1	Homeobox leucine-zipper protein (AHRD V3.3 *** Q76CL1_ZINVI)	0.5	1	22	547	568	UCGGACCAGGCUUCAUUCCCCU	CCUGGAAUGAAGCCUGGUCCGG	Cleavage	1
novel_sly-miR166d.8	TCGGACCAGGCTTCATTCC	Solyc12g044410.2.1	Homeobox leucine-zipper protein (AHRD V3.3 *** Q76CL1_ZINVI)	0.5	1	19	550	568	UCGGACCAGGCUUCAUUCC	GGAAUGAAGCCUGGUCCGG	Cleavage	1
novel_sly-miR166d.8	TCGGACCAGGCTTCATTCC	Solyc03g120910.3.1	Homeobox leucine-zipper protein (AHRD V3.3 *** Q76CL1_ZINVI)	0.5	1	19	550	568	UCGGACCAGGCUUCAUUCC	GGAAUGAAGCCUGGUCCGG	Cleavage	1
novel_sly-miR166d.9	TCGGACCAGGCTTCATTCCC	Solyc12g044410.2.1	Homeobox leucine-zipper protein (AHRD V3.3 *** Q76CL1_ZINVI)	0.5	1	20	549	568	UCGGACCAGGCUUCAUUCCC	UGGAAUGAAGCCUGGUCCGG	Cleavage	1
novel_sly-miR166d.9	TCGGACCAGGCTTCATTCCC	Solyc03g120910.3.1	Homeobox leucine-zipper protein (AHRD V3.3 *** Q76CL1_ZINVI)	0.5	1	20	549	568	UCGGACCAGGCUUCAUUCCC	UGGAAUGAAGCCUGGUCCGG	Cleavage	1
novel_sly-miR166e.2	TCGGACCAGGCTTCATTCCCCC	Solyc12g044410.2.1	Homeobox leucine-zipper protein (AHRD V3.3 *** Q76CL1_ZINVI)	0.5	1	22	547	568	UCGGACCAGGCUUCAUUCCCCC	CCUGGAAUGAAGCCUGGUCCGG	Cleavage	1
novel_sly-miR166e.2	TCGGACCAGGCTTCATTCCCCC	Solyc03g120910.3.1	Homeobox leucine-zipper protein (AHRD V3.3 *** Q76CL1_ZINVI)	0.5	1	22	547	568	UCGGACCAGGCUUCAUUCCCCC	CCUGGAAUGAAGCCUGGUCCGG	Cleavage	1
novel_sly-miR166e.3	TTCGGACCAGGCTTCATTCC	Solyc12g044410.2.1	Homeobox leucine-zipper protein (AHRD V3.3 *** Q76CL1_ZINVI)	0.5	1	20	550	569	UUCGGACCAGGCUUCAUUCC	GGAAUGAAGCCUGGUCCGGA	Cleavage	1
novel_sly-miR166e.3	TTCGGACCAGGCTTCATTCC	Solyc03g120910.3.1	Homeobox leucine-zipper protein (AHRD V3.3 *** Q76CL1_ZINVI)	0.5	1	20	550	569	UUCGGACCAGGCUUCAUUCC	GGAAUGAAGCCUGGUCCGGA	Cleavage	1
novel_sly-miR166e.4	TTCGGACCAGGCTTCATTCCC	Solyc12g044410.2.1	Homeobox leucine-zipper protein (AHRD V3.3 *** Q76CL1_ZINVI)	0.5	1	21	549	569	UUCGGACCAGGCUUCAUUCCC	UGGAAUGAAGCCUGGUCCGGA	Cleavage	1
novel_sly-miR166e.4	TTCGGACCAGGCTTCATTCCC	Solyc03g120910.3.1	Homeobox leucine-zipper protein (AHRD V3.3 *** Q76CL1_ZINVI)	0.5	1	21	549	569	UUCGGACCAGGCUUCAUUCCC	UGGAAUGAAGCCUGGUCCGGA	Cleavage	1
novel_sly-miR166e.5	TTCGGACCAGGCTTCATTCCCC	Solyc12g044410.2.1	Homeobox leucine-zipper protein (AHRD V3.3 *** Q76CL1_ZINVI)	0.5	1	22	548	569	UUCGGACCAGGCUUCAUUCCCC	CUGGAAUGAAGCCUGGUCCGGA	Cleavage	1
novel_sly-miR166e.5	TTCGGACCAGGCTTCATTCCCC	Solyc03g120910.3.1	Homeobox leucine-zipper protein (AHRD V3.3 *** Q76CL1_ZINVI)	0.5	1	22	548	569	UUCGGACCAGGCUUCAUUCCCC	CUGGAAUGAAGCCUGGUCCGGA	Cleavage	1
sly-miR10533	TCTTATGAATTCTAGGTCTTCT	Solyc06g008480.2.1	Mi1.7	0.5	1	22	165	186	UCUUAUGAAUUCUAGGUCUUCU	ACAAGACCUGGAAUUCAUAAGA	Cleavage	1
sly-miR10533	TCTTATGAATTCTAGGTCTTCT	Solyc06g008770.2.1	CNL4	0.5	1	22	1233	1254	UCUUAUGAAUUCUAGGUCUUCU	ACAAGACCUGGAAUUCAUAAGA	Cleavage	1
sly-miR10533	TCTTATGAATTCTAGGTCTTCT	Solyc06g008450.3.1	Mi1.6	0.5	1	22	1245	1266	UCUUAUGAAUUCUAGGUCUUCU	ACAAGACCUGGAAUUCAUAAGA	Cleavage	1
sly-miR10533	TCTTATGAATTCTAGGTCTTCT	Solyc06g008800.2.1	CNL6	0.5	1	22	1245	1266	UCUUAUGAAUUCUAGGUCUUCU	GCAAGACCUGGAAUUCAUAAGA	Cleavage	1
sly-miR10533	TCTTATGAATTCTAGGTCTTCT	Solyc00g102400.3.1	NBS-LRR resistance protein-like protein	0.5	1	22	1245	1266	UCUUAUGAAUUCUAGGUCUUCU	GCAAGACCUGGAAUUCAUAAGA	Cleavage	1
sly-miR10533	TCTTATGAATTCTAGGTCTTCT	Solyc06g008790.3.1	Mi-1.1	0.5	1	22	1248	1269	UCUUAUGAAUUCUAGGUCUUCU	GCAAGACCUGGAAUUCAUAAGA	Cleavage	1
sly-miR10533	TCTTATGAATTCTAGGTCTTCT	Solyc06g008400.2.1	Mi1.5	0.5	1	22	1236	1257	UCUUAUGAAUUCUAGGUCUUCU	GCAAGACCUGGAAUUCAUAAGA	Cleavage	1
sly-miR160a	TGCCTGGCTCCCTGTATGCCA	Solyc09g007810.3.1	Auxin Response Factor 16A	0.5	1	21	1353	1373	UGCCUGGCUCCCUGUAUGCCA	UGGCAUGCAGGGAGCCAGGCA	Cleavage	1
sly-miR160a	TGCCTGGCTCCCTGTATGCCA	Solyc11g013480.2.1	Auxin Response Factor 17	0.5	1	21	1392	1412	UGCCUGGCUCCCUGUAUGCCA	GGGCAUGCAGGGAGCCAGGCA	Cleavage	1
sly-miR164a-5p|sly-miR164b-5p	TGGAGAAGCAGGGCACGTGCA	Solyc07g062840.3.1	goblet	0.5	1	21	713	733	UGGAGAAGCAGGGCACGUGCA	AGCACGUGCCCUGUUUCUCCA	Cleavage	1
sly-miR166a.3	ATTTCGGACCAGGCTTCATTC	Solyc02g069830.3.1	Homeobox leucine-zipper protein (AHRD V3.3 *** Q8H963_ZINVI)	0.5	1	21	533	553	AUUUCGGACCAGGCUUCAUUC	GGAUGAAGCCUGGUCCGGAAU	Cleavage	1
sly-miR166b|sly-miR166a|novel_sly-miR166d|novel_sly-miR166e	TCGGACCAGGCTTCATTCCCC	Solyc12g044410.2.1	Homeobox leucine-zipper protein (AHRD V3.3 *** Q76CL1_ZINVI)	0.5	1	21	548	568	UCGGACCAGGCUUCAUUCCCC	CUGGAAUGAAGCCUGGUCCGG	Cleavage	1
sly-miR166b|sly-miR166a|novel_sly-miR166d|novel_sly-miR166e	TCGGACCAGGCTTCATTCCCC	Solyc03g120910.3.1	Homeobox leucine-zipper protein (AHRD V3.3 *** Q76CL1_ZINVI)	0.5	1	21	548	568	UCGGACCAGGCUUCAUUCCCC	CUGGAAUGAAGCCUGGUCCGG	Cleavage	1
sly-miR166c-3p	TCGGACCAGGCTTCATTCCTC	Solyc12g044410.2.1	Homeobox leucine-zipper protein (AHRD V3.3 *** Q76CL1_ZINVI)	0.5	1	21	548	568	UCGGACCAGGCUUCAUUCCUC	CUGGAAUGAAGCCUGGUCCGG	Cleavage	1
sly-miR166c-3p	TCGGACCAGGCTTCATTCCTC	Solyc03g120910.3.1	Homeobox leucine-zipper protein (AHRD V3.3 *** Q76CL1_ZINVI)	0.5	1	21	548	568	UCGGACCAGGCUUCAUUCCUC	CUGGAAUGAAGCCUGGUCCGG	Cleavage	1
sly-miR166c.6	TCGGACCAGGCTTCATTCCT	Solyc12g044410.2.1	Homeobox leucine-zipper protein (AHRD V3.3 *** Q76CL1_ZINVI)	0.5	1	20	549	568	UCGGACCAGGCUUCAUUCCU	UGGAAUGAAGCCUGGUCCGG	Cleavage	1
sly-miR166c.6	TCGGACCAGGCTTCATTCCT	Solyc03g120910.3.1	Homeobox leucine-zipper protein (AHRD V3.3 *** Q76CL1_ZINVI)	0.5	1	20	549	568	UCGGACCAGGCUUCAUUCCU	UGGAAUGAAGCCUGGUCCGG	Cleavage	1
sly-miR166c.7	TCGGACCAGGCTTCATTCCTCT	Solyc12g044410.2.1	Homeobox leucine-zipper protein (AHRD V3.3 *** Q76CL1_ZINVI)	0.5	1	22	547	568	UCGGACCAGGCUUCAUUCCUCU	CCUGGAAUGAAGCCUGGUCCGG	Cleavage	1
sly-miR166c.7	TCGGACCAGGCTTCATTCCTCT	Solyc03g120910.3.1	Homeobox leucine-zipper protein (AHRD V3.3 *** Q76CL1_ZINVI)	0.5	1	22	547	568	UCGGACCAGGCUUCAUUCCUCU	CCUGGAAUGAAGCCUGGUCCGG	Cleavage	1
sly-miR171a	TGATTGAGCCGTGCCAATATC	Solyc08g078800.1.1	GRAS family transcription factor (AHRD V3.3 *** A0A061GBD8_THECC)	0.5	1	21	396	416	UGAUUGAGCCGUGCCAAUAUC	GAUAUUGGCGCGGCUCAAUCA	Cleavage	1
sly-miR171a	TGATTGAGCCGTGCCAATATC	Solyc01g090950.3.1	Transcription factor GRAS (AHRD V3.3 *** A0A103XI66_CYNCS)	0.5	1	21	972	992	UGAUUGAGCCGUGCCAAUAUC	GAUAUUGGCGCGGCUCAAUCA	Cleavage	1
sly-miR171b-3p	TTGAGCCGTGCCAATATCACG	Solyc08g078800.1.1	GRAS family transcription factor (AHRD V3.3 *** A0A061GBD8_THECC)	0.5	1	21	393	413	UUGAGCCGUGCCAAUAUCACG	AAUGAUAUUGGCGCGGCUCAA	Cleavage	1
sly-miR171b.2	TTGAGCCGTGCCAATATCACGT	Solyc08g078800.1.1	GRAS family transcription factor (AHRD V3.3 *** A0A061GBD8_THECC)	0.5	1	22	392	413	UUGAGCCGUGCCAAUAUCACGU	AAAUGAUAUUGGCGCGGCUCAA	Cleavage	1
sly-miR172b|sly-miR172a|novel_sly-miR172e*	AGAATCTTGATGATGCTGCAT	Solyc04g049800.3.1	AP2-like ethylene-responsive transcription factor (AHRD V3.3 *** A0A072VBB0_MEDTR)	0.5	1	21	1106	1126	AGAAUCUUGAUGAUGCUGCAU	CUGCAGCAUCAUCAGGAUUCU	Cleavage	1
sly-miR172b|sly-miR172a|novel_sly-miR172e*	AGAATCTTGATGATGCTGCAT	Solyc11g072600.2.1	APETALA2d	0.5	1	21	1274	1294	AGAAUCUUGAUGAUGCUGCAU	CUGCAGCAUCAUCAGGAUUCU	Cleavage	1
sly-miR172b|sly-miR172a|novel_sly-miR172e*	AGAATCTTGATGATGCTGCAT	Solyc06g075510.3.1	APETALA2e	0.5	1	21	1331	1351	AGAAUCUUGAUGAUGCUGCAU	CGGCAGCAUCAUCAGGAUUCU	Cleavage	1
sly-miR172d	GGAATCTTGATGATGCTGCAG	Solyc03g044300.3.1	APETALA2a	0.5	1	21	1127	1147	GGAAUCUUGAUGAUGCUGCAG	CUGCAGCAUCAUCAGGAUUCC	Cleavage	1
sly-miR172d	GGAATCTTGATGATGCTGCAG	Solyc02g064960.3.1	APETALA2b	0.5	1	21	1418	1438	GGAAUCUUGAUGAUGCUGCAG	CUGCAGCAUCAUCAGGAUUCC	Cleavage	1
sly-miR172d	GGAATCTTGATGATGCTGCAG	Solyc02g093150.3.1	APETALA2c	0.5	1	21	1439	1459	GGAAUCUUGAUGAUGCUGCAG	CUGCAGCAUCAUCAGGAUUCC	Cleavage	1
sly-miR397-5p	ATTGAGTGCAGCGTTGATGA	Solyc07g049460.3.1	laccase	0.5	1	20	677	696	AUUGAGUGCAGCGUUGAUGA	UCAUCAACGCUGCGCUCAAU	Cleavage	1
sly-miR397.17	TTGAGTGCAGCGTTGATGA	Solyc07g049460.3.1	laccase	0.5	1	19	677	695	UUGAGUGCAGCGUUGAUGA	UCAUCAACGCUGCGCUCAA	Cleavage	1
sly-miR397.18	TTGAGTGCAGCGTTGATGAC	Solyc07g049460.3.1	laccase	0.5	1	20	676	695	UUGAGUGCAGCGUUGAUGAC	AUCAUCAACGCUGCGCUCAA	Cleavage	1
sly-miR397.19	TTGAGTGCAGCGTTGATGACA	Solyc07g049460.3.1	laccase	0.5	1	21	675	695	UUGAGUGCAGCGUUGAUGACA	UAUCAUCAACGCUGCGCUCAA	Cleavage	1
sly-miR397.5	ATTGAGTGCAGCGTTGATG	Solyc07g049460.3.1	laccase	0.5	1	19	678	696	AUUGAGUGCAGCGUUGAUG	CAUCAACGCUGCGCUCAAU	Cleavage	1
sly-miR397.6	ATTGAGTGCAGCGTTGATGAC	Solyc07g049460.3.1	laccase	0.5	1	21	676	696	AUUGAGUGCAGCGUUGAUGAC	AUCAUCAACGCUGCGCUCAAU	Cleavage	1
sly-miR397.7	ATTGAGTGCAGCGTTGATGACA	Solyc07g049460.3.1	laccase	0.5	1	22	675	696	AUUGAGUGCAGCGUUGAUGACA	UAUCAUCAACGCUGCGCUCAAU	Cleavage	1
sly-miR397.8	ATTGAGTGCAGCGTTGATGACATA	Solyc07g049460.3.1	laccase	0.5	1	24	673	696	AUUGAGUGCAGCGUUGAUGACAUA	CGUAUCAUCAACGCUGCGCUCAAU	Cleavage	1
sly-miR482c	TCTTGCCAATACCGCCCATTCC	Solyc11g006630.1.1	Disease resistance protein (AHRD V3.3 *** A0A103Y7R3_CYNCS)	0.5	1	22	532	553	UCUUGCCAAUACCGCCCAUUCC	GGCAUGGGCGGUAUUGGUAAGA	Cleavage	1
sly-miR5302b-5p	TGAAATGCTATAGTTGGAAAGT	Solyc07g054650.1.1	LOW QUALITY:Eukaryotic aspartyl protease family protein (AHRD V3.3 *** AT2G23945.1)	0.5	1	22	1097	1118	UGAAAUGCUAUAGUUGGAAAGU	AUUUUCCGACUAUAGCAUUUCA	Cleavage	1
sly-miR6023	TTCCATGAAAGAGTTTTTGGAT	Solyc01g014930.1.1	LOW QUALITY:Leucine-rich repeat receptor-like protein kinase family protein (AHRD V3.3 *-* AT4G08850.1)	0.5	1	22	68	89	UUCCAUGAAAGAGUUUUUGGAU	AUCCAAAAACUCUUUCGUGGAA	Cleavage	1
sly-miR6023.13	CATGAAAGAGTTTTTGGATAAG	Solyc01g014930.1.1	LOW QUALITY:Leucine-rich repeat receptor-like protein kinase family protein (AHRD V3.3 *-* AT4G08850.1)	0.5	1	22	65	86	CAUGAAAGAGUUUUUGGAUAAG	CAUAUCCAAAAACUCUUUCGUG	Cleavage	1
sly-miR6023.14	CATGAAAGAGTTTTTGGATAAGA	Solyc01g014930.1.1	LOW QUALITY:Leucine-rich repeat receptor-like protein kinase family protein (AHRD V3.3 *-* AT4G08850.1)	0.5	1	23	64	86	CAUGAAAGAGUUUUUGGAUAAGA	UCAUAUCCAAAAACUCUUUCGUG	Cleavage	1
sly-miR6023.16	CCATGAAAGAGTTTTTGGATAAG	Solyc01g014930.1.1	LOW QUALITY:Leucine-rich repeat receptor-like protein kinase family protein (AHRD V3.3 *-* AT4G08850.1)	0.5	1	23	65	87	CCAUGAAAGAGUUUUUGGAUAAG	CAUAUCCAAAAACUCUUUCGUGG	Cleavage	1
sly-miR6023.21	TCCATGAAAGAGTTTTTGGATA	Solyc01g014930.1.1	LOW QUALITY:Leucine-rich repeat receptor-like protein kinase family protein (AHRD V3.3 *-* AT4G08850.1)	0.5	1	22	67	88	UCCAUGAAAGAGUUUUUGGAUA	UAUCCAAAAACUCUUUCGUGGA	Cleavage	1
sly-miR6023.29	TTCCATGAAAGAGTTTTTGGA	Solyc01g014930.1.1	LOW QUALITY:Leucine-rich repeat receptor-like protein kinase family protein (AHRD V3.3 *-* AT4G08850.1)	0.5	1	21	69	89	UUCCAUGAAAGAGUUUUUGGA	UCCAAAAACUCUUUCGUGGAA	Cleavage	1
sly-miR6023.3	CCATGAAAGAGTTTTTGGA	Solyc01g014930.1.1	LOW QUALITY:Leucine-rich repeat receptor-like protein kinase family protein (AHRD V3.3 *-* AT4G08850.1)	0.5	1	19	69	87	CCAUGAAAGAGUUUUUGGA	UCCAAAAACUCUUUCGUGG	Cleavage	1
sly-miR6023.30	TTCCATGAAAGAGTTTTTGGATA	Solyc01g014930.1.1	LOW QUALITY:Leucine-rich repeat receptor-like protein kinase family protein (AHRD V3.3 *-* AT4G08850.1)	0.5	1	23	67	89	UUCCAUGAAAGAGUUUUUGGAUA	UAUCCAAAAACUCUUUCGUGGAA	Cleavage	1
sly-miR6023.7	ATGAAAGAGTTTTTGGATAAGA	Solyc01g014930.1.1	LOW QUALITY:Leucine-rich repeat receptor-like protein kinase family protein (AHRD V3.3 *-* AT4G08850.1)	0.5	1	22	64	85	AUGAAAGAGUUUUUGGAUAAGA	UCAUAUCCAAAAACUCUUUCGU	Cleavage	1
sly-miR9472-3p	TTCACAATCTCTGCTGAAAAA	Solyc01g080150.3.1	tRNA dimethylallyltransferase	0.5	1	21	183	203	UUCACAAUCUCUGCUGAAAAA	GUUUUCAGCAGAGGUUGUGAA	Cleavage	1
sly-miR9472-3p	TTCACAATCTCTGCTGAAAAA	Solyc11g040080.1.1	LOW QUALITY:Protein Ycf2 (AHRD V3.3 *-* YCF2_SOLLC)	0.5	1	21	88	108	UUCACAAUCUCUGCUGAAAAA	CAUUUCAGCAGGGAUUGUGAA	Cleavage	1
sly-miR9474.25	TGAGTGGCTAAGTCGATGGAG	Solyc09g064910.1.1	Adenylate isopentenyltransferase (AHRD V3.3 *** I0IUP8_SOLLC)	0.5	1	21	108	128	UGAGUGGCUAAGUCGAUGGAG	CUCUAUCGACUUAGCCACUCA	Cleavage	1
sly-miR9474.6	AGTGGCTAAGTCGATGGAGAA	Solyc09g064910.1.1	Adenylate isopentenyltransferase (AHRD V3.3 *** I0IUP8_SOLLC)	0.5	1	21	106	126	AGUGGCUAAGUCGAUGGAGAA	CUCUCUAUCGACUUAGCCACU	Cleavage	1
sly-miR9474.7	AGTGGCTAAGTCGATGGAGAAT	Solyc09g064910.1.1	Adenylate isopentenyltransferase (AHRD V3.3 *** I0IUP8_SOLLC)	0.5	1	22	105	126	AGUGGCUAAGUCGAUGGAGAAU	ACUCUCUAUCGACUUAGCCACU	Cleavage	1
novel_sly-miR156f.1	TGACAGAAGATAGAGAGCAC	Solyc02g070280.3.1	Cationic amino acid transporter, putative (AHRD V3.3 *** B9SKU5_RICCO)	1	1	20	367	386	UGACAGAAGAUAGAGAGCAC	UUGCUCUCUGUCUUCUGUUA	Cleavage	1
novel_sly-miR156f.2	TGACAGAAGATAGAGAGCACA	Solyc02g070280.3.1	Cationic amino acid transporter, putative (AHRD V3.3 *** B9SKU5_RICCO)	1	1	21	366	386	UGACAGAAGAUAGAGAGCACA	CUUGCUCUCUGUCUUCUGUUA	Cleavage	1
novel_sly-miR156i.1	TGACAGAAGAGAGTGAGCACA	Solyc05g012040.3.1	Squamosa promoter binding protein 6b	1	1	21	1240	1260	UGACAGAAGAGAGUGAGCACA	UGUGCUCUCUCUCUUCUGUCA	Cleavage	1
novel_sly-miR156i.1	TGACAGAAGAGAGTGAGCACA	Solyc12g038520.2.1	Squamosa promoter binding protein 6c	1	1	21	325	345	UGACAGAAGAGAGUGAGCACA	UGUGCUCUCUCUCUUCUGUCA	Cleavage	1
novel_sly-miR156i.1	TGACAGAAGAGAGTGAGCACA	Solyc05g015510.3.1	Squamosa promoter-binding protein 10	1	1	21	1117	1137	UGACAGAAGAGAGUGAGCACA	CGUGCUCUCUCUCUUCUGUCA	Cleavage	1
novel_sly-miR156i.1	TGACAGAAGAGAGTGAGCACA	Solyc04g045560.3.1	Squamosa promoter-binding protein 3	1	1	21	790	810	UGACAGAAGAGAGUGAGCACA	CGUGCUCUCUCUCUUCUGUCA	Cleavage	1
novel_sly-miR156i.1	TGACAGAAGAGAGTGAGCACA	Solyc10g078700.2.1	Squamosa promoter binding protein 15	1	1	21	763	783	UGACAGAAGAGAGUGAGCACA	GGUGCUCUCUCUCUUCUGUCA	Cleavage	1
novel_sly-miR156i.1	TGACAGAAGAGAGTGAGCACA	Solyc05g015840.3.1	Squamosa promoter binding protein 13	1	1	21	655	675	UGACAGAAGAGAGUGAGCACA	CGUGCUCUCUCUCUUCUGUCA	Cleavage	1
novel_sly-miR156i.1	TGACAGAAGAGAGTGAGCACA	Solyc03g114850.3.1	Squamosa promoter binding protein 6a	1	1	21	1153	1173	UGACAGAAGAGAGUGAGCACA	AAUGCUCUCUCUCUUCUGUCA	Cleavage	1
novel_sly-miR166d.10	TCGGACCAGGCTTCATTCCCCT	Solyc02g024070.3.1	Homeobox leucine-zipper protein (AHRD V3.3 *** Q8H963_ZINVI)	1	1	22	577	598	UCGGACCAGGCUUCAUUCCCCU	AUUGGGAUGAAGCCUGGUCCGG	Cleavage	1
novel_sly-miR166d.10	TCGGACCAGGCTTCATTCCCCT	Solyc08g066500.3.1	Homeobox leucine-zipper protein (AHRD V3.3 *** Q8H964_ZINVI)	1	1	22	556	577	UCGGACCAGGCUUCAUUCCCCU	CCUGGGAUGAAGCCUGGUCCGG	Cleavage	1
novel_sly-miR166d.10	TCGGACCAGGCTTCATTCCCCT	Solyc11g069470.2.1	Homeobox leucine-zipper protein (AHRD V3.3 *** Q8H962_ZINVI)	1	1	22	559	580	UCGGACCAGGCUUCAUUCCCCU	CCUGGGAUGAAGCCUGGUCCGG	Cleavage	1
novel_sly-miR166d.10	TCGGACCAGGCTTCATTCCCCT	Solyc02g069830.3.1	Homeobox leucine-zipper protein (AHRD V3.3 *** Q8H963_ZINVI)	1	1	22	529	550	UCGGACCAGGCUUCAUUCCCCU	AUUGGGAUGAAGCCUGGUCCGG	Cleavage	1
novel_sly-miR166d.3	CGGACCAGGCTTCATTCCCC	Solyc12g044410.2.1	Homeobox leucine-zipper protein (AHRD V3.3 *** Q76CL1_ZINVI)	1	1	20	548	567	CGGACCAGGCUUCAUUCCCC	CUGGAAUGAAGCCUGGUCCG	Cleavage	1
novel_sly-miR166d.3	CGGACCAGGCTTCATTCCCC	Solyc03g120910.3.1	Homeobox leucine-zipper protein (AHRD V3.3 *** Q76CL1_ZINVI)	1	1	20	548	567	CGGACCAGGCUUCAUUCCCC	CUGGAAUGAAGCCUGGUCCG	Cleavage	1
novel_sly-miR166d.8	TCGGACCAGGCTTCATTCC	Solyc02g024070.3.1	Homeobox leucine-zipper protein (AHRD V3.3 *** Q8H963_ZINVI)	1	1	19	580	598	UCGGACCAGGCUUCAUUCC	GGGAUGAAGCCUGGUCCGG	Cleavage	1
novel_sly-miR166d.8	TCGGACCAGGCTTCATTCC	Solyc08g066500.3.1	Homeobox leucine-zipper protein (AHRD V3.3 *** Q8H964_ZINVI)	1	1	19	559	577	UCGGACCAGGCUUCAUUCC	GGGAUGAAGCCUGGUCCGG	Cleavage	1
novel_sly-miR166d.8	TCGGACCAGGCTTCATTCC	Solyc11g069470.2.1	Homeobox leucine-zipper protein (AHRD V3.3 *** Q8H962_ZINVI)	1	1	19	562	580	UCGGACCAGGCUUCAUUCC	GGGAUGAAGCCUGGUCCGG	Cleavage	1
novel_sly-miR166d.8	TCGGACCAGGCTTCATTCC	Solyc02g069830.3.1	Homeobox leucine-zipper protein (AHRD V3.3 *** Q8H963_ZINVI)	1	1	19	532	550	UCGGACCAGGCUUCAUUCC	GGGAUGAAGCCUGGUCCGG	Cleavage	1
novel_sly-miR166d.9	TCGGACCAGGCTTCATTCCC	Solyc02g024070.3.1	Homeobox leucine-zipper protein (AHRD V3.3 *** Q8H963_ZINVI)	1	1	20	579	598	UCGGACCAGGCUUCAUUCCC	UGGGAUGAAGCCUGGUCCGG	Cleavage	1
novel_sly-miR166d.9	TCGGACCAGGCTTCATTCCC	Solyc08g066500.3.1	Homeobox leucine-zipper protein (AHRD V3.3 *** Q8H964_ZINVI)	1	1	20	558	577	UCGGACCAGGCUUCAUUCCC	UGGGAUGAAGCCUGGUCCGG	Cleavage	1
novel_sly-miR166d.9	TCGGACCAGGCTTCATTCCC	Solyc11g069470.2.1	Homeobox leucine-zipper protein (AHRD V3.3 *** Q8H962_ZINVI)	1	1	20	561	580	UCGGACCAGGCUUCAUUCCC	UGGGAUGAAGCCUGGUCCGG	Cleavage	1
novel_sly-miR166d.9	TCGGACCAGGCTTCATTCCC	Solyc02g069830.3.1	Homeobox leucine-zipper protein (AHRD V3.3 *** Q8H963_ZINVI)	1	1	20	531	550	UCGGACCAGGCUUCAUUCCC	UGGGAUGAAGCCUGGUCCGG	Cleavage	1
novel_sly-miR166e.2	TCGGACCAGGCTTCATTCCCCC	Solyc02g024070.3.1	Homeobox leucine-zipper protein (AHRD V3.3 *** Q8H963_ZINVI)	1	1	22	577	598	UCGGACCAGGCUUCAUUCCCCC	AUUGGGAUGAAGCCUGGUCCGG	Cleavage	1
novel_sly-miR166e.2	TCGGACCAGGCTTCATTCCCCC	Solyc08g066500.3.1	Homeobox leucine-zipper protein (AHRD V3.3 *** Q8H964_ZINVI)	1	1	22	556	577	UCGGACCAGGCUUCAUUCCCCC	CCUGGGAUGAAGCCUGGUCCGG	Cleavage	1
novel_sly-miR166e.2	TCGGACCAGGCTTCATTCCCCC	Solyc11g069470.2.1	Homeobox leucine-zipper protein (AHRD V3.3 *** Q8H962_ZINVI)	1	1	22	559	580	UCGGACCAGGCUUCAUUCCCCC	CCUGGGAUGAAGCCUGGUCCGG	Cleavage	1
novel_sly-miR166e.2	TCGGACCAGGCTTCATTCCCCC	Solyc02g069830.3.1	Homeobox leucine-zipper protein (AHRD V3.3 *** Q8H963_ZINVI)	1	1	22	529	550	UCGGACCAGGCUUCAUUCCCCC	AUUGGGAUGAAGCCUGGUCCGG	Cleavage	1
novel_sly-miR166e.3	TTCGGACCAGGCTTCATTCC	Solyc02g024070.3.1	Homeobox leucine-zipper protein (AHRD V3.3 *** Q8H963_ZINVI)	1	1	20	580	599	UUCGGACCAGGCUUCAUUCC	GGGAUGAAGCCUGGUCCGGA	Cleavage	1
novel_sly-miR166e.3	TTCGGACCAGGCTTCATTCC	Solyc08g066500.3.1	Homeobox leucine-zipper protein (AHRD V3.3 *** Q8H964_ZINVI)	1	1	20	559	578	UUCGGACCAGGCUUCAUUCC	GGGAUGAAGCCUGGUCCGGA	Cleavage	1
novel_sly-miR166e.3	TTCGGACCAGGCTTCATTCC	Solyc11g069470.2.1	Homeobox leucine-zipper protein (AHRD V3.3 *** Q8H962_ZINVI)	1	1	20	562	581	UUCGGACCAGGCUUCAUUCC	GGGAUGAAGCCUGGUCCGGA	Cleavage	1
novel_sly-miR166e.3	TTCGGACCAGGCTTCATTCC	Solyc02g069830.3.1	Homeobox leucine-zipper protein (AHRD V3.3 *** Q8H963_ZINVI)	1	1	20	532	551	UUCGGACCAGGCUUCAUUCC	GGGAUGAAGCCUGGUCCGGA	Cleavage	1
novel_sly-miR166e.4	TTCGGACCAGGCTTCATTCCC	Solyc02g024070.3.1	Homeobox leucine-zipper protein (AHRD V3.3 *** Q8H963_ZINVI)	1	1	21	579	599	UUCGGACCAGGCUUCAUUCCC	UGGGAUGAAGCCUGGUCCGGA	Cleavage	1
novel_sly-miR166e.4	TTCGGACCAGGCTTCATTCCC	Solyc08g066500.3.1	Homeobox leucine-zipper protein (AHRD V3.3 *** Q8H964_ZINVI)	1	1	21	558	578	UUCGGACCAGGCUUCAUUCCC	UGGGAUGAAGCCUGGUCCGGA	Cleavage	1
novel_sly-miR166e.4	TTCGGACCAGGCTTCATTCCC	Solyc11g069470.2.1	Homeobox leucine-zipper protein (AHRD V3.3 *** Q8H962_ZINVI)	1	1	21	561	581	UUCGGACCAGGCUUCAUUCCC	UGGGAUGAAGCCUGGUCCGGA	Cleavage	1
novel_sly-miR166e.4	TTCGGACCAGGCTTCATTCCC	Solyc02g069830.3.1	Homeobox leucine-zipper protein (AHRD V3.3 *** Q8H963_ZINVI)	1	1	21	531	551	UUCGGACCAGGCUUCAUUCCC	UGGGAUGAAGCCUGGUCCGGA	Cleavage	1
novel_sly-miR166e.5	TTCGGACCAGGCTTCATTCCCC	Solyc02g024070.3.1	Homeobox leucine-zipper protein (AHRD V3.3 *** Q8H963_ZINVI)	1	1	22	578	599	UUCGGACCAGGCUUCAUUCCCC	UUGGGAUGAAGCCUGGUCCGGA	Cleavage	1
novel_sly-miR166e.5	TTCGGACCAGGCTTCATTCCCC	Solyc08g066500.3.1	Homeobox leucine-zipper protein (AHRD V3.3 *** Q8H964_ZINVI)	1	1	22	557	578	UUCGGACCAGGCUUCAUUCCCC	CUGGGAUGAAGCCUGGUCCGGA	Cleavage	1
novel_sly-miR166e.5	TTCGGACCAGGCTTCATTCCCC	Solyc11g069470.2.1	Homeobox leucine-zipper protein (AHRD V3.3 *** Q8H962_ZINVI)	1	1	22	560	581	UUCGGACCAGGCUUCAUUCCCC	CUGGGAUGAAGCCUGGUCCGGA	Cleavage	1
novel_sly-miR166e.5	TTCGGACCAGGCTTCATTCCCC	Solyc02g069830.3.1	Homeobox leucine-zipper protein (AHRD V3.3 *** Q8H963_ZINVI)	1	1	22	530	551	UUCGGACCAGGCUUCAUUCCCC	UUGGGAUGAAGCCUGGUCCGGA	Cleavage	1
novel_sly-miR1919d.4	CTGTCGCAGATGACTTTCGCC	Solyc08g067560.2.1	SUMO activating enzyme 1B (AHRD V3.3 --* AT5G50680.2)	1	1	21	282	302	CUGUCGCAGAUGACUUUCGCC	CGCGAAAGUCAUCUGCGACAU	Cleavage	1
novel_sly-miR1919d.4	CTGTCGCAGATGACTTTCGCC	Solyc08g067580.2.1	phytochrome interacting factor 3 (AHRD V3.3 --* AT1G09530.6)	1	1	21	273	293	CUGUCGCAGAUGACUUUCGCC	CGCGAAAGUCAUCUGCGACAU	Cleavage	2
novel_sly-miR1919d.4	CTGTCGCAGATGACTTTCGCC	Solyc08g067580.2.1	phytochrome interacting factor 3 (AHRD V3.3 --* AT1G09530.6)	1	1	21	453	473	CUGUCGCAGAUGACUUUCGCC	GACGAGAGUCAUCUGUGACAG	Cleavage	2
sly-miR10537	ATTTACCCCAAGTTCGTTGTC	Solyc04g080910.1.1	Dehydration responsive element binding transcription factor (AHRD V3.3 *-* W6FFW7_9ROSA)	1	1	21	104	124	AUUUACCCCAAGUUCGUUGUC	GUCAACGCACUUGGGGUAAAU	Cleavage	1
sly-miR10539.1	TGGTGATTGTGGTTCGAAAAT	Solyc09g065670.3.1	Zinc finger family protein (AHRD V3.3 *** B9H8D5_POPTR)	1	1	21	111	131	UGGUGAUUGUGGUUCGAAAAU	GGUUUCGAAUCACAAUCAUCA	Cleavage	1
sly-miR10539.2	TGGTGATTGTGGTTCGAAAATT	Solyc09g065670.3.1	Zinc finger family protein (AHRD V3.3 *** B9H8D5_POPTR)	1	1	22	110	131	UGGUGAUUGUGGUUCGAAAAUU	UGGUUUCGAAUCACAAUCAUCA	Cleavage	1
sly-miR156d-5p|novel_sly-miR156i	TGACAGAAGAGAGTGAGCAC	Solyc05g012040.3.1	Squamosa promoter binding protein 6b	1	1	20	1241	1260	UGACAGAAGAGAGUGAGCAC	GUGCUCUCUCUCUUCUGUCA	Cleavage	1
sly-miR156d-5p|novel_sly-miR156i	TGACAGAAGAGAGTGAGCAC	Solyc05g015510.3.1	Squamosa promoter-binding protein 10	1	1	20	1118	1137	UGACAGAAGAGAGUGAGCAC	GUGCUCUCUCUCUUCUGUCA	Cleavage	1
sly-miR156d-5p|novel_sly-miR156i	TGACAGAAGAGAGTGAGCAC	Solyc04g045560.3.1	Squamosa promoter-binding protein 3	1	1	20	791	810	UGACAGAAGAGAGUGAGCAC	GUGCUCUCUCUCUUCUGUCA	Cleavage	1
sly-miR156d-5p|novel_sly-miR156i	TGACAGAAGAGAGTGAGCAC	Solyc10g078700.2.1	Squamosa promoter binding protein 15	1	1	20	764	783	UGACAGAAGAGAGUGAGCAC	GUGCUCUCUCUCUUCUGUCA	Cleavage	1
sly-miR156d-5p|novel_sly-miR156i	TGACAGAAGAGAGTGAGCAC	Solyc05g015840.3.1	Squamosa promoter binding protein 13	1	1	20	656	675	UGACAGAAGAGAGUGAGCAC	GUGCUCUCUCUCUUCUGUCA	Cleavage	1
sly-miR156d-5p|novel_sly-miR156i	TGACAGAAGAGAGTGAGCAC	Solyc12g038520.2.1	Squamosa promoter binding protein 6c	1	1	20	326	345	UGACAGAAGAGAGUGAGCAC	GUGCUCUCUCUCUUCUGUCA	Cleavage	1
sly-miR156d-5p|novel_sly-miR156i	TGACAGAAGAGAGTGAGCAC	Solyc03g114850.3.1	Squamosa promoter binding protein 6a	1	1	20	1154	1173	UGACAGAAGAGAGUGAGCAC	AUGCUCUCUCUCUUCUGUCA	Cleavage	1
sly-miR160a	TGCCTGGCTCCCTGTATGCCA	Solyc10g086130.2.1	Auxin Response Factor 16B	1	1	21	1347	1367	UGCCUGGCUCCCUGUAUGCCA	UGGUAUGCAGGGAGCCAGGCA	Cleavage	1
sly-miR164a-5p|sly-miR164b-5p	TGGAGAAGCAGGGCACGTGCA	Solyc07g066330.3.1	NAC domain-containing protein (AHRD V3.3 *** W0C8Y8_9FABA)	1	1	21	662	682	UGGAGAAGCAGGGCACGUGCA	AGCAAGUGCCCUGCUUCUCCA	Cleavage	1
sly-miR166a.4	TTTCGGACCAGGCTTCATTCC	Solyc02g069830.3.1	Homeobox leucine-zipper protein (AHRD V3.3 *** Q8H963_ZINVI)	1	1	21	532	552	UUUCGGACCAGGCUUCAUUCC	GGGAUGAAGCCUGGUCCGGAA	Cleavage	1
sly-miR166a.5	TTTCGGACCAGGCTTCATTCCC	Solyc02g069830.3.1	Homeobox leucine-zipper protein (AHRD V3.3 *** Q8H963_ZINVI)	1	1	22	531	552	UUUCGGACCAGGCUUCAUUCCC	UGGGAUGAAGCCUGGUCCGGAA	Cleavage	1
sly-miR166b|sly-miR166a|novel_sly-miR166d|novel_sly-miR166e	TCGGACCAGGCTTCATTCCCC	Solyc02g024070.3.1	Homeobox leucine-zipper protein (AHRD V3.3 *** Q8H963_ZINVI)	1	1	21	578	598	UCGGACCAGGCUUCAUUCCCC	UUGGGAUGAAGCCUGGUCCGG	Cleavage	1
sly-miR166b|sly-miR166a|novel_sly-miR166d|novel_sly-miR166e	TCGGACCAGGCTTCATTCCCC	Solyc08g066500.3.1	Homeobox leucine-zipper protein (AHRD V3.3 *** Q8H964_ZINVI)	1	1	21	557	577	UCGGACCAGGCUUCAUUCCCC	CUGGGAUGAAGCCUGGUCCGG	Cleavage	1
sly-miR166b|sly-miR166a|novel_sly-miR166d|novel_sly-miR166e	TCGGACCAGGCTTCATTCCCC	Solyc11g069470.2.1	Homeobox leucine-zipper protein (AHRD V3.3 *** Q8H962_ZINVI)	1	1	21	560	580	UCGGACCAGGCUUCAUUCCCC	CUGGGAUGAAGCCUGGUCCGG	Cleavage	1
sly-miR166b|sly-miR166a|novel_sly-miR166d|novel_sly-miR166e	TCGGACCAGGCTTCATTCCCC	Solyc02g069830.3.1	Homeobox leucine-zipper protein (AHRD V3.3 *** Q8H963_ZINVI)	1	1	21	530	550	UCGGACCAGGCUUCAUUCCCC	UUGGGAUGAAGCCUGGUCCGG	Cleavage	1
sly-miR166c-3p	TCGGACCAGGCTTCATTCCTC	Solyc02g024070.3.1	Homeobox leucine-zipper protein (AHRD V3.3 *** Q8H963_ZINVI)	1	1	21	578	598	UCGGACCAGGCUUCAUUCCUC	UUGGGAUGAAGCCUGGUCCGG	Cleavage	1
sly-miR166c-3p	TCGGACCAGGCTTCATTCCTC	Solyc08g066500.3.1	Homeobox leucine-zipper protein (AHRD V3.3 *** Q8H964_ZINVI)	1	1	21	557	577	UCGGACCAGGCUUCAUUCCUC	CUGGGAUGAAGCCUGGUCCGG	Cleavage	1
sly-miR166c-3p	TCGGACCAGGCTTCATTCCTC	Solyc11g069470.2.1	Homeobox leucine-zipper protein (AHRD V3.3 *** Q8H962_ZINVI)	1	1	21	560	580	UCGGACCAGGCUUCAUUCCUC	CUGGGAUGAAGCCUGGUCCGG	Cleavage	1
sly-miR166c-3p	TCGGACCAGGCTTCATTCCTC	Solyc02g069830.3.1	Homeobox leucine-zipper protein (AHRD V3.3 *** Q8H963_ZINVI)	1	1	21	530	550	UCGGACCAGGCUUCAUUCCUC	UUGGGAUGAAGCCUGGUCCGG	Cleavage	1
sly-miR166c.2	CGGACCAGGCTTCATTCCTC	Solyc12g044410.2.1	Homeobox leucine-zipper protein (AHRD V3.3 *** Q76CL1_ZINVI)	1	1	20	548	567	CGGACCAGGCUUCAUUCCUC	CUGGAAUGAAGCCUGGUCCG	Cleavage	1
sly-miR166c.2	CGGACCAGGCTTCATTCCTC	Solyc03g120910.3.1	Homeobox leucine-zipper protein (AHRD V3.3 *** Q76CL1_ZINVI)	1	1	20	548	567	CGGACCAGGCUUCAUUCCUC	CUGGAAUGAAGCCUGGUCCG	Cleavage	1
sly-miR166c.6	TCGGACCAGGCTTCATTCCT	Solyc02g024070.3.1	Homeobox leucine-zipper protein (AHRD V3.3 *** Q8H963_ZINVI)	1	1	20	579	598	UCGGACCAGGCUUCAUUCCU	UGGGAUGAAGCCUGGUCCGG	Cleavage	1
sly-miR166c.6	TCGGACCAGGCTTCATTCCT	Solyc08g066500.3.1	Homeobox leucine-zipper protein (AHRD V3.3 *** Q8H964_ZINVI)	1	1	20	558	577	UCGGACCAGGCUUCAUUCCU	UGGGAUGAAGCCUGGUCCGG	Cleavage	1
sly-miR166c.6	TCGGACCAGGCTTCATTCCT	Solyc11g069470.2.1	Homeobox leucine-zipper protein (AHRD V3.3 *** Q8H962_ZINVI)	1	1	20	561	580	UCGGACCAGGCUUCAUUCCU	UGGGAUGAAGCCUGGUCCGG	Cleavage	1
sly-miR166c.6	TCGGACCAGGCTTCATTCCT	Solyc02g069830.3.1	Homeobox leucine-zipper protein (AHRD V3.3 *** Q8H963_ZINVI)	1	1	20	531	550	UCGGACCAGGCUUCAUUCCU	UGGGAUGAAGCCUGGUCCGG	Cleavage	1
sly-miR166c.7	TCGGACCAGGCTTCATTCCTCT	Solyc02g024070.3.1	Homeobox leucine-zipper protein (AHRD V3.3 *** Q8H963_ZINVI)	1	1	22	577	598	UCGGACCAGGCUUCAUUCCUCU	AUUGGGAUGAAGCCUGGUCCGG	Cleavage	1
sly-miR166c.7	TCGGACCAGGCTTCATTCCTCT	Solyc08g066500.3.1	Homeobox leucine-zipper protein (AHRD V3.3 *** Q8H964_ZINVI)	1	1	22	556	577	UCGGACCAGGCUUCAUUCCUCU	CCUGGGAUGAAGCCUGGUCCGG	Cleavage	1
sly-miR166c.7	TCGGACCAGGCTTCATTCCTCT	Solyc11g069470.2.1	Homeobox leucine-zipper protein (AHRD V3.3 *** Q8H962_ZINVI)	1	1	22	559	580	UCGGACCAGGCUUCAUUCCUCU	CCUGGGAUGAAGCCUGGUCCGG	Cleavage	1
sly-miR166c.7	TCGGACCAGGCTTCATTCCTCT	Solyc02g069830.3.1	Homeobox leucine-zipper protein (AHRD V3.3 *** Q8H963_ZINVI)	1	1	22	529	550	UCGGACCAGGCUUCAUUCCUCU	AUUGGGAUGAAGCCUGGUCCGG	Cleavage	1
sly-miR171c.10	TTGAGCCGCGCCAATATCACGT	Solyc01g090950.3.1	Transcription factor GRAS (AHRD V3.3 *** A0A103XI66_CYNCS)	1	1	22	968	989	UUGAGCCGCGCCAAUAUCACGU	AAGGGAUAUUGGCGCGGCUCAA	Cleavage	1
sly-miR171c.7	TGAGCCGCGCCAATATCACG	Solyc08g078800.1.1	GRAS family transcription factor (AHRD V3.3 *** A0A061GBD8_THECC)	1	1	20	393	412	UGAGCCGCGCCAAUAUCACG	AAUGAUAUUGGCGCGGCUCA	Cleavage	1
sly-miR171c.7	TGAGCCGCGCCAATATCACG	Solyc01g090950.3.1	Transcription factor GRAS (AHRD V3.3 *** A0A103XI66_CYNCS)	1	1	20	969	988	UGAGCCGCGCCAAUAUCACG	AGGGAUAUUGGCGCGGCUCA	Cleavage	1
sly-miR171c.9	TTGAGCCGCGCCAATATCACG	Solyc01g090950.3.1	Transcription factor GRAS (AHRD V3.3 *** A0A103XI66_CYNCS)	1	1	21	969	989	UUGAGCCGCGCCAAUAUCACG	AGGGAUAUUGGCGCGGCUCAA	Cleavage	1
sly-miR171d	TTGAGCCGCGCCAATATCAC	Solyc01g090950.3.1	Transcription factor GRAS (AHRD V3.3 *** A0A103XI66_CYNCS)	1	1	20	970	989	UUGAGCCGCGCCAAUAUCAC	GGGAUAUUGGCGCGGCUCAA	Cleavage	1
sly-miR171d.2	TTGAGCCGCGCCAATATCACT	Solyc01g090950.3.1	Transcription factor GRAS (AHRD V3.3 *** A0A103XI66_CYNCS)	1	1	21	969	989	UUGAGCCGCGCCAAUAUCACU	AGGGAUAUUGGCGCGGCUCAA	Cleavage	1
sly-miR171e	TTGAGCCGCGTCAATATCTCT	Solyc01g090950.3.1	Transcription factor GRAS (AHRD V3.3 *** A0A103XI66_CYNCS)	1	1	21	969	989	UUGAGCCGCGUCAAUAUCUCU	AGGGAUAUUGGCGCGGCUCAA	Cleavage	1
sly-miR171f.1	TGATTGAGCCGTGTCAATATC	Solyc08g078800.1.1	GRAS family transcription factor (AHRD V3.3 *** A0A061GBD8_THECC)	1	1	21	396	416	UGAUUGAGCCGUGUCAAUAUC	GAUAUUGGCGCGGCUCAAUCA	Cleavage	1
sly-miR171f.1	TGATTGAGCCGTGTCAATATC	Solyc01g090950.3.1	Transcription factor GRAS (AHRD V3.3 *** A0A103XI66_CYNCS)	1	1	21	972	992	UGAUUGAGCCGUGUCAAUAUC	GAUAUUGGCGCGGCUCAAUCA	Cleavage	1
sly-miR172b.1	GTAGCATCATCAAGATTCATA	Solyc10g082000.2.1	Double Clp-N motif P-loop nucleoside triphosphate hydrolase superfamily protein (AHRD V3.3 *** A0A072VJF0_MEDTR)	1	1	21	1794	1814	GUAGCAUCAUCAAGAUUCAUA	AGUGAGUCUUGAUGAUGCUAU	Cleavage	1
sly-miR172d	GGAATCTTGATGATGCTGCAG	Solyc04g049800.3.1	AP2-like ethylene-responsive transcription factor (AHRD V3.3 *** A0A072VBB0_MEDTR)	1	1	21	1106	1126	GGAAUCUUGAUGAUGCUGCAG	CUGCAGCAUCAUCAGGAUUCU	Cleavage	1
sly-miR172d	GGAATCTTGATGATGCTGCAG	Solyc11g072600.2.1	APETALA2d	1	1	21	1274	1294	GGAAUCUUGAUGAUGCUGCAG	CUGCAGCAUCAUCAGGAUUCU	Cleavage	1
sly-miR172d	GGAATCTTGATGATGCTGCAG	Solyc06g075510.3.1	APETALA2e	1	1	21	1331	1351	GGAAUCUUGAUGAUGCUGCAG	CGGCAGCAUCAUCAGGAUUCU	Cleavage	1
sly-miR393.1	TCCAAAGGGATCGCATTGATC	Solyc06g008780.2.1	Transport inhibitor response 1 (AHRD V3.3 *** C7E4R3_TOBAC)	1	1	21	1157	1177	UCCAAAGGGAUCGCAUUGAUC	AGACAAUGCGAUCCCUUUGGA	Cleavage	1
sly-miR393.1	TCCAAAGGGATCGCATTGATC	Solyc09g074520.3.1	Transport inhibitor response 1 (AHRD V3.3 *** C7E4R3_TOBAC)	1	1	21	1505	1525	UCCAAAGGGAUCGCAUUGAUC	AGACAAUGCGAUCCCUUUGGA	Cleavage	1
sly-miR393.2	TCCAAAGGGATCGCATTGATCC	Solyc06g008780.2.1	Transport inhibitor response 1 (AHRD V3.3 *** C7E4R3_TOBAC)	1	1	22	1156	1177	UCCAAAGGGAUCGCAUUGAUCC	GAGACAAUGCGAUCCCUUUGGA	Cleavage	1
sly-miR393.2	TCCAAAGGGATCGCATTGATCC	Solyc09g074520.3.1	Transport inhibitor response 1 (AHRD V3.3 *** C7E4R3_TOBAC)	1	1	22	1504	1525	UCCAAAGGGAUCGCAUUGAUCC	GAGACAAUGCGAUCCCUUUGGA	Cleavage	1
sly-miR394-5p	TTGGCATTCTGTCCACCTCC	Solyc05g015520.3.1	F-box family protein (AHRD V3.3 *** B8Y9B5_PONTR)	1	1	20	1152	1171	UUGGCAUUCUGUCCACCUCC	GGAGGUUGACAGAAUGCCAA	Cleavage	1
sly-miR394.7	TTGGCATTCTGTCCACCTC	Solyc05g015520.3.1	F-box family protein (AHRD V3.3 *** B8Y9B5_PONTR)	1	1	19	1153	1171	UUGGCAUUCUGUCCACCUC	GAGGUUGACAGAAUGCCAA	Cleavage	1
sly-miR394.8	TTGGCATTCTGTCCACCTCCT	Solyc05g015520.3.1	F-box family protein (AHRD V3.3 *** B8Y9B5_PONTR)	1	1	21	1151	1171	UUGGCAUUCUGUCCACCUCCU	AGGAGGUUGACAGAAUGCCAA	Cleavage	1
sly-miR394.9	TTTGGCATTCTGTCCACCTCC	Solyc05g015520.3.1	F-box family protein (AHRD V3.3 *** B8Y9B5_PONTR)	1	1	21	1152	1172	UUUGGCAUUCUGUCCACCUCC	GGAGGUUGACAGAAUGCCAAA	Cleavage	1
sly-miR397-5p	ATTGAGTGCAGCGTTGATGA	Solyc10g076830.2.1	Laccase (AHRD V3.3 *** P93366_TOBAC)	1	1	20	662	681	AUUGAGUGCAGCGUUGAUGA	UAAUCAACGCUGCACUCAAU	Cleavage	1
sly-miR397-5p	ATTGAGTGCAGCGTTGATGA	Solyc06g082260.3.1	Laccase (AHRD V3.3 *** A0A1B0YZD2_DAUCA)	1	1	20	683	702	AUUGAGUGCAGCGUUGAUGA	UGAUCAACGCUGCACUCAAU	Cleavage	1
sly-miR397-5p	ATTGAGTGCAGCGTTGATGA	Solyc05g043360.2.1	Laccase (AHRD V3.3 *** A0A067JKU4_JATCU)	1	1	20	677	696	AUUGAGUGCAGCGUUGAUGA	UAAUCAACGCUGCACUCAAU	Cleavage	1
sly-miR397.10	GATTGAGTGCAGCGTTGATGA	Solyc10g076830.2.1	Laccase (AHRD V3.3 *** P93366_TOBAC)	1	1	21	662	682	GAUUGAGUGCAGCGUUGAUGA	UAAUCAACGCUGCACUCAAUG	Cleavage	1
sly-miR397.10	GATTGAGTGCAGCGTTGATGA	Solyc05g043360.2.1	Laccase (AHRD V3.3 *** A0A067JKU4_JATCU)	1	1	21	677	697	GAUUGAGUGCAGCGUUGAUGA	UAAUCAACGCUGCACUCAAUA	Cleavage	1
sly-miR397.17	TTGAGTGCAGCGTTGATGA	Solyc06g048860.2.1	Laccase (AHRD V3.3 *** A0A022PYV8_ERYGU)	1	1	19	620	638	UUGAGUGCAGCGUUGAUGA	UUAUCAAUGCUGCACUCAA	Cleavage	1
sly-miR397.17	TTGAGTGCAGCGTTGATGA	Solyc10g076830.2.1	Laccase (AHRD V3.3 *** P93366_TOBAC)	1	1	19	662	680	UUGAGUGCAGCGUUGAUGA	UAAUCAACGCUGCACUCAA	Cleavage	1
sly-miR397.17	TTGAGTGCAGCGTTGATGA	Solyc09g014240.3.1	Laccase (AHRD V3.3 *** P93366_TOBAC)	1	1	19	665	683	UUGAGUGCAGCGUUGAUGA	UAAUCAACGCUGCACUCAA	Cleavage	1
sly-miR397.17	TTGAGTGCAGCGTTGATGA	Solyc06g082260.3.1	Laccase (AHRD V3.3 *** A0A1B0YZD2_DAUCA)	1	1	19	683	701	UUGAGUGCAGCGUUGAUGA	UGAUCAACGCUGCACUCAA	Cleavage	1
sly-miR397.17	TTGAGTGCAGCGTTGATGA	Solyc05g043360.2.1	Laccase (AHRD V3.3 *** A0A067JKU4_JATCU)	1	1	19	677	695	UUGAGUGCAGCGUUGAUGA	UAAUCAACGCUGCACUCAA	Cleavage	1
sly-miR397.18	TTGAGTGCAGCGTTGATGAC	Solyc06g048860.2.1	Laccase (AHRD V3.3 *** A0A022PYV8_ERYGU)	1	1	20	619	638	UUGAGUGCAGCGUUGAUGAC	GUUAUCAAUGCUGCACUCAA	Cleavage	1
sly-miR397.18	TTGAGTGCAGCGTTGATGAC	Solyc10g076830.2.1	Laccase (AHRD V3.3 *** P93366_TOBAC)	1	1	20	661	680	UUGAGUGCAGCGUUGAUGAC	GUAAUCAACGCUGCACUCAA	Cleavage	1
sly-miR397.18	TTGAGTGCAGCGTTGATGAC	Solyc09g014240.3.1	Laccase (AHRD V3.3 *** P93366_TOBAC)	1	1	20	664	683	UUGAGUGCAGCGUUGAUGAC	GUAAUCAACGCUGCACUCAA	Cleavage	1
sly-miR397.18	TTGAGTGCAGCGTTGATGAC	Solyc06g082260.3.1	Laccase (AHRD V3.3 *** A0A1B0YZD2_DAUCA)	1	1	20	682	701	UUGAGUGCAGCGUUGAUGAC	GUGAUCAACGCUGCACUCAA	Cleavage	1
sly-miR397.18	TTGAGTGCAGCGTTGATGAC	Solyc05g043360.2.1	Laccase (AHRD V3.3 *** A0A067JKU4_JATCU)	1	1	20	676	695	UUGAGUGCAGCGUUGAUGAC	AUAAUCAACGCUGCACUCAA	Cleavage	1
sly-miR397.19	TTGAGTGCAGCGTTGATGACA	Solyc06g048860.2.1	Laccase (AHRD V3.3 *** A0A022PYV8_ERYGU)	1	1	21	618	638	UUGAGUGCAGCGUUGAUGACA	AGUUAUCAAUGCUGCACUCAA	Cleavage	1
sly-miR397.19	TTGAGTGCAGCGTTGATGACA	Solyc10g076830.2.1	Laccase (AHRD V3.3 *** P93366_TOBAC)	1	1	21	660	680	UUGAGUGCAGCGUUGAUGACA	AGUAAUCAACGCUGCACUCAA	Cleavage	1
sly-miR397.19	TTGAGTGCAGCGTTGATGACA	Solyc09g014240.3.1	Laccase (AHRD V3.3 *** P93366_TOBAC)	1	1	21	663	683	UUGAGUGCAGCGUUGAUGACA	AGUAAUCAACGCUGCACUCAA	Cleavage	1
sly-miR397.19	TTGAGTGCAGCGTTGATGACA	Solyc06g082260.3.1	Laccase (AHRD V3.3 *** A0A1B0YZD2_DAUCA)	1	1	21	681	701	UUGAGUGCAGCGUUGAUGACA	GGUGAUCAACGCUGCACUCAA	Cleavage	1
sly-miR397.19	TTGAGTGCAGCGTTGATGACA	Solyc05g043360.2.1	Laccase (AHRD V3.3 *** A0A067JKU4_JATCU)	1	1	21	675	695	UUGAGUGCAGCGUUGAUGACA	UAUAAUCAACGCUGCACUCAA	Cleavage	1
sly-miR397.5	ATTGAGTGCAGCGTTGATG	Solyc10g076830.2.1	Laccase (AHRD V3.3 *** P93366_TOBAC)	1	1	19	663	681	AUUGAGUGCAGCGUUGAUG	AAUCAACGCUGCACUCAAU	Cleavage	1
sly-miR397.5	ATTGAGTGCAGCGTTGATG	Solyc06g082260.3.1	Laccase (AHRD V3.3 *** A0A1B0YZD2_DAUCA)	1	1	19	684	702	AUUGAGUGCAGCGUUGAUG	GAUCAACGCUGCACUCAAU	Cleavage	1
sly-miR397.5	ATTGAGTGCAGCGTTGATG	Solyc05g043360.2.1	Laccase (AHRD V3.3 *** A0A067JKU4_JATCU)	1	1	19	678	696	AUUGAGUGCAGCGUUGAUG	AAUCAACGCUGCACUCAAU	Cleavage	1
sly-miR397.6	ATTGAGTGCAGCGTTGATGAC	Solyc10g076830.2.1	Laccase (AHRD V3.3 *** P93366_TOBAC)	1	1	21	661	681	AUUGAGUGCAGCGUUGAUGAC	GUAAUCAACGCUGCACUCAAU	Cleavage	1
sly-miR397.6	ATTGAGTGCAGCGTTGATGAC	Solyc06g082260.3.1	Laccase (AHRD V3.3 *** A0A1B0YZD2_DAUCA)	1	1	21	682	702	AUUGAGUGCAGCGUUGAUGAC	GUGAUCAACGCUGCACUCAAU	Cleavage	1
sly-miR397.6	ATTGAGTGCAGCGTTGATGAC	Solyc05g043360.2.1	Laccase (AHRD V3.3 *** A0A067JKU4_JATCU)	1	1	21	676	696	AUUGAGUGCAGCGUUGAUGAC	AUAAUCAACGCUGCACUCAAU	Cleavage	1
sly-miR397.7	ATTGAGTGCAGCGTTGATGACA	Solyc10g076830.2.1	Laccase (AHRD V3.3 *** P93366_TOBAC)	1	1	22	660	681	AUUGAGUGCAGCGUUGAUGACA	AGUAAUCAACGCUGCACUCAAU	Cleavage	1
sly-miR397.7	ATTGAGTGCAGCGTTGATGACA	Solyc06g082260.3.1	Laccase (AHRD V3.3 *** A0A1B0YZD2_DAUCA)	1	1	22	681	702	AUUGAGUGCAGCGUUGAUGACA	GGUGAUCAACGCUGCACUCAAU	Cleavage	1
sly-miR397.7	ATTGAGTGCAGCGTTGATGACA	Solyc05g043360.2.1	Laccase (AHRD V3.3 *** A0A067JKU4_JATCU)	1	1	22	675	696	AUUGAGUGCAGCGUUGAUGACA	UAUAAUCAACGCUGCACUCAAU	Cleavage	1
sly-miR397.8	ATTGAGTGCAGCGTTGATGACATA	Solyc10g076830.2.1	Laccase (AHRD V3.3 *** P93366_TOBAC)	1	1	24	658	681	AUUGAGUGCAGCGUUGAUGACAUA	CGAGUAAUCAACGCUGCACUCAAU	Cleavage	1
sly-miR397.8	ATTGAGTGCAGCGTTGATGACATA	Solyc06g082260.3.1	Laccase (AHRD V3.3 *** A0A1B0YZD2_DAUCA)	1	1	24	679	702	AUUGAGUGCAGCGUUGAUGACAUA	AGGGUGAUCAACGCUGCACUCAAU	Cleavage	1
sly-miR397.8	ATTGAGTGCAGCGTTGATGACATA	Solyc05g043360.2.1	Laccase (AHRD V3.3 *** A0A067JKU4_JATCU)	1	1	24	673	696	AUUGAGUGCAGCGUUGAUGACAUA	CGUAUAAUCAACGCUGCACUCAAU	Cleavage	1
sly-miR482a	TTTCCAATTCCACCCATTCCTA	Solyc11g008140.2.1	Pectate lyase (AHRD V3.3 *** K4D575_SOLLC)	1	1	22	1224	1245	UUUCCAAUUCCACCCAUUCCUA	GUGGAGUGGGUGGAAUUGGAGA	Cleavage	1
sly-miR482b	TCTTGCCTACACCGCCCATGCC	Solyc02g036270.3.1	Disease resistance protein (NBS-LRR class) family (AHRD V3.3 *-* AT5G38350.1)	1	1	22	529	550	UCUUGCCUACACCGCCCAUGCC	GGUAUGGGUGGUGUAGGUAAGA	Cleavage	1
sly-miR482c	TCTTGCCAATACCGCCCATTCC	Solyc07g049700.1.1	Disease resistance protein (AHRD V3.3 *** A0A103XDQ0_CYNCS)	1	1	22	544	565	UCUUGCCAAUACCGCCCAUUCC	GGUAUGGGUGGUAUUGGUAAGA	Cleavage	1
sly-miR482d-3p	TTTCCTATTCCACCCATGCCAA	Solyc06g005410.3.1	Disease resistance protein (TIR-NBS-LRR class) (AHRD V3.3 --* G7KIF8_MEDTR)	1	1	22	47	68	UUUCCUAUUCCACCCAUGCCAA	AUGGCAUUGGUGGAAUAGGAAA	Cleavage	1
sly-miR6022	TGGAAGGGAGAATATCCAGGA	Solyc01g005760.3.1	Leucine-rich repeat receptor-like protein kinase family protein (AHRD V3.3 *** AT4G26540.1)	1	1	21	1192	1212	UGGAAGGGAGAAUAUCCAGGA	UCCUGGAUAUUCUCCCUUCCU	Cleavage	1
sly-miR6022	TGGAAGGGAGAATATCCAGGA	Solyc01g006550.3.1	Leucine-rich repeat receptor-like protein kinase family protein (AHRD V3.3 *** AT2G33170.2)	1	1	21	1147	1167	UGGAAGGGAGAAUAUCCAGGA	UCCUGGAUAUUCUCCCUUCCU	Cleavage	1
sly-miR6022	TGGAAGGGAGAATATCCAGGA	Solyc01g005730.3.1	Leucine-rich repeat receptor-like protein kinase family protein (AHRD V3.3 *** AT4G08850.1)	1	1	21	1108	1128	UGGAAGGGAGAAUAUCCAGGA	UCCUGGAUAUUCUCCCUUCCU	Cleavage	1
sly-miR6022	TGGAAGGGAGAATATCCAGGA	Solyc01g005870.2.1	Leucine-rich repeat receptor-like protein kinase family protein (AHRD V3.3 *** AT3G24240.1)	1	1	21	1186	1206	UGGAAGGGAGAAUAUCCAGGA	UCCUGGAUAUUCUCCCUUCCU	Cleavage	1
sly-miR6022	TGGAAGGGAGAATATCCAGGA	Solyc01g005720.3.1	Leucine-rich repeat receptor-like protein kinase family protein (AHRD V3.3 *** AT4G08850.1)	1	1	21	511	531	UGGAAGGGAGAAUAUCCAGGA	UCCUGGAUAUUCUCCCUUCCU	Cleavage	1
sly-miR6023.7	ATGAAAGAGTTTTTGGATAAGA	Solyc01g014147.1.1	Leucine-rich repeat receptor-like protein kinase family protein (AHRD V3.3 *-* AT4G08850.2)	1	1	22	58	79	AUGAAAGAGUUUUUGGAUAAGA	UCAUAUCCAGAAACUCUUUCGU	Cleavage	1
sly-miR6024	TTTTAGCAAGAGTTGTTTTACC	Solyc10g051050.2.1	Disease resistance protein (AHRD V3.3 *** A0A118JXS4_CYNCS)	1	1	22	544	565	UUUUAGCAAGAGUUGUUUUACC	GGUAAGACAACUCUUGCUAGAA	Cleavage	1
sly-miR6024	TTTTAGCAAGAGTTGTTTTACC	Solyc05g008070.3.1	Disease resistance protein (AHRD V3.3 *** A0A103XDQ0_CYNCS)	1	1	22	541	562	UUUUAGCAAGAGUUGUUUUACC	GGUAAGACAACUCUUGCUAGAA	Cleavage	1
sly-miR6024	TTTTAGCAAGAGTTGTTTTACC	Solyc10g008230.2.1	Disease resistance protein (AHRD V3.3 *** A0A118JXS4_CYNCS)	1	1	22	565	586	UUUUAGCAAGAGUUGUUUUACC	GGCAAAACGACUCUUGCUAGAA	Cleavage	1
sly-miR6024	TTTTAGCAAGAGTTGTTTTACC	Solyc10g008240.3.1	Disease resistance protein (AHRD V3.3 *** A0A118JXS4_CYNCS)	1	1	22	511	532	UUUUAGCAAGAGUUGUUUUACC	GGCAAAACGACUCUUGCUAGAA	Cleavage	1
sly-miR6024.3	TTAGCAAGAGTTGTTTTACC	Solyc10g051050.2.1	Disease resistance protein (AHRD V3.3 *** A0A118JXS4_CYNCS)	1	1	20	544	563	UUAGCAAGAGUUGUUUUACC	GGUAAGACAACUCUUGCUAG	Cleavage	1
sly-miR6024.3	TTAGCAAGAGTTGTTTTACC	Solyc05g008070.3.1	Disease resistance protein (AHRD V3.3 *** A0A103XDQ0_CYNCS)	1	1	20	541	560	UUAGCAAGAGUUGUUUUACC	GGUAAGACAACUCUUGCUAG	Cleavage	1
sly-miR6024.4	TTTAGCAAGAGTTGTTTTAC	Solyc10g051050.2.1	Disease resistance protein (AHRD V3.3 *** A0A118JXS4_CYNCS)	1	1	20	545	564	UUUAGCAAGAGUUGUUUUAC	GUAAGACAACUCUUGCUAGA	Cleavage	1
sly-miR6024.4	TTTAGCAAGAGTTGTTTTAC	Solyc05g008070.3.1	Disease resistance protein (AHRD V3.3 *** A0A103XDQ0_CYNCS)	1	1	20	542	561	UUUAGCAAGAGUUGUUUUAC	GUAAGACAACUCUUGCUAGA	Cleavage	1
sly-miR6024.5	TTTAGCAAGAGTTGTTTTACC	Solyc10g051050.2.1	Disease resistance protein (AHRD V3.3 *** A0A118JXS4_CYNCS)	1	1	21	544	564	UUUAGCAAGAGUUGUUUUACC	GGUAAGACAACUCUUGCUAGA	Cleavage	1
sly-miR6024.5	TTTAGCAAGAGTTGTTTTACC	Solyc05g008070.3.1	Disease resistance protein (AHRD V3.3 *** A0A103XDQ0_CYNCS)	1	1	21	541	561	UUUAGCAAGAGUUGUUUUACC	GGUAAGACAACUCUUGCUAGA	Cleavage	1
sly-miR6024.6	TTTAGCAAGAGTTGTTTTACCT	Solyc10g051050.2.1	Disease resistance protein (AHRD V3.3 *** A0A118JXS4_CYNCS)	1	1	22	543	564	UUUAGCAAGAGUUGUUUUACCU	AGGUAAGACAACUCUUGCUAGA	Cleavage	1
sly-miR6024.6	TTTAGCAAGAGTTGTTTTACCT	Solyc05g008070.3.1	Disease resistance protein (AHRD V3.3 *** A0A103XDQ0_CYNCS)	1	1	22	540	561	UUUAGCAAGAGUUGUUUUACCU	AGGUAAGACAACUCUUGCUAGA	Cleavage	1
sly-miR6024.7	TTTTAGCAAGAGTTGTTTTAC	Solyc10g051050.2.1	Disease resistance protein (AHRD V3.3 *** A0A118JXS4_CYNCS)	1	1	21	545	565	UUUUAGCAAGAGUUGUUUUAC	GUAAGACAACUCUUGCUAGAA	Cleavage	1
sly-miR6024.7	TTTTAGCAAGAGTTGTTTTAC	Solyc05g008070.3.1	Disease resistance protein (AHRD V3.3 *** A0A103XDQ0_CYNCS)	1	1	21	542	562	UUUUAGCAAGAGUUGUUUUAC	GUAAGACAACUCUUGCUAGAA	Cleavage	1
sly-miR6024.7	TTTTAGCAAGAGTTGTTTTAC	Solyc10g008230.2.1	Disease resistance protein (AHRD V3.3 *** A0A118JXS4_CYNCS)	1	1	21	566	586	UUUUAGCAAGAGUUGUUUUAC	GCAAAACGACUCUUGCUAGAA	Cleavage	1
sly-miR6024.7	TTTTAGCAAGAGTTGTTTTAC	Solyc10g008240.3.1	Disease resistance protein (AHRD V3.3 *** A0A118JXS4_CYNCS)	1	1	21	512	532	UUUUAGCAAGAGUUGUUUUAC	GCAAAACGACUCUUGCUAGAA	Cleavage	1
sly-miR6024.8	TTTTAGCAAGAGTTGTTTTACCT	Solyc10g051050.2.1	Disease resistance protein (AHRD V3.3 *** A0A118JXS4_CYNCS)	1	1	23	543	565	UUUUAGCAAGAGUUGUUUUACCU	AGGUAAGACAACUCUUGCUAGAA	Cleavage	1
sly-miR6024.8	TTTTAGCAAGAGTTGTTTTACCT	Solyc05g008070.3.1	Disease resistance protein (AHRD V3.3 *** A0A103XDQ0_CYNCS)	1	1	23	540	562	UUUUAGCAAGAGUUGUUUUACCU	AGGUAAGACAACUCUUGCUAGAA	Cleavage	1
sly-miR6024.8	TTTTAGCAAGAGTTGTTTTACCT	Solyc10g008230.2.1	Disease resistance protein (AHRD V3.3 *** A0A118JXS4_CYNCS)	1	1	23	564	586	UUUUAGCAAGAGUUGUUUUACCU	UGGCAAAACGACUCUUGCUAGAA	Cleavage	1
sly-miR6024.8	TTTTAGCAAGAGTTGTTTTACCT	Solyc10g008240.3.1	Disease resistance protein (AHRD V3.3 *** A0A118JXS4_CYNCS)	1	1	23	510	532	UUUUAGCAAGAGUUGUUUUACCU	UGGCAAAACGACUCUUGCUAGAA	Cleavage	1
sly-miR9474.15	GATGGAGAATTTTGATTTTTC	Solyc06g059740.3.1	Alcohol dehydrogenase (AHRD V3.3 *** ADH_MALDO)	1	1	21	394	414	GAUGGAGAAUUUUGAUUUUUC	GGAAAAUCAAGAUUUUCCAUC	Cleavage	1
sly-miR9474.23	TCTTGGATTTTATCGGAGTT	Solyc04g007240.1.1	Adenylate isopentenyltransferase (AHRD V3.3 *** I0IUP7_SOLLC)	1	1	20	220	239	UCUUGGAUUUUAUCGGAGUU	AACUCCGAUAAAAUCCAAGU	Cleavage	1
sly-miR9474.24	TCTTGGATTTTATCGGAGTTA	Solyc04g007240.1.1	Adenylate isopentenyltransferase (AHRD V3.3 *** I0IUP7_SOLLC)	1	1	21	219	239	UCUUGGAUUUUAUCGGAGUUA	UAACUCCGAUAAAAUCCAAGU	Cleavage	1
novel-sly-miR1	TTTTGTAGTAACTGTACCACA	Solyc09g064840.3.1	Tudor/PWWP/MBT domain-containing protein (AHRD V3.3 *-* AT3G63070.1)	1.5	1	21	505	525	UUUUGUAGUAACUGUACCACA	GCUGGUGCAGUUGCUGCAAAA	Cleavage	1
novel-sly-miR10	TAAATGTTTTCCGAGTATCTTT	Solyc11g011350.2.1	disease resistance protein (TIR-NBS-LRR class) (AHRD V3.3 *** AT5G17680.1)	1.5	1	22	82	103	UAAAUGUUUUCCGAGUAUCUUU	GAGGAUACUCGAAAAACAUUUA	Translation	1
novel-sly-miR3	TACTATCTGATTTAAGATTAG	Solyc07g064960.2.1	Phosphatidate cytidylyltransferase (AHRD V3.3 *** K4CHH5_SOLLC),Pfam:PF01148	1.5	1	21	1009	1029	UACUAUCUGAUUUAAGAUUAG	AUGAUUUUAGAUCAGAUAGUA	Cleavage	1
novel-sly-miR4	AGTGGACAAGTAAAGGTGGATGGA	Solyc07g053020.2.1	NBS-LRR type disease resistance protein (AHRD V3.3 *** Q19PJ0_POPTR)	1.5	1	24	2960	2983	AGUGGACAAGUAAAGGUGGAUGGA	UCCGUUCAUUUUUACUUGUCCACU	Cleavage	1
novel-sly-miR7.1	TAACTTCGTCTAGCTCGCCT	Solyc10g007170.2.1	Transcription factor GTE4-like protein (AHRD V3.3 *-* A0A0B0NA54_GOSAR)	1.5	1	20	474	493	UAACUUCGUCUAGCUCGCCU	GGGCGAGCUUGACGAAGUUA	Translation	1
novel-sly-miR7.2	TAACTTCGTCTAGCTCGCCTTCT	Solyc10g007170.2.1	Transcription factor GTE4-like protein (AHRD V3.3 *-* A0A0B0NA54_GOSAR)	1.5	1	23	471	493	UAACUUCGUCUAGCUCGCCUUCU	UGAGGGCGAGCUUGACGAAGUUA	Translation	1
novel-sly-miR7*	AGGGGAGATAGATGAAGTTAGG	Solyc10g007170.2.1	Transcription factor GTE4-like protein (AHRD V3.3 *-* A0A0B0NA54_GOSAR)	1.5	1	22	472	493	UAACUUCGUCUAGCUCGCCUUC	GAGGGCGAGCUUGACGAAGUUA	Translation	1
novel_sly-miR156f.1	TGACAGAAGATAGAGAGCAC	Solyc05g012040.3.1	Squamosa promoter binding protein 6b	1.5	1	20	1241	1260	UGACAGAAGAUAGAGAGCAC	GUGCUCUCUCUCUUCUGUCA	Translation	1
novel_sly-miR156f.1	TGACAGAAGATAGAGAGCAC	Solyc05g015510.3.1	Squamosa promoter-binding protein 10	1.5	1	20	1118	1137	UGACAGAAGAUAGAGAGCAC	GUGCUCUCUCUCUUCUGUCA	Translation	1
novel_sly-miR156f.1	TGACAGAAGATAGAGAGCAC	Solyc04g045560.3.1	Squamosa promoter-binding protein 3	1.5	1	20	791	810	UGACAGAAGAUAGAGAGCAC	GUGCUCUCUCUCUUCUGUCA	Translation	1
novel_sly-miR156f.1	TGACAGAAGATAGAGAGCAC	Solyc10g078700.2.1	Squamosa promoter binding protein 15	1.5	1	20	764	783	UGACAGAAGAUAGAGAGCAC	GUGCUCUCUCUCUUCUGUCA	Translation	1
novel_sly-miR156f.1	TGACAGAAGATAGAGAGCAC	Solyc05g015840.3.1	Squamosa promoter binding protein 13	1.5	1	20	656	675	UGACAGAAGAUAGAGAGCAC	GUGCUCUCUCUCUUCUGUCA	Translation	1
novel_sly-miR156f.1	TGACAGAAGATAGAGAGCAC	Solyc12g038520.2.1	Squamosa promoter binding protein 6c	1.5	1	20	326	345	UGACAGAAGAUAGAGAGCAC	GUGCUCUCUCUCUUCUGUCA	Translation	1
novel_sly-miR156f.1	TGACAGAAGATAGAGAGCAC	Solyc03g114850.3.1	Squamosa promoter binding protein 6a	1.5	1	20	1154	1173	UGACAGAAGAUAGAGAGCAC	AUGCUCUCUCUCUUCUGUCA	Translation	1
novel_sly-miR156f.2	TGACAGAAGATAGAGAGCACA	Solyc05g012040.3.1	Squamosa promoter binding protein 6b	1.5	1	21	1240	1260	UGACAGAAGAUAGAGAGCACA	UGUGCUCUCUCUCUUCUGUCA	Translation	1
novel_sly-miR156f.2	TGACAGAAGATAGAGAGCACA	Solyc12g038520.2.1	Squamosa promoter binding protein 6c	1.5	1	21	325	345	UGACAGAAGAUAGAGAGCACA	UGUGCUCUCUCUCUUCUGUCA	Translation	1
novel_sly-miR156f.2	TGACAGAAGATAGAGAGCACA	Solyc05g015510.3.1	Squamosa promoter-binding protein 10	1.5	1	21	1117	1137	UGACAGAAGAUAGAGAGCACA	CGUGCUCUCUCUCUUCUGUCA	Translation	1
novel_sly-miR156f.2	TGACAGAAGATAGAGAGCACA	Solyc04g045560.3.1	Squamosa promoter-binding protein 3	1.5	1	21	790	810	UGACAGAAGAUAGAGAGCACA	CGUGCUCUCUCUCUUCUGUCA	Translation	1
novel_sly-miR156f.2	TGACAGAAGATAGAGAGCACA	Solyc10g078700.2.1	Squamosa promoter binding protein 15	1.5	1	21	763	783	UGACAGAAGAUAGAGAGCACA	GGUGCUCUCUCUCUUCUGUCA	Translation	1
novel_sly-miR156f.2	TGACAGAAGATAGAGAGCACA	Solyc05g015840.3.1	Squamosa promoter binding protein 13	1.5	1	21	655	675	UGACAGAAGAUAGAGAGCACA	CGUGCUCUCUCUCUUCUGUCA	Translation	1
novel_sly-miR156f.2	TGACAGAAGATAGAGAGCACA	Solyc03g114850.3.1	Squamosa promoter binding protein 6a	1.5	1	21	1153	1173	UGACAGAAGAUAGAGAGCACA	AAUGCUCUCUCUCUUCUGUCA	Translation	1
novel_sly-miR156f.4	TTGACAGAAGATAGAGAGC	Solyc05g015510.3.1	Squamosa promoter-binding protein 10	1.5	1	19	1120	1138	UUGACAGAAGAUAGAGAGC	GCUCUCUCUCUUCUGUCAA	Cleavage	1
novel_sly-miR156f.4	TTGACAGAAGATAGAGAGC	Solyc04g045560.3.1	Squamosa promoter-binding protein 3	1.5	1	19	793	811	UUGACAGAAGAUAGAGAGC	GCUCUCUCUCUUCUGUCAA	Cleavage	1
novel_sly-miR156f.4	TTGACAGAAGATAGAGAGC	Solyc10g078700.2.1	Squamosa promoter binding protein 15	1.5	1	19	766	784	UUGACAGAAGAUAGAGAGC	GCUCUCUCUCUUCUGUCAA	Cleavage	1
novel_sly-miR156f.4	TTGACAGAAGATAGAGAGC	Solyc11g005660.2.1	Kinase family protein (AHRD V3.3 *** U5FF83_POPTR)	1.5	1	19	179	197	UUGACAGAAGAUAGAGAGC	GCUUUUUAUCUUCUGUUAA	Cleavage	1
novel_sly-miR156f.5	TTGACAGAAGATAGAGAGCA	Solyc05g015510.3.1	Squamosa promoter-binding protein 10	1.5	1	20	1119	1138	UUGACAGAAGAUAGAGAGCA	UGCUCUCUCUCUUCUGUCAA	Cleavage	1
novel_sly-miR156f.5	TTGACAGAAGATAGAGAGCA	Solyc04g045560.3.1	Squamosa promoter-binding protein 3	1.5	1	20	792	811	UUGACAGAAGAUAGAGAGCA	UGCUCUCUCUCUUCUGUCAA	Cleavage	1
novel_sly-miR156f.5	TTGACAGAAGATAGAGAGCA	Solyc10g078700.2.1	Squamosa promoter binding protein 15	1.5	1	20	765	784	UUGACAGAAGAUAGAGAGCA	UGCUCUCUCUCUUCUGUCAA	Cleavage	1
novel_sly-miR156f.5	TTGACAGAAGATAGAGAGCA	Solyc11g005660.2.1	Kinase family protein (AHRD V3.3 *** U5FF83_POPTR)	1.5	1	20	178	197	UUGACAGAAGAUAGAGAGCA	AGCUUUUUAUCUUCUGUUAA	Cleavage	1
novel_sly-miR156f.6	TTGACAGAAGATAGAGAGCACA	Solyc05g015510.3.1	Squamosa promoter-binding protein 10	1.5	1	22	1117	1138	UUGACAGAAGAUAGAGAGCACA	CGUGCUCUCUCUCUUCUGUCAA	Cleavage	1
novel_sly-miR156f.6	TTGACAGAAGATAGAGAGCACA	Solyc04g045560.3.1	Squamosa promoter-binding protein 3	1.5	1	22	790	811	UUGACAGAAGAUAGAGAGCACA	CGUGCUCUCUCUCUUCUGUCAA	Cleavage	1
novel_sly-miR156f.6	TTGACAGAAGATAGAGAGCACA	Solyc10g078700.2.1	Squamosa promoter binding protein 15	1.5	1	22	763	784	UUGACAGAAGAUAGAGAGCACA	GGUGCUCUCUCUCUUCUGUCAA	Cleavage	1
novel_sly-miR156f.6	TTGACAGAAGATAGAGAGCACA	Solyc11g005660.2.1	Kinase family protein (AHRD V3.3 *** U5FF83_POPTR)	1.5	1	22	176	197	UUGACAGAAGAUAGAGAGCACA	UCAGCUUUUUAUCUUCUGUUAA	Cleavage	1
novel_sly-miR166d.3	CGGACCAGGCTTCATTCCCC	Solyc02g024070.3.1	Homeobox leucine-zipper protein (AHRD V3.3 *** Q8H963_ZINVI)	1.5	1	20	578	597	CGGACCAGGCUUCAUUCCCC	UUGGGAUGAAGCCUGGUCCG	Cleavage	1
novel_sly-miR166d.3	CGGACCAGGCTTCATTCCCC	Solyc08g066500.3.1	Homeobox leucine-zipper protein (AHRD V3.3 *** Q8H964_ZINVI)	1.5	1	20	557	576	CGGACCAGGCUUCAUUCCCC	CUGGGAUGAAGCCUGGUCCG	Cleavage	1
novel_sly-miR166d.3	CGGACCAGGCTTCATTCCCC	Solyc11g069470.2.1	Homeobox leucine-zipper protein (AHRD V3.3 *** Q8H962_ZINVI)	1.5	1	20	560	579	CGGACCAGGCUUCAUUCCCC	CUGGGAUGAAGCCUGGUCCG	Cleavage	1
novel_sly-miR166d.3	CGGACCAGGCTTCATTCCCC	Solyc02g069830.3.1	Homeobox leucine-zipper protein (AHRD V3.3 *** Q8H963_ZINVI)	1.5	1	20	530	549	CGGACCAGGCUUCAUUCCCC	UUGGGAUGAAGCCUGGUCCG	Cleavage	1
novel_sly-miR166d.4	CTCGGACCAGGCTTCATTCC	Solyc12g044410.2.1	Homeobox leucine-zipper protein (AHRD V3.3 *** Q76CL1_ZINVI)	1.5	1	20	550	569	CUCGGACCAGGCUUCAUUCC	GGAAUGAAGCCUGGUCCGGA	Cleavage	1
novel_sly-miR166d.4	CTCGGACCAGGCTTCATTCC	Solyc03g120910.3.1	Homeobox leucine-zipper protein (AHRD V3.3 *** Q76CL1_ZINVI)	1.5	1	20	550	569	CUCGGACCAGGCUUCAUUCC	GGAAUGAAGCCUGGUCCGGA	Cleavage	1
novel_sly-miR166d.5	CTCGGACCAGGCTTCATTCCCC	Solyc12g044410.2.1	Homeobox leucine-zipper protein (AHRD V3.3 *** Q76CL1_ZINVI)	1.5	1	22	548	569	CUCGGACCAGGCUUCAUUCCCC	CUGGAAUGAAGCCUGGUCCGGA	Cleavage	1
novel_sly-miR166d.5	CTCGGACCAGGCTTCATTCCCC	Solyc03g120910.3.1	Homeobox leucine-zipper protein (AHRD V3.3 *** Q76CL1_ZINVI)	1.5	1	22	548	569	CUCGGACCAGGCUUCAUUCCCC	CUGGAAUGAAGCCUGGUCCGGA	Cleavage	1
novel_sly-miR166e.1	CTTCGGACCAGGCTTCATTCC	Solyc12g044410.2.1	Homeobox leucine-zipper protein (AHRD V3.3 *** Q76CL1_ZINVI)	1.5	1	21	550	570	CUUCGGACCAGGCUUCAUUCC	GGAAUGAAGCCUGGUCCGGAU	Cleavage	1
novel_sly-miR166e.1	CTTCGGACCAGGCTTCATTCC	Solyc03g120910.3.1	Homeobox leucine-zipper protein (AHRD V3.3 *** Q76CL1_ZINVI)	1.5	1	21	550	570	CUUCGGACCAGGCUUCAUUCC	GGAAUGAAGCCUGGUCCGGAU	Cleavage	1
novel_sly-miR167d	AGATCATGTGGTTGCTTCACC	Solyc01g110480.3.1	BZIP transcription factor (AHRD V3.3 *** G7JJX7_MEDTR)	1.5	1	21	1366	1386	AGAUCAUGUGGUUGCUUCACC	ACUGAAGCAACCACAUUAUCU	Cleavage	1
novel_sly-miR167d.1	ATCAGATCATGTGGTTGCTTCACC	Solyc04g083160.2.1	Cytochrome P450 (AHRD V3.3 *** A0A0B0P5Q7_GOSAR)	1.5	1	24	522	545	AUCAGAUCAUGUGGUUGCUUCACC	GUCAAAGCAACUACAUGAUUUGGU	Cleavage	1
novel_sly-miR167d.3	TCAGATCATGTGGTTGCTTCA	Solyc04g083160.2.1	Cytochrome P450 (AHRD V3.3 *** A0A0B0P5Q7_GOSAR)	1.5	1	21	524	544	UCAGAUCAUGUGGUUGCUUCA	CAAAGCAACUACAUGAUUUGG	Cleavage	1
novel_sly-miR1919d.6	TGTCGCAGATGACTTTCGCC	Solyc12g017620.1.1	LOW QUALITY:purple acid phosphatase 8 (AHRD V3.3 --* AT2G01890.2)	1.5	1	20	288	307	UGUCGCAGAUGACUUUCGCC	CGCGAAAGCCAUCUGCGACA	Cleavage	1
novel_sly-miR1919d.7	TGTCGCAGATGACTTTCGCCCT	Solyc12g017620.1.1	LOW QUALITY:purple acid phosphatase 8 (AHRD V3.3 --* AT2G01890.2)	1.5	1	22	286	307	UGUCGCAGAUGACUUUCGCCCU	UACGCGAAAGCCAUCUGCGACA	Cleavage	1
novel_sly-miR8020	AACAACATACTTACTGAAATGCCA	Solyc07g053980.3.1	Callose synthase-like protein (AHRD V3.3 *** G7JSU8_MEDTR)	1.5	1	24	3018	3041	AACAACAUACUUACUGAAAUGCCA	UGACAGUUCAGUGAGUAUGUUGUU	Cleavage	1
novel_sly-miR8020	AACAACATACTTACTGAAATGCCA	Solyc09g082370.3.1	Type I inositol-1,4,5-trisphosphate 5-phosphatase CVP2 (AHRD V3.3 *** W9RZ96_9ROSA)	1.5	1	24	1203	1226	AACAACAUACUUACUGAAAUGCCA	UUCUAUUUCAGUAAGUAUGAUGUU	Cleavage	1
novel_sly-miR8020.1	AACAACATACTTACTGAAATGCC	Solyc07g053980.3.1	Callose synthase-like protein (AHRD V3.3 *** G7JSU8_MEDTR)	1.5	1	23	3019	3041	AACAACAUACUUACUGAAAUGCC	GACAGUUCAGUGAGUAUGUUGUU	Cleavage	1
novel_sly-miR8020.1	AACAACATACTTACTGAAATGCC	Solyc09g082370.3.1	Type I inositol-1,4,5-trisphosphate 5-phosphatase CVP2 (AHRD V3.3 *** W9RZ96_9ROSA)	1.5	1	23	1204	1226	AACAACAUACUUACUGAAAUGCC	UCUAUUUCAGUAAGUAUGAUGUU	Cleavage	1
novel_sly-miR8020.2	CAACAACATACTTACTGAAATGCC	Solyc09g082370.3.1	Type I inositol-1,4,5-trisphosphate 5-phosphatase CVP2 (AHRD V3.3 *** W9RZ96_9ROSA)	1.5	1	24	1204	1227	CAACAACAUACUUACUGAAAUGCC	UCUAUUUCAGUAAGUAUGAUGUUG	Cleavage	1
novel_sly-miR8020.2	CAACAACATACTTACTGAAATGCC	Solyc07g053980.3.1	Callose synthase-like protein (AHRD V3.3 *** G7JSU8_MEDTR)	1.5	1	24	3019	3042	CAACAACAUACUUACUGAAAUGCC	GACAGUUCAGUGAGUAUGUUGUUU	Cleavage	1
sly-miR10531	TGGGGTCCTAGTAGAGTCGGTTC	Solyc03g117630.1.1	heat shock protein 70 (AHRD V3.3 *** AT3G12580.1)	1.5	1	23	1025	1047	UGGGGUCCUAGUAGAGUCGGUUC	UUGGUGGCUCUACUAGGAUCCCA	Cleavage	1
sly-miR10532.24	ATTCTAATAGGACCTTTGTATAGT	Solyc12g017260.2.1	Topoisomerase II-associated protein PAT1 (AHRD V3.3 *** A0A103YJG9_CYNCS)	1.5	1	24	2366	2389	AUUCUAAUAGGACCUUUGUAUAGU	AACAGAGAAAGGUCCUGUUAGAAU	Cleavage	1
sly-miR10533.1	AAAGATCTTATGAATTCTAGGTCT	Solyc05g009570.3.1	30S ribosomal protein 3 (AHRD V3.3 *** W9SB90_9ROSA)	1.5	1	24	130	153	AAAGAUCUUAUGAAUUCUAGGUCU	ACAAGAAGAAUUCAUAAGAUUUUU	Cleavage	1
sly-miR10533.4	TATGAATTCTAGGTCTTCTTTC	Solyc06g008450.3.1	Mi1.6	1.5	1	22	1242	1263	UAUGAAUUCUAGGUCUUCUUUC	GAAACAAGACCUGGAAUUCAUA	Cleavage	1
sly-miR10533.4	TATGAATTCTAGGTCTTCTTTC	Solyc06g008480.2.1	Mi1.7	1.5	1	22	162	183	UAUGAAUUCUAGGUCUUCUUUC	GAGACAAGACCUGGAAUUCAUA	Cleavage	1
sly-miR10533.4	TATGAATTCTAGGTCTTCTTTC	Solyc06g008770.2.1	CNL4	1.5	1	22	1230	1251	UAUGAAUUCUAGGUCUUCUUUC	GAGACAAGACCUGGAAUUCAUA	Cleavage	1
sly-miR10539.1	TGGTGATTGTGGTTCGAAAAT	Solyc04g010270.1.1	Dirigent protein (AHRD V3.3 *** K4BPI1_SOLLC)	1.5	1	21	176	196	UGGUGAUUGUGGUUCGAAAAU	ACUUUCCAGCCACAAUCACCA	Cleavage	1
sly-miR10539.2	TGGTGATTGTGGTTCGAAAATT	Solyc04g010270.1.1	Dirigent protein (AHRD V3.3 *** K4BPI1_SOLLC)	1.5	1	22	175	196	UGGUGAUUGUGGUUCGAAAAUU	CACUUUCCAGCCACAAUCACCA	Cleavage	1
sly-miR156a.2	TTGACAGAAGATAGAGAGCACT	Solyc10g078700.2.1	Squamosa promoter binding protein 15	1.5	1	22	763	784	UUGACAGAAGAUAGAGAGCACU	GGUGCUCUCUCUCUUCUGUCAA	Cleavage	1
sly-miR156a.2	TTGACAGAAGATAGAGAGCACT	Solyc05g015510.3.1	Squamosa promoter-binding protein 10	1.5	1	22	1117	1138	UUGACAGAAGAUAGAGAGCACU	CGUGCUCUCUCUCUUCUGUCAA	Cleavage	1
sly-miR156a.2	TTGACAGAAGATAGAGAGCACT	Solyc04g045560.3.1	Squamosa promoter-binding protein 3	1.5	1	22	790	811	UUGACAGAAGAUAGAGAGCACU	CGUGCUCUCUCUCUUCUGUCAA	Cleavage	1
sly-miR156a.2	TTGACAGAAGATAGAGAGCACT	Solyc11g005660.2.1	Kinase family protein (AHRD V3.3 *** U5FF83_POPTR)	1.5	1	22	176	197	UUGACAGAAGAUAGAGAGCACU	UCAGCUUUUUAUCUUCUGUUAA	Cleavage	1
sly-miR156a|sly-miR156c|sly-miR156b|novel_sly-miR156f|novel_sly-miR156g	TTGACAGAAGATAGAGAGCAC	Solyc05g015510.3.1	Squamosa promoter-binding protein 10	1.5	1	21	1118	1138	UUGACAGAAGAUAGAGAGCAC	GUGCUCUCUCUCUUCUGUCAA	Cleavage	1
sly-miR156a|sly-miR156c|sly-miR156b|novel_sly-miR156f|novel_sly-miR156g	TTGACAGAAGATAGAGAGCAC	Solyc04g045560.3.1	Squamosa promoter-binding protein 3	1.5	1	21	791	811	UUGACAGAAGAUAGAGAGCAC	GUGCUCUCUCUCUUCUGUCAA	Cleavage	1
sly-miR156a|sly-miR156c|sly-miR156b|novel_sly-miR156f|novel_sly-miR156g	TTGACAGAAGATAGAGAGCAC	Solyc10g078700.2.1	Squamosa promoter binding protein 15	1.5	1	21	764	784	UUGACAGAAGAUAGAGAGCAC	GUGCUCUCUCUCUUCUGUCAA	Cleavage	1
sly-miR156a|sly-miR156c|sly-miR156b|novel_sly-miR156f|novel_sly-miR156g	TTGACAGAAGATAGAGAGCAC	Solyc11g005660.2.1	Kinase family protein (AHRD V3.3 *** U5FF83_POPTR)	1.5	1	21	177	197	UUGACAGAAGAUAGAGAGCAC	CAGCUUUUUAUCUUCUGUUAA	Cleavage	1
sly-miR156d-3p|novel_sly-miR156i*	GCTCACTGCTCTATCTGTCACC	Solyc05g054365.1.1	acyl-CoA dehydrogenase-like protein (AHRD V3.3 *** AT3G06810.1)	1.5	1	22	536	557	GCUCACUGCUCUAUCUGUCACC	AGAGACAGGUAGAGCGGUGGGC	Cleavage	1
sly-miR156e-5p|novel_sly-miR156h	TGATAGAAGAGAGTGAGCAC	Solyc05g012040.3.1	Squamosa promoter binding protein 6b	1.5	1	20	1241	1260	UGAUAGAAGAGAGUGAGCAC	GUGCUCUCUCUCUUCUGUCA	Cleavage	1
sly-miR156e-5p|novel_sly-miR156h	TGATAGAAGAGAGTGAGCAC	Solyc05g015510.3.1	Squamosa promoter-binding protein 10	1.5	1	20	1118	1137	UGAUAGAAGAGAGUGAGCAC	GUGCUCUCUCUCUUCUGUCA	Cleavage	1
sly-miR156e-5p|novel_sly-miR156h	TGATAGAAGAGAGTGAGCAC	Solyc04g045560.3.1	Squamosa promoter-binding protein 3	1.5	1	20	791	810	UGAUAGAAGAGAGUGAGCAC	GUGCUCUCUCUCUUCUGUCA	Cleavage	1
sly-miR156e-5p|novel_sly-miR156h	TGATAGAAGAGAGTGAGCAC	Solyc10g078700.2.1	Squamosa promoter binding protein 15	1.5	1	20	764	783	UGAUAGAAGAGAGUGAGCAC	GUGCUCUCUCUCUUCUGUCA	Cleavage	1
sly-miR156e-5p|novel_sly-miR156h	TGATAGAAGAGAGTGAGCAC	Solyc05g015840.3.1	Squamosa promoter binding protein 13	1.5	1	20	656	675	UGAUAGAAGAGAGUGAGCAC	GUGCUCUCUCUCUUCUGUCA	Cleavage	1
sly-miR156e-5p|novel_sly-miR156h	TGATAGAAGAGAGTGAGCAC	Solyc12g038520.2.1	Squamosa promoter binding protein 6c	1.5	1	20	326	345	UGAUAGAAGAGAGUGAGCAC	GUGCUCUCUCUCUUCUGUCA	Cleavage	1
sly-miR156e-5p|novel_sly-miR156h	TGATAGAAGAGAGTGAGCAC	Solyc03g114850.3.1	Squamosa promoter binding protein 6a	1.5	1	20	1154	1173	UGAUAGAAGAGAGUGAGCAC	AUGCUCUCUCUCUUCUGUCA	Cleavage	1
sly-miR159	TTTGGATTGAAGGGAGCTCTA	Solyc01g009070.3.1	gamyb-like 1	1.5	1	21	956	976	UUUGGAUUGAAGGGAGCUCUA	UGGAGCUCCCUUCACUCCAAA	Cleavage	1
sly-miR159	TTTGGATTGAAGGGAGCTCTA	Solyc06g073640.3.1	GAMYB-like2	1.5	1	21	986	1006	UUUGGAUUGAAGGGAGCUCUA	UCGAGCUCCCUUCACUCCAAA	Cleavage	1
sly-miR159.14	TTTGGATTGAAGGGAGCTC	Solyc06g073640.3.1	GAMYB-like2	1.5	1	19	988	1006	UUUGGAUUGAAGGGAGCUC	GAGCUCCCUUCACUCCAAA	Cleavage	1
sly-miR159.14	TTTGGATTGAAGGGAGCTC	Solyc01g009070.3.1	gamyb-like 1	1.5	1	19	958	976	UUUGGAUUGAAGGGAGCUC	GAGCUCCCUUCACUCCAAA	Cleavage	1
sly-miR159.15	TTTGGATTGAAGGGAGCTCT	Solyc01g009070.3.1	gamyb-like 1	1.5	1	20	957	976	UUUGGAUUGAAGGGAGCUCU	GGAGCUCCCUUCACUCCAAA	Cleavage	1
sly-miR159.15	TTTGGATTGAAGGGAGCTCT	Solyc06g073640.3.1	GAMYB-like2	1.5	1	20	987	1006	UUUGGAUUGAAGGGAGCUCU	CGAGCUCCCUUCACUCCAAA	Cleavage	1
sly-miR159.16	TTTTGGATTGAAGGGAGCTCT	Solyc01g009070.3.1	gamyb-like 1	1.5	1	21	957	977	UUUUGGAUUGAAGGGAGCUCU	GGAGCUCCCUUCACUCCAAAA	Cleavage	1
sly-miR159.17	TTTTGGATTGAAGGGAGCTCTA	Solyc01g009070.3.1	gamyb-like 1	1.5	1	22	956	977	UUUUGGAUUGAAGGGAGCUCUA	UGGAGCUCCCUUCACUCCAAAA	Cleavage	1
sly-miR159.2	AGCTGCTGACCTATGGATT	Solyc04g054170.3.1	CPR5, putative (AHRD V3.3 *** G7JA92_MEDTR)	1.5	1	19	482	500	AGCUGCUGACCUAUGGAUU	AAUCAAUAGGUCGGCAGCU	Cleavage	1
sly-miR159.3	AGCTGCTGACCTATGGATTC	Solyc04g054170.3.1	CPR5, putative (AHRD V3.3 *** G7JA92_MEDTR)	1.5	1	20	481	500	AGCUGCUGACCUAUGGAUUC	GAAUCAAUAGGUCGGCAGCU	Cleavage	1
sly-miR159.4	AGCTGCTGACCTATGGATTCC	Solyc04g054170.3.1	CPR5, putative (AHRD V3.3 *** G7JA92_MEDTR)	1.5	1	21	480	500	AGCUGCUGACCUAUGGAUUCC	UGAAUCAAUAGGUCGGCAGCU	Cleavage	1
sly-miR159.5	AGCTGCTGACCTATGGATTCCT	Solyc04g054170.3.1	CPR5, putative (AHRD V3.3 *** G7JA92_MEDTR)	1.5	1	22	479	500	AGCUGCUGACCUAUGGAUUCCU	UUGAAUCAAUAGGUCGGCAGCU	Cleavage	1
sly-miR164a-5p|sly-miR164b-5p	TGGAGAAGCAGGGCACGTGCA	Solyc06g069710.3.1	NAC domain protein, (AHRD V3.3 *** A0A061FWI7_THECC)	1.5	1	21	623	643	UGGAGAAGCAGGGCACGUGCA	GCCACGUGCACUGCUUCUCCA	Cleavage	1
sly-miR164a-5p|sly-miR164b-5p	TGGAGAAGCAGGGCACGTGCA	Solyc03g115850.3.1	NAC domain-containing protein	1.5	1	21	617	637	UGGAGAAGCAGGGCACGUGCA	GCCACGUGCACUGCUUCUCCA	Cleavage	1
sly-miR164a-5p|sly-miR164b-5p	TGGAGAAGCAGGGCACGTGCA	Solyc11g066150.2.1	UDP-glucuronate decarboxylase 1 (AHRD V3.3 *** Q6IVK5_TOBAC)	1.5	1	21	349	369	UGGAGAAGCAGGGCACGUGCA	CUCGCAUGCCCUGCUUCUCCA	Cleavage	1
sly-miR166a.4	TTTCGGACCAGGCTTCATTCC	Solyc12g044410.2.1	Homeobox leucine-zipper protein (AHRD V3.3 *** Q76CL1_ZINVI)	1.5	1	21	550	570	UUUCGGACCAGGCUUCAUUCC	GGAAUGAAGCCUGGUCCGGAU	Cleavage	1
sly-miR166a.4	TTTCGGACCAGGCTTCATTCC	Solyc03g120910.3.1	Homeobox leucine-zipper protein (AHRD V3.3 *** Q76CL1_ZINVI)	1.5	1	21	550	570	UUUCGGACCAGGCUUCAUUCC	GGAAUGAAGCCUGGUCCGGAU	Cleavage	1
sly-miR166a.5	TTTCGGACCAGGCTTCATTCCC	Solyc12g044410.2.1	Homeobox leucine-zipper protein (AHRD V3.3 *** Q76CL1_ZINVI)	1.5	1	22	549	570	UUUCGGACCAGGCUUCAUUCCC	UGGAAUGAAGCCUGGUCCGGAU	Cleavage	1
sly-miR166a.5	TTTCGGACCAGGCTTCATTCCC	Solyc03g120910.3.1	Homeobox leucine-zipper protein (AHRD V3.3 *** Q76CL1_ZINVI)	1.5	1	22	549	570	UUUCGGACCAGGCUUCAUUCCC	UGGAAUGAAGCCUGGUCCGGAU	Cleavage	1
sly-miR166b.8	GTCGGACCAGGCTTCATTCCC	Solyc12g044410.2.1	Homeobox leucine-zipper protein (AHRD V3.3 *** Q76CL1_ZINVI)	1.5	1	21	549	569	GUCGGACCAGGCUUCAUUCCC	UGGAAUGAAGCCUGGUCCGGA	Cleavage	1
sly-miR166b.8	GTCGGACCAGGCTTCATTCCC	Solyc03g120910.3.1	Homeobox leucine-zipper protein (AHRD V3.3 *** Q76CL1_ZINVI)	1.5	1	21	549	569	GUCGGACCAGGCUUCAUUCCC	UGGAAUGAAGCCUGGUCCGGA	Cleavage	1
sly-miR166b.8	GTCGGACCAGGCTTCATTCCC	Solyc05g008940.3.1	Kinase family protein (AHRD V3.3 *** D7KAJ2_ARALL)	1.5	1	21	840	860	GUCGGACCAGGCUUCAUUCCC	GAGAAGGAAGCCUGGUUCGAC	Cleavage	1
sly-miR166b.9	TTGTCGGACCAGGCTTCATTCCCC	Solyc07g045410.2.1	Pentatricopeptide repeat-containing family protein (AHRD V3.3 *-* B9IFK4_POPTR)	1.5	1	24	521	544	UUGUCGGACCAGGCUUCAUUCCCC	AAGGUAUCAAGCCUGGUUCGACAA	Cleavage	1
sly-miR166b.9	TTGTCGGACCAGGCTTCATTCCCC	Solyc01g094640.3.1	Phosphatidylinositol N-acetyglucosaminlytransferase subunit P-like protein (AHRD V3.3 *** A0A072TN99_MEDTR)	1.5	1	24	1025	1048	UUGUCGGACCAGGCUUCAUUCCCC	UUAUUUUGAAGCCUGGUCCGACAG	Cleavage	1
sly-miR166c.2	CGGACCAGGCTTCATTCCTC	Solyc02g024070.3.1	Homeobox leucine-zipper protein (AHRD V3.3 *** Q8H963_ZINVI)	1.5	1	20	578	597	CGGACCAGGCUUCAUUCCUC	UUGGGAUGAAGCCUGGUCCG	Cleavage	1
sly-miR166c.2	CGGACCAGGCTTCATTCCTC	Solyc08g066500.3.1	Homeobox leucine-zipper protein (AHRD V3.3 *** Q8H964_ZINVI)	1.5	1	20	557	576	CGGACCAGGCUUCAUUCCUC	CUGGGAUGAAGCCUGGUCCG	Cleavage	1
sly-miR166c.2	CGGACCAGGCTTCATTCCTC	Solyc11g069470.2.1	Homeobox leucine-zipper protein (AHRD V3.3 *** Q8H962_ZINVI)	1.5	1	20	560	579	CGGACCAGGCUUCAUUCCUC	CUGGGAUGAAGCCUGGUCCG	Cleavage	1
sly-miR166c.2	CGGACCAGGCTTCATTCCTC	Solyc02g069830.3.1	Homeobox leucine-zipper protein (AHRD V3.3 *** Q8H963_ZINVI)	1.5	1	20	530	549	CGGACCAGGCUUCAUUCCUC	UUGGGAUGAAGCCUGGUCCG	Cleavage	1
sly-miR168b.5	CCGCCTTGCATCAACTGAAT	Solyc06g076700.1.1	LOW QUALITY:UPF0503 protein, chloroplastic (AHRD V3.3 *** A0A0B2P4J5_GLYSO)	1.5	1	20	872	891	CCGCCUUGCAUCAACUGAAU	UUUCAGUUGAUGCAGGGCGA	Cleavage	1
sly-miR171b-3p	TTGAGCCGTGCCAATATCACG	Solyc01g090950.3.1	Transcription factor GRAS (AHRD V3.3 *** A0A103XI66_CYNCS)	1.5	1	21	969	989	UUGAGCCGUGCCAAUAUCACG	AGGGAUAUUGGCGCGGCUCAA	Cleavage	1
sly-miR171b.2	TTGAGCCGTGCCAATATCACGT	Solyc01g090950.3.1	Transcription factor GRAS (AHRD V3.3 *** A0A103XI66_CYNCS)	1.5	1	22	968	989	UUGAGCCGUGCCAAUAUCACGU	AAGGGAUAUUGGCGCGGCUCAA	Cleavage	1
sly-miR171e	TTGAGCCGCGTCAATATCTCT	Solyc08g078800.1.1	GRAS family transcription factor (AHRD V3.3 *** A0A061GBD8_THECC)	1.5	1	21	393	413	UUGAGCCGCGUCAAUAUCUCU	AAUGAUAUUGGCGCGGCUCAA	Cleavage	1
sly-miR172b|sly-miR172a|novel_sly-miR172e*	AGAATCTTGATGATGCTGCAT	Solyc03g044300.3.1	APETALA2a	1.5	1	21	1127	1147	AGAAUCUUGAUGAUGCUGCAU	CUGCAGCAUCAUCAGGAUUCC	Cleavage	1
sly-miR172b|sly-miR172a|novel_sly-miR172e*	AGAATCTTGATGATGCTGCAT	Solyc10g084340.2.1	AP2-like ethylene-responsive transcription factor (AHRD V3.3 *** A0A072VME8_MEDTR)	1.5	1	21	1241	1261	AGAAUCUUGAUGAUGCUGCAU	CUGCAGCAUCAUCAGGAUUCG	Cleavage	1
sly-miR172b|sly-miR172a|novel_sly-miR172e*	AGAATCTTGATGATGCTGCAT	Solyc09g007260.3.1	AP2-like ethylene-responsive transcription factor (AHRD V3.3 *** G7IU38_MEDTR)	1.5	1	21	1280	1300	AGAAUCUUGAUGAUGCUGCAU	CUGCAGCAUCAUCAGGAUUCG	Cleavage	1
sly-miR172b|sly-miR172a|novel_sly-miR172e*	AGAATCTTGATGATGCTGCAT	Solyc02g064960.3.1	APETALA2b	1.5	1	21	1418	1438	AGAAUCUUGAUGAUGCUGCAU	CUGCAGCAUCAUCAGGAUUCC	Cleavage	1
sly-miR172b|sly-miR172a|novel_sly-miR172e*	AGAATCTTGATGATGCTGCAT	Solyc02g093150.3.1	APETALA2c	1.5	1	21	1439	1459	AGAAUCUUGAUGAUGCUGCAU	CUGCAGCAUCAUCAGGAUUCC	Cleavage	1
sly-miR172d	GGAATCTTGATGATGCTGCAG	Solyc10g084340.2.1	AP2-like ethylene-responsive transcription factor (AHRD V3.3 *** A0A072VME8_MEDTR)	1.5	1	21	1241	1261	GGAAUCUUGAUGAUGCUGCAG	CUGCAGCAUCAUCAGGAUUCG	Cleavage	1
sly-miR172d	GGAATCTTGATGATGCTGCAG	Solyc09g007260.3.1	AP2-like ethylene-responsive transcription factor (AHRD V3.3 *** G7IU38_MEDTR)	1.5	1	21	1280	1300	GGAAUCUUGAUGAUGCUGCAG	CUGCAGCAUCAUCAGGAUUCG	Cleavage	1
sly-miR1918	TGTTGGTGAGAGTTCGATTCTC	Solyc09g065430.3.1	Lipid transfer protein (AHRD V3.3 *** G7K520_MEDTR)	1.5	1	22	632	653	UGUUGGUGAGAGUUCGAUUCUC	GAGAAUCGAACUCUCACAAACA	Cleavage	1
sly-miR1919c-5p|novel_sly-miR1919d*	TGTCGCAGATGACTTTCGCCC	Solyc12g017620.1.1	LOW QUALITY:purple acid phosphatase 8 (AHRD V3.3 --* AT2G01890.2)	1.5	1	21	287	307	UGUCGCAGAUGACUUUCGCCC	ACGCGAAAGCCAUCUGCGACA	Cleavage	1
sly-miR319a.1	TTGGACTGAAGGGAGCTCC	Solyc01g009070.3.1	gamyb-like 1	1.5	1	19	957	975	UUGGACUGAAGGGAGCUCC	GGAGCUCCCUUCACUCCAA	Cleavage	1
sly-miR319b	TTGGACTGAAGGGAGCTCCCT	Solyc01g009070.3.1	gamyb-like 1	1.5	1	21	955	975	UUGGACUGAAGGGAGCUCCCU	CUGGAGCUCCCUUCACUCCAA	Cleavage	1
sly-miR319b.3	TTGGACTGAAGGGAGCTCCC	Solyc01g009070.3.1	gamyb-like 1	1.5	1	20	956	975	UUGGACUGAAGGGAGCUCCC	UGGAGCUCCCUUCACUCCAA	Cleavage	1
sly-miR319c-3p	TTGGACTGAAGGGAGCTCCTT	Solyc01g009070.3.1	gamyb-like 1	1.5	1	21	955	975	UUGGACUGAAGGGAGCUCCUU	CUGGAGCUCCCUUCACUCCAA	Cleavage	1
sly-miR319c-5p	AGAGCTTCCTTCAGCCCACTC	Solyc08g080200.3.1	SPX domain-containing family protein (AHRD V3.3 *** B9GW54_POPTR)	1.5	1	21	3606	3626	AGAGCUUCCUUCAGCCCACUC	CUGUGUGUUGAAGGAAGCUCU	Cleavage	1
sly-miR319c.3	TTGGACTGAAGGGAGCTCCT	Solyc01g009070.3.1	gamyb-like 1	1.5	1	20	956	975	UUGGACUGAAGGGAGCUCCU	UGGAGCUCCCUUCACUCCAA	Cleavage	1
sly-miR319d.2	TTGGACTGAAGGGTTTCCTTC	Solyc08g048370.3.1	TCP transcription factor 29	1.5	1	21	776	796	UUGGACUGAAGGGUUUCCUUC	CAGGGGGACCCUUCAGUCCAA	Cleavage	1
sly-miR319d.2	TTGGACTGAAGGGTTTCCTTC	Solyc07g053410.3.1	TCP transcription factor 10	1.5	1	21	744	764	UUGGACUGAAGGGUUUCCUUC	AAGGGAACCCCUUCAGUCCAA	Cleavage	1
sly-miR396a.8	TTCAATAAAGCTGTGGGAAG	Solyc06g063080.1.1	LOW QUALITY:RING/U-box superfamily protein (AHRD V3.3 *-* AT3G14250.1)	1.5	1	20	197	216	UUCAAUAAAGCUGUGGGAAG	AUUCCUGCAGCUUUGUUGAA	Cleavage	1
sly-miR397-5p	ATTGAGTGCAGCGTTGATGA	Solyc02g062650.3.1	Laccase (AHRD V3.3 *** I1J8U1_SOYBN)	1.5	1	20	449	468	AUUGAGUGCAGCGUUGAUGA	UUGUCAAUGCUGCACUCAAU	Cleavage	1
sly-miR397-5p	ATTGAGTGCAGCGTTGATGA	Solyc09g011045.1.1	Laccase (AHRD V3.3 *** M1AHJ4_SOLTU)	1.5	1	20	668	687	AUUGAGUGCAGCGUUGAUGA	UGAUCAACGCUGCACUUAAU	Cleavage	1
sly-miR397-5p	ATTGAGTGCAGCGTTGATGA	Solyc06g076330.3.1	Laccase (AHRD V3.3 *** M1CZK5_SOLTU)	1.5	1	20	806	825	AUUGAGUGCAGCGUUGAUGA	UAAUCAAUGCUGCACUCAAU	Cleavage	1
sly-miR397.10	GATTGAGTGCAGCGTTGATGA	Solyc07g049460.3.1	laccase	1.5	1	21	677	697	GAUUGAGUGCAGCGUUGAUGA	UCAUCAACGCUGCGCUCAAUA	Cleavage	1
sly-miR397.10	GATTGAGTGCAGCGTTGATGA	Solyc09g011045.1.1	Laccase (AHRD V3.3 *** M1AHJ4_SOLTU)	1.5	1	21	668	688	GAUUGAGUGCAGCGUUGAUGA	UGAUCAACGCUGCACUUAAUG	Cleavage	1
sly-miR397.10	GATTGAGTGCAGCGTTGATGA	Solyc06g076330.3.1	Laccase (AHRD V3.3 *** M1CZK5_SOLTU)	1.5	1	21	806	826	GAUUGAGUGCAGCGUUGAUGA	UAAUCAAUGCUGCACUCAAUG	Cleavage	1
sly-miR397.14	TGATTGAGTGCAGCGTTGA	Solyc10g076830.2.1	Laccase (AHRD V3.3 *** P93366_TOBAC)	1.5	1	19	665	683	UGAUUGAGUGCAGCGUUGA	UCAACGCUGCACUCAAUGA	Cleavage	1
sly-miR397.14	TGATTGAGTGCAGCGTTGA	Solyc05g043360.2.1	Laccase (AHRD V3.3 *** A0A067JKU4_JATCU)	1.5	1	19	680	698	UGAUUGAGUGCAGCGUUGA	UCAACGCUGCACUCAAUAA	Cleavage	1
sly-miR397.15	TGATTGAGTGCAGCGTTGATG	Solyc10g076830.2.1	Laccase (AHRD V3.3 *** P93366_TOBAC)	1.5	1	21	663	683	UGAUUGAGUGCAGCGUUGAUG	AAUCAACGCUGCACUCAAUGA	Cleavage	1
sly-miR397.15	TGATTGAGTGCAGCGTTGATG	Solyc05g043360.2.1	Laccase (AHRD V3.3 *** A0A067JKU4_JATCU)	1.5	1	21	678	698	UGAUUGAGUGCAGCGUUGAUG	AAUCAACGCUGCACUCAAUAA	Cleavage	1
sly-miR397.16	TGATTGAGTGCAGCGTTGATGA	Solyc10g076830.2.1	Laccase (AHRD V3.3 *** P93366_TOBAC)	1.5	1	22	662	683	UGAUUGAGUGCAGCGUUGAUGA	UAAUCAACGCUGCACUCAAUGA	Cleavage	1
sly-miR397.16	TGATTGAGTGCAGCGTTGATGA	Solyc05g043360.2.1	Laccase (AHRD V3.3 *** A0A067JKU4_JATCU)	1.5	1	22	677	698	UGAUUGAGUGCAGCGUUGAUGA	UAAUCAACGCUGCACUCAAUAA	Cleavage	1
sly-miR397.17	TTGAGTGCAGCGTTGATGA	Solyc02g062650.3.1	Laccase (AHRD V3.3 *** I1J8U1_SOYBN)	1.5	1	19	449	467	UUGAGUGCAGCGUUGAUGA	UUGUCAAUGCUGCACUCAA	Cleavage	1
sly-miR397.17	TTGAGTGCAGCGTTGATGA	Solyc09g011045.1.1	Laccase (AHRD V3.3 *** M1AHJ4_SOLTU)	1.5	1	19	668	686	UUGAGUGCAGCGUUGAUGA	UGAUCAACGCUGCACUUAA	Cleavage	1
sly-miR397.17	TTGAGTGCAGCGTTGATGA	Solyc06g076330.3.1	Laccase (AHRD V3.3 *** M1CZK5_SOLTU)	1.5	1	19	806	824	UUGAGUGCAGCGUUGAUGA	UAAUCAAUGCUGCACUCAA	Cleavage	1
sly-miR397.18	TTGAGTGCAGCGTTGATGAC	Solyc02g062650.3.1	Laccase (AHRD V3.3 *** I1J8U1_SOYBN)	1.5	1	20	448	467	UUGAGUGCAGCGUUGAUGAC	AUUGUCAAUGCUGCACUCAA	Cleavage	1
sly-miR397.18	TTGAGTGCAGCGTTGATGAC	Solyc09g011045.1.1	Laccase (AHRD V3.3 *** M1AHJ4_SOLTU)	1.5	1	20	667	686	UUGAGUGCAGCGUUGAUGAC	UUGAUCAACGCUGCACUUAA	Cleavage	1
sly-miR397.18	TTGAGTGCAGCGTTGATGAC	Solyc06g076330.3.1	Laccase (AHRD V3.3 *** M1CZK5_SOLTU)	1.5	1	20	805	824	UUGAGUGCAGCGUUGAUGAC	AUAAUCAAUGCUGCACUCAA	Cleavage	1
sly-miR397.19	TTGAGTGCAGCGTTGATGACA	Solyc02g062650.3.1	Laccase (AHRD V3.3 *** I1J8U1_SOYBN)	1.5	1	21	447	467	UUGAGUGCAGCGUUGAUGACA	AAUUGUCAAUGCUGCACUCAA	Cleavage	1
sly-miR397.19	TTGAGTGCAGCGTTGATGACA	Solyc06g076330.3.1	Laccase (AHRD V3.3 *** M1CZK5_SOLTU)	1.5	1	21	804	824	UUGAGUGCAGCGUUGAUGACA	UAUAAUCAAUGCUGCACUCAA	Cleavage	1
sly-miR397.19	TTGAGTGCAGCGTTGATGACA	Solyc09g011045.1.1	Laccase (AHRD V3.3 *** M1AHJ4_SOLTU)	1.5	1	21	666	686	UUGAGUGCAGCGUUGAUGACA	AUUGAUCAACGCUGCACUUAA	Cleavage	1
sly-miR397.5	ATTGAGTGCAGCGTTGATG	Solyc09g011045.1.1	Laccase (AHRD V3.3 *** M1AHJ4_SOLTU)	1.5	1	19	669	687	AUUGAGUGCAGCGUUGAUG	GAUCAACGCUGCACUUAAU	Cleavage	1
sly-miR397.5	ATTGAGTGCAGCGTTGATG	Solyc06g076330.3.1	Laccase (AHRD V3.3 *** M1CZK5_SOLTU)	1.5	1	19	807	825	AUUGAGUGCAGCGUUGAUG	AAUCAAUGCUGCACUCAAU	Cleavage	1
sly-miR397.5	ATTGAGTGCAGCGTTGATG	Solyc02g062650.3.1	Laccase (AHRD V3.3 *** I1J8U1_SOYBN)	1.5	1	19	450	468	AUUGAGUGCAGCGUUGAUG	UGUCAAUGCUGCACUCAAU	Cleavage	1
sly-miR397.6	ATTGAGTGCAGCGTTGATGAC	Solyc02g062650.3.1	Laccase (AHRD V3.3 *** I1J8U1_SOYBN)	1.5	1	21	448	468	AUUGAGUGCAGCGUUGAUGAC	AUUGUCAAUGCUGCACUCAAU	Cleavage	1
sly-miR397.6	ATTGAGTGCAGCGTTGATGAC	Solyc09g011045.1.1	Laccase (AHRD V3.3 *** M1AHJ4_SOLTU)	1.5	1	21	667	687	AUUGAGUGCAGCGUUGAUGAC	UUGAUCAACGCUGCACUUAAU	Cleavage	1
sly-miR397.6	ATTGAGTGCAGCGTTGATGAC	Solyc06g076330.3.1	Laccase (AHRD V3.3 *** M1CZK5_SOLTU)	1.5	1	21	805	825	AUUGAGUGCAGCGUUGAUGAC	AUAAUCAAUGCUGCACUCAAU	Cleavage	1
sly-miR397.7	ATTGAGTGCAGCGTTGATGACA	Solyc02g062650.3.1	Laccase (AHRD V3.3 *** I1J8U1_SOYBN)	1.5	1	22	447	468	AUUGAGUGCAGCGUUGAUGACA	AAUUGUCAAUGCUGCACUCAAU	Cleavage	1
sly-miR397.7	ATTGAGTGCAGCGTTGATGACA	Solyc06g076330.3.1	Laccase (AHRD V3.3 *** M1CZK5_SOLTU)	1.5	1	22	804	825	AUUGAGUGCAGCGUUGAUGACA	UAUAAUCAAUGCUGCACUCAAU	Cleavage	1
sly-miR397.7	ATTGAGTGCAGCGTTGATGACA	Solyc09g011045.1.1	Laccase (AHRD V3.3 *** M1AHJ4_SOLTU)	1.5	1	22	666	687	AUUGAGUGCAGCGUUGAUGACA	AUUGAUCAACGCUGCACUUAAU	Cleavage	1
sly-miR397.8	ATTGAGTGCAGCGTTGATGACATA	Solyc02g062650.3.1	Laccase (AHRD V3.3 *** I1J8U1_SOYBN)	1.5	1	24	445	468	AUUGAGUGCAGCGUUGAUGACAUA	AGAAUUGUCAAUGCUGCACUCAAU	Cleavage	1
sly-miR397.8	ATTGAGTGCAGCGTTGATGACATA	Solyc06g076330.3.1	Laccase (AHRD V3.3 *** M1CZK5_SOLTU)	1.5	1	24	802	825	AUUGAGUGCAGCGUUGAUGACAUA	CGUAUAAUCAAUGCUGCACUCAAU	Cleavage	1
sly-miR397.8	ATTGAGTGCAGCGTTGATGACATA	Solyc09g011045.1.1	Laccase (AHRD V3.3 *** M1AHJ4_SOLTU)	1.5	1	24	664	687	AUUGAGUGCAGCGUUGAUGACAUA	CGAUUGAUCAACGCUGCACUUAAU	Cleavage	1
sly-miR399b	GGGCTACTCTCTATTGGCATG	Solyc03g031410.1.1	LOW QUALITY:DNA repair protein RadA-like protein (AHRD V3.3 --* AT5G50340.3)	1.5	1	20	1	20	GGGCUACUCUCUAUUGGCAU	AUGCCAAUAGAGUGUAGCCC	Cleavage	1
sly-miR482b	TCTTGCCTACACCGCCCATGCC	Solyc11g065780.2.1	Disease resistance protein (AHRD V3.3 *-* A0A068EX84_SOLHA)	1.5	1	22	595	616	UCUUGCCUACACCGCCCAUGCC	GGUAUGGGGGGUGUAGGUAAGA	Cleavage	1
sly-miR482c	TCTTGCCAATACCGCCCATTCC	Solyc10g055170.1.1	LOW QUALITY:Disease resistance protein (CC-NBS-LRR class) family protein (AHRD V3.3 *-* A0A072VSK9_MEDTR)	1.5	1	22	46	67	UCUUGCCAAUACCGCCCAUUCC	GGUAUGGGUGGUGUUGGUAAGA	Cleavage	1
sly-miR482c	TCTTGCCAATACCGCCCATTCC	Solyc10g054940.1.1	NBS gene	1.5	1	22	46	67	UCUUGCCAAUACCGCCCAUUCC	GGUAUGGGUGGUGUUGGUAAGA	Cleavage	1
sly-miR482c	TCTTGCCAATACCGCCCATTCC	Solyc10g054990.2.1	Disease resistance protein (NBS-LRR class) family (AHRD V3.3 --* AT5G38350.1)	1.5	1	22	520	541	UCUUGCCAAUACCGCCCAUUCC	GGUAUGGGUGGUGUUGGUAAGA	Cleavage	1
sly-miR482c	TCTTGCCAATACCGCCCATTCC	Solyc01g067165.1.1	Disease resistance protein (CC-NBS-LRR class) family protein (AHRD V3.3 *** A0A072VNI6_MEDTR)	1.5	1	22	529	550	UCUUGCCAAUACCGCCCAUUCC	GGUAUGGGUGGUGUUGGUAAGA	Cleavage	1
sly-miR482c	TCTTGCCAATACCGCCCATTCC	Solyc10g054970.1.1	CCNBS gene	1.5	1	22	538	559	UCUUGCCAAUACCGCCCAUUCC	UGUAUGGGUGGUGUUGGUAAGA	Cleavage	1
sly-miR5302b-5p	TGAAATGCTATAGTTGGAAAGT	Solyc08g062330.3.1	Ankyrin repeat family protein (AHRD V3.3 *** F8WLA0_CITUN)	1.5	1	22	866	887	UGAAAUGCUAUAGUUGGAAAGU	UUAUUGCAACUAUGGCAUUUCA	Cleavage	1
sly-miR5303	TTTTTGAAGAGTTCGAGCAAC	Solyc11g007360.1.1	F-box family protein (AHRD V3.3 *-* D7L2W6_ARALL)	1.5	1	21	705	725	UUUUUGAAGAGUUCGAGCAAC	GUUGCUCAGACUCUUCAAAAA	Cleavage	1
sly-miR6022	TGGAAGGGAGAATATCCAGGA	Solyc01g008410.2.1	LOW QUALITY:Leucine-rich repeat receptor-like protein kinase family protein (AHRD V3.3 *** AT4G08850.1)	1.5	1	21	943	963	UGGAAGGGAGAAUAUCCAGGA	UCCUGGAUAUUCUCCCUCCCA	Cleavage	1
sly-miR6022.12	GAACAATACGATCCTGGATAT	Solyc01g010860.3.1	sphingoid base hydroxylase 2 (AHRD V3.3 *** AT1G14290.1)	1.5	1	21	90	110	GAACAAUACGAUCCUGGAUAU	UUAUUCAGGAUUGUAUUGUUU	Cleavage	1
sly-miR6022.13	GTGATGGAAGGGAGAATATCCA	Solyc01g005760.3.1	Leucine-rich repeat receptor-like protein kinase family protein (AHRD V3.3 *** AT4G26540.1)	1.5	1	22	1195	1216	GUGAUGGAAGGGAGAAUAUCCA	UGGAUAUUCUCCCUUCCUUCAC	Cleavage	1
sly-miR6022.13	GTGATGGAAGGGAGAATATCCA	Solyc01g006550.3.1	Leucine-rich repeat receptor-like protein kinase family protein (AHRD V3.3 *** AT2G33170.2)	1.5	1	22	1150	1171	GUGAUGGAAGGGAGAAUAUCCA	UGGAUAUUCUCCCUUCCUUCAC	Cleavage	1
sly-miR6022.13	GTGATGGAAGGGAGAATATCCA	Solyc01g005870.2.1	Leucine-rich repeat receptor-like protein kinase family protein (AHRD V3.3 *** AT3G24240.1)	1.5	1	22	1189	1210	GUGAUGGAAGGGAGAAUAUCCA	UGGAUAUUCUCCCUUCCUUCAC	Cleavage	1
sly-miR6022.13	GTGATGGAAGGGAGAATATCCA	Solyc12g100020.1.1	LOW QUALITY:Leucine-rich receptor-like kinase family protein, putative (AHRD V3.3 *** G7KYV8_MEDTR)	1.5	1	22	976	997	GUGAUGGAAGGGAGAAUAUCCA	UGGAUAUUCUCCCUUCCUUCAC	Cleavage	1
sly-miR6022.13	GTGATGGAAGGGAGAATATCCA	Solyc01g005720.3.1	Leucine-rich repeat receptor-like protein kinase family protein (AHRD V3.3 *** AT4G08850.1)	1.5	1	22	514	535	GUGAUGGAAGGGAGAAUAUCCA	UGGAUAUUCUCCCUUCCUUCAC	Cleavage	1
sly-miR6022.13	GTGATGGAAGGGAGAATATCCA	Solyc01g008410.2.1	LOW QUALITY:Leucine-rich repeat receptor-like protein kinase family protein (AHRD V3.3 *** AT4G08850.1)	1.5	1	22	946	967	GUGAUGGAAGGGAGAAUAUCCA	UGGAUAUUCUCCCUCCCAUCAC	Cleavage	1
sly-miR6022.13	GTGATGGAAGGGAGAATATCCA	Solyc12g100030.2.1	LOW QUALITY:Leucine-rich-repeat receptor-like protein (AHRD V3.3 *** A0A097BR55_GOSBA)	1.5	1	22	967	988	GUGAUGGAAGGGAGAAUAUCCA	GGGAUGUUCUCUCUUCCGUCAC	Cleavage	1
sly-miR6022.13	GTGATGGAAGGGAGAATATCCA	Solyc07g054890.1.1	LOW QUALITY:nodulin MtN21 /EamA-like transporter family protein (AHRD V3.3 --* AT4G08290.1)	1.5	1	22	329	350	GUGAUGGAAGGGAGAAUAUCCA	UUUAUAAUCUCCCUUUCAUCAC	Cleavage	1
sly-miR6022.15	TGATGGAAGGGAGAATATCCA	Solyc01g005760.3.1	Leucine-rich repeat receptor-like protein kinase family protein (AHRD V3.3 *** AT4G26540.1)	1.5	1	21	1195	1215	UGAUGGAAGGGAGAAUAUCCA	UGGAUAUUCUCCCUUCCUUCA	Cleavage	1
sly-miR6022.15	TGATGGAAGGGAGAATATCCA	Solyc01g006550.3.1	Leucine-rich repeat receptor-like protein kinase family protein (AHRD V3.3 *** AT2G33170.2)	1.5	1	21	1150	1170	UGAUGGAAGGGAGAAUAUCCA	UGGAUAUUCUCCCUUCCUUCA	Cleavage	1
sly-miR6022.15	TGATGGAAGGGAGAATATCCA	Solyc01g005730.3.1	Leucine-rich repeat receptor-like protein kinase family protein (AHRD V3.3 *** AT4G08850.1)	1.5	1	21	1111	1131	UGAUGGAAGGGAGAAUAUCCA	UGGAUAUUCUCCCUUCCUUCA	Cleavage	1
sly-miR6022.15	TGATGGAAGGGAGAATATCCA	Solyc01g005870.2.1	Leucine-rich repeat receptor-like protein kinase family protein (AHRD V3.3 *** AT3G24240.1)	1.5	1	21	1189	1209	UGAUGGAAGGGAGAAUAUCCA	UGGAUAUUCUCCCUUCCUUCA	Cleavage	1
sly-miR6022.15	TGATGGAAGGGAGAATATCCA	Solyc12g100020.1.1	LOW QUALITY:Leucine-rich receptor-like kinase family protein, putative (AHRD V3.3 *** G7KYV8_MEDTR)	1.5	1	21	976	996	UGAUGGAAGGGAGAAUAUCCA	UGGAUAUUCUCCCUUCCUUCA	Cleavage	1
sly-miR6022.15	TGATGGAAGGGAGAATATCCA	Solyc01g005720.3.1	Leucine-rich repeat receptor-like protein kinase family protein (AHRD V3.3 *** AT4G08850.1)	1.5	1	21	514	534	UGAUGGAAGGGAGAAUAUCCA	UGGAUAUUCUCCCUUCCUUCA	Cleavage	1
sly-miR6022.15	TGATGGAAGGGAGAATATCCA	Solyc01g008410.2.1	LOW QUALITY:Leucine-rich repeat receptor-like protein kinase family protein (AHRD V3.3 *** AT4G08850.1)	1.5	1	21	946	966	UGAUGGAAGGGAGAAUAUCCA	UGGAUAUUCUCCCUCCCAUCA	Cleavage	1
sly-miR6022.15	TGATGGAAGGGAGAATATCCA	Solyc12g100030.2.1	LOW QUALITY:Leucine-rich-repeat receptor-like protein (AHRD V3.3 *** A0A097BR55_GOSBA)	1.5	1	21	967	987	UGAUGGAAGGGAGAAUAUCCA	GGGAUGUUCUCUCUUCCGUCA	Cleavage	1
sly-miR6022.3	ATGGAAGGGAGAATATCCAGGA	Solyc01g005760.3.1	Leucine-rich repeat receptor-like protein kinase family protein (AHRD V3.3 *** AT4G26540.1)	1.5	1	22	1192	1213	AUGGAAGGGAGAAUAUCCAGGA	UCCUGGAUAUUCUCCCUUCCUU	Cleavage	1
sly-miR6022.3	ATGGAAGGGAGAATATCCAGGA	Solyc01g006550.3.1	Leucine-rich repeat receptor-like protein kinase family protein (AHRD V3.3 *** AT2G33170.2)	1.5	1	22	1147	1168	AUGGAAGGGAGAAUAUCCAGGA	UCCUGGAUAUUCUCCCUUCCUU	Cleavage	1
sly-miR6022.3	ATGGAAGGGAGAATATCCAGGA	Solyc01g005730.3.1	Leucine-rich repeat receptor-like protein kinase family protein (AHRD V3.3 *** AT4G08850.1)	1.5	1	22	1108	1129	AUGGAAGGGAGAAUAUCCAGGA	UCCUGGAUAUUCUCCCUUCCUU	Cleavage	1
sly-miR6022.3	ATGGAAGGGAGAATATCCAGGA	Solyc01g005870.2.1	Leucine-rich repeat receptor-like protein kinase family protein (AHRD V3.3 *** AT3G24240.1)	1.5	1	22	1186	1207	AUGGAAGGGAGAAUAUCCAGGA	UCCUGGAUAUUCUCCCUUCCUU	Cleavage	1
sly-miR6022.3	ATGGAAGGGAGAATATCCAGGA	Solyc01g005720.3.1	Leucine-rich repeat receptor-like protein kinase family protein (AHRD V3.3 *** AT4G08850.1)	1.5	1	22	511	532	AUGGAAGGGAGAAUAUCCAGGA	UCCUGGAUAUUCUCCCUUCCUU	Cleavage	1
sly-miR6022.3	ATGGAAGGGAGAATATCCAGGA	Solyc01g008410.2.1	LOW QUALITY:Leucine-rich repeat receptor-like protein kinase family protein (AHRD V3.3 *** AT4G08850.1)	1.5	1	22	943	964	AUGGAAGGGAGAAUAUCCAGGA	UCCUGGAUAUUCUCCCUCCCAU	Cleavage	1
sly-miR6022.3	ATGGAAGGGAGAATATCCAGGA	Solyc12g100020.1.1	LOW QUALITY:Leucine-rich receptor-like kinase family protein, putative (AHRD V3.3 *** G7KYV8_MEDTR)	1.5	1	22	973	994	AUGGAAGGGAGAAUAUCCAGGA	UCAUGGAUAUUCUCCCUUCCUU	Cleavage	1
sly-miR6023	TTCCATGAAAGAGTTTTTGGAT	Solyc01g014150.1.1	Leucine-rich repeat receptor-like protein kinase family protein (AHRD V3.3 *-* AT4G08850.1)	1.5	1	22	68	89	UUCCAUGAAAGAGUUUUUGGAU	AUCCAAAAACUAUUUCAUGGAA	Translation	1
sly-miR6023	TTCCATGAAAGAGTTTTTGGAT	Solyc01g014143.1.1	Leucine-rich repeat receptor-like protein kinase family protein (AHRD V3.3 *-* AT4G08850.1)	1.5	1	22	472	493	UUCCAUGAAAGAGUUUUUGGAU	AUCCAAAAACUAUUUCAUGGAA	Translation	1
sly-miR6023.13	CATGAAAGAGTTTTTGGATAAG	Solyc01g014143.1.1	Leucine-rich repeat receptor-like protein kinase family protein (AHRD V3.3 *-* AT4G08850.1)	1.5	1	22	469	490	CAUGAAAGAGUUUUUGGAUAAG	CAUAUCCAAAAACUAUUUCAUG	Cleavage	1
sly-miR6023.13	CATGAAAGAGTTTTTGGATAAG	Solyc01g014150.1.1	Leucine-rich repeat receptor-like protein kinase family protein (AHRD V3.3 *-* AT4G08850.1)	1.5	1	22	65	86	CAUGAAAGAGUUUUUGGAUAAG	CAUAUCCAAAAACUAUUUCAUG	Cleavage	1
sly-miR6023.14	CATGAAAGAGTTTTTGGATAAGA	Solyc01g014143.1.1	Leucine-rich repeat receptor-like protein kinase family protein (AHRD V3.3 *-* AT4G08850.1)	1.5	1	23	468	490	CAUGAAAGAGUUUUUGGAUAAGA	UCAUAUCCAAAAACUAUUUCAUG	Cleavage	1
sly-miR6023.14	CATGAAAGAGTTTTTGGATAAGA	Solyc01g014150.1.1	Leucine-rich repeat receptor-like protein kinase family protein (AHRD V3.3 *-* AT4G08850.1)	1.5	1	23	64	86	CAUGAAAGAGUUUUUGGAUAAGA	UCAUAUCCAAAAACUAUUUCAUG	Cleavage	1
sly-miR6023.16	CCATGAAAGAGTTTTTGGATAAG	Solyc01g014150.1.1	Leucine-rich repeat receptor-like protein kinase family protein (AHRD V3.3 *-* AT4G08850.1)	1.5	1	23	65	87	CCAUGAAAGAGUUUUUGGAUAAG	CAUAUCCAAAAACUAUUUCAUGG	Cleavage	1
sly-miR6023.16	CCATGAAAGAGTTTTTGGATAAG	Solyc01g014143.1.1	Leucine-rich repeat receptor-like protein kinase family protein (AHRD V3.3 *-* AT4G08850.1)	1.5	1	23	469	491	CCAUGAAAGAGUUUUUGGAUAAG	CAUAUCCAAAAACUAUUUCAUGG	Cleavage	1
sly-miR6023.16	CCATGAAAGAGTTTTTGGATAAG	Solyc01g008720.2.1	Mannan endo-1 4-beta-mannosidase (AHRD V1 ***- A8FDC6_BACP2)%3B contains Interpro domain(s) IPR001547 Glycoside hydrolase%2C family 5	1.5	1	23	581	603	CCAUGAAAGAGUUUUUGGAUAAG	AUGAUCCAACAAUUCUUUCAUGG	Cleavage	1
sly-miR6023.16	CCATGAAAGAGTTTTTGGATAAG	Solyc01g008710.4.1	inactive endo-beta-mannanase	1.5	1	23	626	648	CCAUGAAAGAGUUUUUGGAUAAG	AUGAUCCAACAAUUCUUUCAUGG	Cleavage	1
sly-miR6023.21	TCCATGAAAGAGTTTTTGGATA	Solyc01g014150.1.1	Leucine-rich repeat receptor-like protein kinase family protein (AHRD V3.3 *-* AT4G08850.1)	1.5	1	22	67	88	UCCAUGAAAGAGUUUUUGGAUA	UAUCCAAAAACUAUUUCAUGGA	Translation	1
sly-miR6023.21	TCCATGAAAGAGTTTTTGGATA	Solyc01g014143.1.1	Leucine-rich repeat receptor-like protein kinase family protein (AHRD V3.3 *-* AT4G08850.1)	1.5	1	22	471	492	UCCAUGAAAGAGUUUUUGGAUA	UAUCCAAAAACUAUUUCAUGGA	Translation	1
sly-miR6023.29	TTCCATGAAAGAGTTTTTGGA	Solyc01g014150.1.1	Leucine-rich repeat receptor-like protein kinase family protein (AHRD V3.3 *-* AT4G08850.1)	1.5	1	21	69	89	UUCCAUGAAAGAGUUUUUGGA	UCCAAAAACUAUUUCAUGGAA	Translation	1
sly-miR6023.29	TTCCATGAAAGAGTTTTTGGA	Solyc01g014143.1.1	Leucine-rich repeat receptor-like protein kinase family protein (AHRD V3.3 *-* AT4G08850.1)	1.5	1	21	473	493	UUCCAUGAAAGAGUUUUUGGA	UCCAAAAACUAUUUCAUGGAA	Translation	1
sly-miR6023.3	CCATGAAAGAGTTTTTGGA	Solyc01g014150.1.1	Leucine-rich repeat receptor-like protein kinase family protein (AHRD V3.3 *-* AT4G08850.1)	1.5	1	19	69	87	CCAUGAAAGAGUUUUUGGA	UCCAAAAACUAUUUCAUGG	Cleavage	1
sly-miR6023.3	CCATGAAAGAGTTTTTGGA	Solyc01g014143.1.1	Leucine-rich repeat receptor-like protein kinase family protein (AHRD V3.3 *-* AT4G08850.1)	1.5	1	19	473	491	CCAUGAAAGAGUUUUUGGA	UCCAAAAACUAUUUCAUGG	Cleavage	1
sly-miR6023.3	CCATGAAAGAGTTTTTGGA	Solyc01g008720.2.1	Mannan endo-1 4-beta-mannosidase (AHRD V1 ***- A8FDC6_BACP2)%3B contains Interpro domain(s) IPR001547 Glycoside hydrolase%2C family 5	1.5	1	19	585	603	CCAUGAAAGAGUUUUUGGA	UCCAACAAUUCUUUCAUGG	Cleavage	1
sly-miR6023.3	CCATGAAAGAGTTTTTGGA	Solyc01g008710.4.1	inactive endo-beta-mannanase	1.5	1	19	630	648	CCAUGAAAGAGUUUUUGGA	UCCAACAAUUCUUUCAUGG	Cleavage	1
sly-miR6023.30	TTCCATGAAAGAGTTTTTGGATA	Solyc01g014150.1.1	Leucine-rich repeat receptor-like protein kinase family protein (AHRD V3.3 *-* AT4G08850.1)	1.5	1	23	67	89	UUCCAUGAAAGAGUUUUUGGAUA	UAUCCAAAAACUAUUUCAUGGAA	Translation	1
sly-miR6023.30	TTCCATGAAAGAGTTTTTGGATA	Solyc01g014143.1.1	Leucine-rich repeat receptor-like protein kinase family protein (AHRD V3.3 *-* AT4G08850.1)	1.5	1	23	471	493	UUCCAUGAAAGAGUUUUUGGAUA	UAUCCAAAAACUAUUUCAUGGAA	Translation	1
sly-miR6023.7	ATGAAAGAGTTTTTGGATAAGA	Solyc01g014143.1.1	Leucine-rich repeat receptor-like protein kinase family protein (AHRD V3.3 *-* AT4G08850.1)	1.5	1	22	468	489	AUGAAAGAGUUUUUGGAUAAGA	UCAUAUCCAAAAACUAUUUCAU	Cleavage	1
sly-miR6023.7	ATGAAAGAGTTTTTGGATAAGA	Solyc01g014150.1.1	Leucine-rich repeat receptor-like protein kinase family protein (AHRD V3.3 *-* AT4G08850.1)	1.5	1	22	64	85	AUGAAAGAGUUUUUGGAUAAGA	UCAUAUCCAAAAACUAUUUCAU	Cleavage	1
sly-miR6023.7	ATGAAAGAGTTTTTGGATAAGA	Solyc03g025810.3.1	Low-temperature-induced 65 kDa-like protein (AHRD V3.3 *-* A0A0B0MRR8_GOSAR)	1.5	1	22	1075	1096	AUGAAAGAGUUUUUGGAUAAGA	AGCUAUACAGAAACUCUUUCAU	Cleavage	1
sly-miR6024	TTTTAGCAAGAGTTGTTTTACC	Solyc11g069020.2.1	Disease resistance protein (AHRD V3.3 *** A0A118JXS4_CYNCS)	1.5	1	22	514	535	UUUUAGCAAGAGUUGUUUUACC	GGUAAAACCACUCUUGCUAAGA	Cleavage	1
sly-miR6024	TTTTAGCAAGAGTTGTTTTACC	Solyc06g062440.3.1	Disease resistance protein (AHRD V3.3 *** A0A103XDQ0_CYNCS)	1.5	1	22	610	631	UUUUAGCAAGAGUUGUUUUACC	GGAAAAACCACUCUUGCUAGAA	Cleavage	1
sly-miR6024	TTTTAGCAAGAGTTGTTTTACC	Solyc07g065080.4.1	Fimbrin-like potential actin filament bundling protein (AHRD V1 *--* Q5AC06_CANAL)	1.5	1	22	801	822	UUUUAGCAAGAGUUGUUUUACC	UCCAGAAAAACUCUUGCUAAAA	Cleavage	1
sly-miR6024.3	TTAGCAAGAGTTGTTTTACC	Solyc12g005970.1.1	LOW QUALITY:Disease resistance protein (CC-NBS-LRR class) family (AHRD V3.3 *-* AT5G35450.2)	1.5	1	20	508	527	UUAGCAAGAGUUGUUUUACC	GGUAAAACAACUCUUGCGAA	Cleavage	1
sly-miR6024.3	TTAGCAAGAGTTGTTTTACC	Solyc11g069020.2.1	Disease resistance protein (AHRD V3.3 *** A0A118JXS4_CYNCS)	1.5	1	20	514	533	UUAGCAAGAGUUGUUUUACC	GGUAAAACCACUCUUGCUAA	Cleavage	1
sly-miR6024.3	TTAGCAAGAGTTGTTTTACC	Solyc05g006620.3.1	Disease resistance protein (TIR-NBS-LRR class), putative (AHRD V3.3 *** G7LDU5_MEDTR)	1.5	1	20	664	683	UUAGCAAGAGUUGUUUUACC	GGUAAAACAACUCUUUCUAA	Cleavage	1
sly-miR6024.7	TTTTAGCAAGAGTTGTTTTAC	Solyc11g069020.2.1	Disease resistance protein (AHRD V3.3 *** A0A118JXS4_CYNCS)	1.5	1	21	515	535	UUUUAGCAAGAGUUGUUUUAC	GUAAAACCACUCUUGCUAAGA	Cleavage	1
sly-miR6024.7	TTTTAGCAAGAGTTGTTTTAC	Solyc06g062440.3.1	Disease resistance protein (AHRD V3.3 *** A0A103XDQ0_CYNCS)	1.5	1	21	611	631	UUUUAGCAAGAGUUGUUUUAC	GAAAAACCACUCUUGCUAGAA	Cleavage	1
sly-miR6024.7	TTTTAGCAAGAGTTGTTTTAC	Solyc07g065080.4.1	Fimbrin-like potential actin filament bundling protein (AHRD V1 *--* Q5AC06_CANAL)	1.5	1	21	802	822	UUUUAGCAAGAGUUGUUUUAC	CCAGAAAAACUCUUGCUAAAA	Cleavage	1
sly-miR6024.8	TTTTAGCAAGAGTTGTTTTACCT	Solyc11g069020.2.1	Disease resistance protein (AHRD V3.3 *** A0A118JXS4_CYNCS)	1.5	1	23	513	535	UUUUAGCAAGAGUUGUUUUACCU	AGGUAAAACCACUCUUGCUAAGA	Cleavage	1
sly-miR6024.8	TTTTAGCAAGAGTTGTTTTACCT	Solyc06g062440.3.1	Disease resistance protein (AHRD V3.3 *** A0A103XDQ0_CYNCS)	1.5	1	23	609	631	UUUUAGCAAGAGUUGUUUUACCU	AGGAAAAACCACUCUUGCUAGAA	Cleavage	1
sly-miR6024.8	TTTTAGCAAGAGTTGTTTTACCT	Solyc07g065080.4.1	Fimbrin-like potential actin filament bundling protein (AHRD V1 *--* Q5AC06_CANAL)	1.5	1	23	800	822	UUUUAGCAAGAGUUGUUUUACCU	CUCCAGAAAAACUCUUGCUAAAA	Cleavage	1
sly-miR7981c.12	TGTCTCTGAGATTTCGGACA	Solyc01g098240.2.1	Protein FRIGIDA, putative (AHRD V3.3 *-* B9REX4_RICCO)	1.5	1	20	2223	2242	UGUCUCUGAGAUUUCGGACA	GGUCCAAAAUCUUAGAGACA	Cleavage	1
sly-miR7981f.1	AAAAGGGGTAGAAAATTACAT	Solyc11g017370.2.1	Pentatricopeptide repeat-containing protein (AHRD V3.3 *** A0A172CHJ1_POPTO)	1.5	1	21	24	44	AAAAGGGGUAGAAAAUUACAU	AAAUGAUUUUCUACCCCUUUU	Cleavage	1
sly-miR9472-5p	TTTCAGTAGACGTTGTGAATA	Solyc02g085400.3.1	Sulfite exporter TauE/SafE family protein (AHRD V3.3 *** AT2G25737.1)	1.5	1	21	792	812	UUUCAGUAGACGUUGUGAAUA	GCUUCGCAACGUUUACUGGAA	Cleavage	1
sly-miR9474.1	AAATGAGTGGCTAAGTCGATGGAG	Solyc09g064910.1.1	Adenylate isopentenyltransferase (AHRD V3.3 *** I0IUP8_SOLLC)	1.5	1	24	108	131	AAAUGAGUGGCUAAGUCGAUGGAG	CUCUAUCGACUUAGCCACUCAAUU	Cleavage	1
sly-miR9474.10	ATCTTGGATTTTATCGGAGTT	Solyc04g007240.1.1	Adenylate isopentenyltransferase (AHRD V3.3 *** I0IUP7_SOLLC)	1.5	1	21	220	240	AUCUUGGAUUUUAUCGGAGUU	AACUCCGAUAAAAUCCAAGUU	Cleavage	1
sly-miR9474.16	GGAATCTTGGATTTTATCGGA	Solyc11g009040.2.1	EPIDERMAL PATTERNING FACTOR-like protein (AHRD V3.3 *** AT5G10310.2),Pfam:PF17181	1.5	1	21	118	138	GGAAUCUUGGAUUUUAUCGGA	AACCAUAAAAUCCAAGAUUCU	Cleavage	1
sly-miR9474.17	GGAATCTTGGATTTTATCGGAG	Solyc11g009040.2.1	EPIDERMAL PATTERNING FACTOR-like protein (AHRD V3.3 *** AT5G10310.2),Pfam:PF17181	1.5	1	22	117	138	GGAAUCUUGGAUUUUAUCGGAG	UAACCAUAAAAUCCAAGAUUCU	Cleavage	1
sly-miR9474.2	AATCTTGGATTTTATCGGAGT	Solyc04g007240.1.1	Adenylate isopentenyltransferase (AHRD V3.3 *** I0IUP7_SOLLC)	1.5	1	21	221	241	AAUCUUGGAUUUUAUCGGAGU	ACUCCGAUAAAAUCCAAGUUU	Cleavage	1
sly-miR9474.3	AATCTTGGATTTTATCGGAGTT	Solyc04g007240.1.1	Adenylate isopentenyltransferase (AHRD V3.3 *** I0IUP7_SOLLC)	1.5	1	22	220	241	AAUCUUGGAUUUUAUCGGAGUU	AACUCCGAUAAAAUCCAAGUUU	Cleavage	1
sly-miR9474.30	TTTTCAGAACCAGTAACACTC	Solyc05g009410.2.1	Adenylate isopentenyltransferase (AHRD V3.3 *** I0IUP6_SOLLC)	1.5	1	21	3	23	UUUUCAGAACCAGUAACACUC	GGGUGCUACUGGUUCUGGAAA	Cleavage	1
sly-miR9474.30	TTTTCAGAACCAGTAACACTC	Solyc02g033000.1.1	Peptidase S24/S26A/S26B/S26C family protein (AHRD V3.3 --* AT3G08980.5)	1.5	1	21	273	293	UUUUCAGAACCAGUAACACUC	AAAUGUUGCUGGUUCUGAAAA	Cleavage	1
sly-miR9474.30	TTTTCAGAACCAGTAACACTC	Solyc00g084760.1.1	Myb/SANT-like domain-containing protein (AHRD V3.3 --* A0A103XDK5_CYNCS)	1.5	1	21	261	281	UUUUCAGAACCAGUAACACUC	AAAUGUUGCUGGUUCUGAAAA	Cleavage	1
sly-miR9474.30	TTTTCAGAACCAGTAACACTC	Solyc00g084650.2.1	Pentatricopeptide repeat-containing protein (AHRD V3.3 *-* A0A172CPR6_POPTO)	1.5	1	21	665	685	UUUUCAGAACCAGUAACACUC	AAAUGUUGCUGGUUCUGAAAA	Cleavage	1
sly-miR9474.31	TTTTTCAGAACCAGTAACACT	Solyc05g009410.2.1	Adenylate isopentenyltransferase (AHRD V3.3 *** I0IUP6_SOLLC)	1.5	1	21	4	24	UUUUUCAGAACCAGUAACACU	GGUGCUACUGGUUCUGGAAAA	Cleavage	1
sly-miR9474.31	TTTTTCAGAACCAGTAACACT	Solyc02g033000.1.1	Peptidase S24/S26A/S26B/S26C family protein (AHRD V3.3 --* AT3G08980.5)	1.5	1	21	274	294	UUUUUCAGAACCAGUAACACU	AAUGUUGCUGGUUCUGAAAAU	Cleavage	1
sly-miR9474.31	TTTTTCAGAACCAGTAACACT	Solyc00g084760.1.1	Myb/SANT-like domain-containing protein (AHRD V3.3 --* A0A103XDK5_CYNCS)	1.5	1	21	262	282	UUUUUCAGAACCAGUAACACU	AAUGUUGCUGGUUCUGAAAAU	Cleavage	1
sly-miR9474.31	TTTTTCAGAACCAGTAACACT	Solyc00g084650.2.1	Pentatricopeptide repeat-containing protein (AHRD V3.3 *-* A0A172CPR6_POPTO)	1.5	1	21	666	686	UUUUUCAGAACCAGUAACACU	AAUGUUGCUGGUUCUGAAAAU	Cleavage	1
sly-miR9476.12	TTGGTCTAGTCCTGCATCTTT	Solyc09g010240.2.1	Embryo defective 2735 (AHRD V3.3 *-* U5U071_PHAVU)	1.5	1	21	223	243	UUGGUCUAGUCCUGCAUCUUU	GAGGAGGCAGGACUAGACCAA	Cleavage	1
novel-sly-miR1	TTTTGTAGTAACTGTACCACA	Solyc09g097770.3.1	Glycine-rich protein (AHRD V3.3 *** D2K2T8_TOBAC)	2	1	21	176	196	UUUUGUAGUAACUGUACCACA	AAUGUUACAGUUGCUGCAAAA	Cleavage	1
novel-sly-miR10	TAAATGTTTTCCGAGTATCTTT	Solyc08g005510.2.1	disease resistance protein (TIR-NBS-LRR class) (AHRD V3.3 *** AT5G17680.1)	2	1	22	70	91	UAAAUGUUUUCCGAGUAUCUUU	GAAGAUACUCGUAGAACAUUUA	Translation	1
novel-sly-miR10	TAAATGTTTTCCGAGTATCTTT	Solyc11g011060.2.1	disease resistance protein (TIR-NBS-LRR class) (AHRD V3.3 *-* AT5G17680.1)	2	1	22	3439	3460	UAAAUGUUUUCCGAGUAUCUUU	GAAGAUACUCGCAGAACAUUUA	Translation	1
novel-sly-miR11.14	ATGTGTTCTCAGGTTACCCC	Solyc03g093140.3.1	Glycerol-3-phosphate transporter, putative (AHRD V3.3 *** B9R9S6_RICCO)	2	1	20	1277	1296	AUGUGUUCUCAGGUUACCCC	CGGCUGACCUGGGAACACAU	Cleavage	1
novel-sly-miR11.15	ATGTGTTCTCAGGTTACCCCT	Solyc03g093140.3.1	Glycerol-3-phosphate transporter, putative (AHRD V3.3 *** B9R9S6_RICCO)	2	1	21	1276	1296	AUGUGUUCUCAGGUUACCCCU	UCGGCUGACCUGGGAACACAU	Cleavage	1
novel-sly-miR11.16	ATGTGTTCTCAGGTTACCCCTG	Solyc03g093140.3.1	Glycerol-3-phosphate transporter, putative (AHRD V3.3 *** B9R9S6_RICCO)	2	1	22	1275	1296	AUGUGUUCUCAGGUUACCCCUG	UUCGGCUGACCUGGGAACACAU	Cleavage	1
novel-sly-miR11.18	CATGTGTTCTCAGGTTACCCC	Solyc01g091740.3.1	U-box domain-containing protein 3 (AHRD V3.3 *** A0A0B2R036_GLYSO)	2	1	21	1634	1654	CAUGUGUUCUCAGGUUACCCC	GAGGUAAAUUGAGAACAUAUG	Cleavage	1
novel-sly-miR11.19	CATGTGTTCTCAGGTTACCCCT	Solyc01g091740.3.1	U-box domain-containing protein 3 (AHRD V3.3 *** A0A0B2R036_GLYSO)	2	1	22	1633	1654	CAUGUGUUCUCAGGUUACCCCU	AGAGGUAAAUUGAGAACAUAUG	Cleavage	1
novel-sly-miR11.20	CATGTGTTCTCAGGTTACCCCTG	Solyc01g091740.3.1	U-box domain-containing protein 3 (AHRD V3.3 *** A0A0B2R036_GLYSO)	2	1	23	1632	1654	CAUGUGUUCUCAGGUUACCCCUG	AAGAGGUAAAUUGAGAACAUAUG	Cleavage	1
novel-sly-miR11.4	ACATGTGTTCTCAGGTTACC	Solyc01g091740.3.1	U-box domain-containing protein 3 (AHRD V3.3 *** A0A0B2R036_GLYSO)	2	1	20	1636	1655	ACAUGUGUUCUCAGGUUACC	GGUAAAUUGAGAACAUAUGU	Cleavage	1
novel-sly-miR11.5	ACATGTGTTCTCAGGTTACCC	Solyc01g091740.3.1	U-box domain-containing protein 3 (AHRD V3.3 *** A0A0B2R036_GLYSO)	2	1	21	1635	1655	ACAUGUGUUCUCAGGUUACCC	AGGUAAAUUGAGAACAUAUGU	Cleavage	1
novel-sly-miR11.6	ACATGTGTTCTCAGGTTACCCC	Solyc01g091740.3.1	U-box domain-containing protein 3 (AHRD V3.3 *** A0A0B2R036_GLYSO)	2	1	22	1634	1655	ACAUGUGUUCUCAGGUUACCCC	GAGGUAAAUUGAGAACAUAUGU	Cleavage	1
novel-sly-miR11.7	ACATGTGTTCTCAGGTTACCCCT	Solyc01g091740.3.1	U-box domain-containing protein 3 (AHRD V3.3 *** A0A0B2R036_GLYSO)	2	1	23	1633	1655	ACAUGUGUUCUCAGGUUACCCCU	AGAGGUAAAUUGAGAACAUAUGU	Cleavage	1
novel-sly-miR11.8	ACATGTGTTCTCAGGTTACCCCTG	Solyc01g091740.3.1	U-box domain-containing protein 3 (AHRD V3.3 *** A0A0B2R036_GLYSO)	2	1	24	1632	1655	ACAUGUGUUCUCAGGUUACCCCUG	AAGAGGUAAAUUGAGAACAUAUGU	Cleavage	1
novel-sly-miR1*	TTTTGTAGTAACTGTACCACA	Solyc02g069920.3.1	2-succinylbenzoate--CoA ligase, chloroplastic/peroxisomal (AHRD V3.3 *-* A0A0B2Q2Z1_GLYSO)	2	1	22	40	61	UGGGGAUAGUUACUACAAAAAA	UUCUUUCUAGUAACUAUUCUCA	Cleavage	1
novel-sly-miR3	TACTATCTGATTTAAGATTAG	Solyc07g053830.3.1	ADP,ATP carrier protein, mitochondrial (AHRD V3.3 *** ADT1_SOLTU)	2	1	21	716	736	UACUAUCUGAUUUAAGAUUAG	AAACUCUUAAGUCAGAUGGUA	Cleavage	1
novel-sly-miR3*	TACTATCTGATTTAAGATTAG	Solyc05g008890.3.1	Reticulon-like protein (AHRD V3.3 *** K4BX63_SOLLC)	2	1	21	321	341	AAUGUUGAAUCAGGUAGUAGU	UAUGAUAUCUGAUUCAACAUU	Cleavage	1
novel-sly-miR4	AGTGGACAAGTAAAGGTGGATGGA	Solyc12g044580.2.1	Retrovirus-related Pol polyprotein from transposon 17.6 (AHRD V3.3 *-* A0A151UCZ5_CAJCA)	2	1	24	159	182	AGUGGACAAGUAAAGGUGGAUGGA	GAAAACCACUUUUACUUGUCCAUA	Cleavage	1
novel-sly-miR4*	AGTGGACAAGTAAAGGTGGATGGA	Solyc02g072443.1.1	Homeobox-leucine zipper family protein / lipid-binding START domain-containing protein (AHRD V3.3 --* AT4G21750.4)	2	1	24	285	308	CGUCCACUUUUAUUUGUUCGCUAU	UCGCCAAAUAAGUAAAAGUGGACG	Cleavage	1
novel-sly-miR4*	AGTGGACAAGTAAAGGTGGATGGA	Solyc11g022385.1.1	Acid phosphatase/vanadium-dependent haloperoxidase (AHRD V3.3 --* G7IRI8_MEDTR)	2	1	24	62	85	CGUCCACUUUUAUUUGUUCGCUAU	UAUCUCAACAGAUAAAAGUGGAUG	Cleavage	1
novel-sly-miR5	CCTGAACTATCACCATCTATG	Solyc01g104200.3.1	Fatty acyl-CoA reductase (AHRD V3.3 *** M1C6Z8_SOLTU)	2	1	21	279	299	CCUGAACUAUCACCAUCUAUG	UAUAGAUUGUGAUAGUUUGGG	Cleavage	1
novel-sly-miR6	TGGCAAGTAAGCGCTCCAACT	Solyc09g074270.3.1	Gid1-like gibberellin receptor (AHRD V3.3 *** M9N8R2_NICAT)	2	1	21	736	756	UGGCAAGUAAGCGCUCCAACU	UAUUGGAGAGCUUAUUUGCCA	Cleavage	1
novel-sly-miR7.1	TAACTTCGTCTAGCTCGCCT	Solyc04g081360.3.1	tRNA (Adenine-N(1)-)-methyltransferase non-catalytic subunit trm6 (AHRD V3.3 *** A0A151U6B3_CAJCA)	2	1	20	879	898	UAACUUCGUCUAGCUCGCCU	UGGUGGUCUAGACGAAGUUA	Cleavage	1
novel-sly-miR7.2	TAACTTCGTCTAGCTCGCCTTCT	Solyc04g081360.3.1	tRNA (Adenine-N(1)-)-methyltransferase non-catalytic subunit trm6 (AHRD V3.3 *** A0A151U6B3_CAJCA)	2	1	23	876	898	UAACUUCGUCUAGCUCGCCUUCU	UUCUGGUGGUCUAGACGAAGUUA	Cleavage	1
novel-sly-miR7*	AGGGGAGATAGATGAAGTTAGG	Solyc04g081360.3.1	tRNA (Adenine-N(1)-)-methyltransferase non-catalytic subunit trm6 (AHRD V3.3 *** A0A151U6B3_CAJCA)	2	1	22	877	898	UAACUUCGUCUAGCUCGCCUUC	UCUGGUGGUCUAGACGAAGUUA	Cleavage	1
novel_sly-miR156f.3	TGTTGACAGAAGATAGAGAGC	Solyc05g015510.3.1	Squamosa promoter-binding protein 10	2	1	21	1120	1140	UGUUGACAGAAGAUAGAGAGC	GCUCUCUCUCUUCUGUCAACU	Cleavage	1
novel_sly-miR156f.4	TTGACAGAAGATAGAGAGC	Solyc02g070280.3.1	Cationic amino acid transporter, putative (AHRD V3.3 *** B9SKU5_RICCO)	2	1	19	369	387	UUGACAGAAGAUAGAGAGC	GCUCUCUGUCUUCUGUUAC	Cleavage	1
novel_sly-miR156f.4	TTGACAGAAGATAGAGAGC	Solyc01g106780.3.1	Pyruvate kinase (AHRD V3.3 *** K4B2P5_SOLLC)	2	1	19	497	515	UUGACAGAAGAUAGAGAGC	GCUCUUCAUCUUCUGUCAA	Cleavage	1
novel_sly-miR156f.4	TTGACAGAAGATAGAGAGC	Solyc05g012040.3.1	Squamosa promoter binding protein 6b	2	1	19	1243	1261	UUGACAGAAGAUAGAGAGC	GCUCUCUCUCUUCUGUCAG	Cleavage	1
novel_sly-miR156f.5	TTGACAGAAGATAGAGAGCA	Solyc02g070280.3.1	Cationic amino acid transporter, putative (AHRD V3.3 *** B9SKU5_RICCO)	2	1	20	368	387	UUGACAGAAGAUAGAGAGCA	UGCUCUCUGUCUUCUGUUAC	Cleavage	1
novel_sly-miR156f.5	TTGACAGAAGATAGAGAGCA	Solyc05g012040.3.1	Squamosa promoter binding protein 6b	2	1	20	1242	1261	UUGACAGAAGAUAGAGAGCA	UGCUCUCUCUCUUCUGUCAG	Cleavage	1
novel_sly-miR156f.5	TTGACAGAAGATAGAGAGCA	Solyc01g106780.3.1	Pyruvate kinase (AHRD V3.3 *** K4B2P5_SOLLC)	2	1	20	496	515	UUGACAGAAGAUAGAGAGCA	GGCUCUUCAUCUUCUGUCAA	Cleavage	1
novel_sly-miR156f.6	TTGACAGAAGATAGAGAGCACA	Solyc05g012040.3.1	Squamosa promoter binding protein 6b	2	1	22	1240	1261	UUGACAGAAGAUAGAGAGCACA	UGUGCUCUCUCUCUUCUGUCAG	Cleavage	1
novel_sly-miR156f.6	TTGACAGAAGATAGAGAGCACA	Solyc02g070280.3.1	Cationic amino acid transporter, putative (AHRD V3.3 *** B9SKU5_RICCO)	2	1	22	366	387	UUGACAGAAGAUAGAGAGCACA	CUUGCUCUCUGUCUUCUGUUAC	Cleavage	1
novel_sly-miR156f.6	TTGACAGAAGATAGAGAGCACA	Solyc01g106780.3.1	Pyruvate kinase (AHRD V3.3 *** K4B2P5_SOLLC)	2	1	22	494	515	UUGACAGAAGAUAGAGAGCACA	AUGGCUCUUCAUCUUCUGUCAA	Cleavage	1
novel_sly-miR156i.1	TGACAGAAGAGAGTGAGCACA	Solyc07g005640.3.1	26S proteasome non-ATPase regulatory subunit-like protein (AHRD V3.3 *** A0A072V9K9_MEDTR)	2	1	21	278	298	UGACAGAAGAGAGUGAGCACA	CUUCUUCACUUUCUUCUGUCA	Cleavage	1
novel_sly-miR166d.1	ATCTCGGACCAGGCTTCATTC	Solyc02g069830.3.1	Homeobox leucine-zipper protein (AHRD V3.3 *** Q8H963_ZINVI)	2	1	21	533	553	AUCUCGGACCAGGCUUCAUUC	GGAUGAAGCCUGGUCCGGAAU	Cleavage	1
novel_sly-miR166d.2	ATCTCGGACCAGGCTTCATTCCCC	Solyc02g069830.3.1	Homeobox leucine-zipper protein (AHRD V3.3 *** Q8H963_ZINVI)	2	1	24	530	553	AUCUCGGACCAGGCUUCAUUCCCC	UUGGGAUGAAGCCUGGUCCGGAAU	Cleavage	1
novel_sly-miR166d.4	CTCGGACCAGGCTTCATTCC	Solyc02g024070.3.1	Homeobox leucine-zipper protein (AHRD V3.3 *** Q8H963_ZINVI)	2	1	20	580	599	CUCGGACCAGGCUUCAUUCC	GGGAUGAAGCCUGGUCCGGA	Cleavage	1
novel_sly-miR166d.4	CTCGGACCAGGCTTCATTCC	Solyc08g066500.3.1	Homeobox leucine-zipper protein (AHRD V3.3 *** Q8H964_ZINVI)	2	1	20	559	578	CUCGGACCAGGCUUCAUUCC	GGGAUGAAGCCUGGUCCGGA	Cleavage	1
novel_sly-miR166d.4	CTCGGACCAGGCTTCATTCC	Solyc11g069470.2.1	Homeobox leucine-zipper protein (AHRD V3.3 *** Q8H962_ZINVI)	2	1	20	562	581	CUCGGACCAGGCUUCAUUCC	GGGAUGAAGCCUGGUCCGGA	Cleavage	1
novel_sly-miR166d.4	CTCGGACCAGGCTTCATTCC	Solyc02g069830.3.1	Homeobox leucine-zipper protein (AHRD V3.3 *** Q8H963_ZINVI)	2	1	20	532	551	CUCGGACCAGGCUUCAUUCC	GGGAUGAAGCCUGGUCCGGA	Cleavage	1
novel_sly-miR166d.5	CTCGGACCAGGCTTCATTCCCC	Solyc02g024070.3.1	Homeobox leucine-zipper protein (AHRD V3.3 *** Q8H963_ZINVI)	2	1	22	578	599	CUCGGACCAGGCUUCAUUCCCC	UUGGGAUGAAGCCUGGUCCGGA	Cleavage	1
novel_sly-miR166d.5	CTCGGACCAGGCTTCATTCCCC	Solyc08g066500.3.1	Homeobox leucine-zipper protein (AHRD V3.3 *** Q8H964_ZINVI)	2	1	22	557	578	CUCGGACCAGGCUUCAUUCCCC	CUGGGAUGAAGCCUGGUCCGGA	Cleavage	1
novel_sly-miR166d.5	CTCGGACCAGGCTTCATTCCCC	Solyc11g069470.2.1	Homeobox leucine-zipper protein (AHRD V3.3 *** Q8H962_ZINVI)	2	1	22	560	581	CUCGGACCAGGCUUCAUUCCCC	CUGGGAUGAAGCCUGGUCCGGA	Cleavage	1
novel_sly-miR166d.5	CTCGGACCAGGCTTCATTCCCC	Solyc02g069830.3.1	Homeobox leucine-zipper protein (AHRD V3.3 *** Q8H963_ZINVI)	2	1	22	530	551	CUCGGACCAGGCUUCAUUCCCC	UUGGGAUGAAGCCUGGUCCGGA	Cleavage	1
novel_sly-miR166d.6	GGACCAGGCTTCATTCCCC	Solyc12g044410.2.1	Homeobox leucine-zipper protein (AHRD V3.3 *** Q76CL1_ZINVI)	2	1	19	548	566	GGACCAGGCUUCAUUCCCC	CUGGAAUGAAGCCUGGUCC	Cleavage	1
novel_sly-miR166d.6	GGACCAGGCTTCATTCCCC	Solyc03g120910.3.1	Homeobox leucine-zipper protein (AHRD V3.3 *** Q76CL1_ZINVI)	2	1	19	548	566	GGACCAGGCUUCAUUCCCC	CUGGAAUGAAGCCUGGUCC	Cleavage	1
novel_sly-miR166e.1	CTTCGGACCAGGCTTCATTCC	Solyc02g024070.3.1	Homeobox leucine-zipper protein (AHRD V3.3 *** Q8H963_ZINVI)	2	1	21	580	600	CUUCGGACCAGGCUUCAUUCC	GGGAUGAAGCCUGGUCCGGAU	Cleavage	1
novel_sly-miR166e.1	CTTCGGACCAGGCTTCATTCC	Solyc08g066500.3.1	Homeobox leucine-zipper protein (AHRD V3.3 *** Q8H964_ZINVI)	2	1	21	559	579	CUUCGGACCAGGCUUCAUUCC	GGGAUGAAGCCUGGUCCGGAU	Cleavage	1
novel_sly-miR166e.1	CTTCGGACCAGGCTTCATTCC	Solyc11g069470.2.1	Homeobox leucine-zipper protein (AHRD V3.3 *** Q8H962_ZINVI)	2	1	21	562	582	CUUCGGACCAGGCUUCAUUCC	GGGAUGAAGCCUGGUCCGGAU	Cleavage	1
novel_sly-miR166e.1	CTTCGGACCAGGCTTCATTCC	Solyc02g069830.3.1	Homeobox leucine-zipper protein (AHRD V3.3 *** Q8H963_ZINVI)	2	1	21	532	552	CUUCGGACCAGGCUUCAUUCC	GGGAUGAAGCCUGGUCCGGAA	Cleavage	1
novel_sly-miR166e*	CTTCGGACCAGGCTTCATTCC	Solyc08g006420.3.1	nucleoporin (AHRD V3.3 *** AT4G31570.3)	2	1	21	753	773	GGAAUGUUGUUUGGCUCGAAG	UAGCGAGCCAAACAAUGUUCC	Cleavage	1
novel_sly-miR166e*	CTTCGGACCAGGCTTCATTCC	Solyc04g050170.3.1	Clavata1 receptor kinase family protein (AHRD V3.3 *** B9I5Q8_POPTR)	2	1	21	2523	2543	GGAAUGUUGUUUGGCUCGAAG	CGUCAAGUCAAACAACAUUCU	Cleavage	1
novel_sly-miR166e*	CTTCGGACCAGGCTTCATTCC	Solyc04g009040.3.1	Receptor-kinase, putative (AHRD V3.3 *** B9SZK5_RICCO)	2	1	21	2535	2555	GGAAUGUUGUUUGGCUCGAAG	UCUCAAGCCAAGCAACAUUCU	Cleavage	1
novel_sly-miR167c.2	TGAAGCTGCCAGCATGATCT	Solyc06g036780.3.1	magnesium transporter, putative (DUF803) (AHRD V3.3 *** AT5G11960.1)	2	1	20	836	855	UGAAGCUGCCAGCAUGAUCU	UGAUUCUGCUGGUAGCUUCA	Cleavage	1
novel_sly-miR167c.3	TGAAGCTGCCAGCATGATCTAAAC	Solyc06g036780.3.1	magnesium transporter, putative (DUF803) (AHRD V3.3 *** AT5G11960.1)	2	1	24	832	855	UGAAGCUGCCAGCAUGAUCUAAAC	GGUGUGAUUCUGCUGGUAGCUUCA	Cleavage	1
novel_sly-miR167c.4	TGAAGCTGCCAGCATGATCTAAACT	Solyc06g036780.3.1	magnesium transporter, putative (DUF803) (AHRD V3.3 *** AT5G11960.1)	2	1	25	831	855	UGAAGCUGCCAGCAUGAUCUAAACU	UGGUGUGAUUCUGCUGGUAGCUUCA	Cleavage	1
novel_sly-miR167d*	AGATCATGTGGTTGCTTCACC	Solyc06g036780.3.1	magnesium transporter, putative (DUF803) (AHRD V3.3 *** AT5G11960.1)	2	1	22	834	855	UGAAGCUGCCAGCAUGAUCUAA	UGUGAUUCUGCUGGUAGCUUCA	Cleavage	1
novel_sly-miR1919d.6	TGTCGCAGATGACTTTCGCC	Solyc08g067580.2.1	phytochrome interacting factor 3 (AHRD V3.3 --* AT1G09530.6)	2	1	20	453	472	UGUCGCAGAUGACUUUCGCC	GACGAGAGUCAUCUGUGACA	Cleavage	2
novel_sly-miR1919d.7	TGTCGCAGATGACTTTCGCCCT	Solyc08g067580.2.1	phytochrome interacting factor 3 (AHRD V3.3 --* AT1G09530.6)	2	1	22	451	472	UGUCGCAGAUGACUUUCGCCCU	CGGACGAGAGUCAUCUGUGACA	Cleavage	2
novel_sly-miR8020*	AACAACATACTTACTGAAATGCCA	Solyc00g120820.1.1	LOW QUALITY:PQ-loop repeat family protein / transmembrane family protein (AHRD V3.3 --* AT2G41050.5)	2	1	24	28	51	GAAUUUCAUUGAGUAUGUUGUUGU	AUAGGAACAUUCUUAAUGAAGUUC	Cleavage	1
novel_sly-miR8020*	AACAACATACTTACTGAAATGCCA	Solyc09g059100.1.1	LOW QUALITY:Homeobox leucine zipper protein (AHRD V3.3 *-* A0A072UAM9_MEDTR)	2	1	24	110	133	GAAUUUCAUUGAGUAUGUUGUUGU	CAUAUGAUAUAUUCAAUGAGAUUC	Cleavage	1
novel_sly-miR8020*	AACAACATACTTACTGAAATGCCA	Solyc09g066070.3.1	Homeobox leucine zipper protein (AHRD V3.3 *** A0A072UAM9_MEDTR)	2	1	24	392	415	GAAUUUCAUUGAGUAUGUUGUUGU	CAUAUGAUAUAUUCAAUGAGAUUC	Cleavage	1
novel_sly-miR8020*	AACAACATACTTACTGAAATGCCA	Solyc09g066030.2.1	Homeobox leucine zipper protein (AHRD V3.3 *** A0A072UAM9_MEDTR)	2	1	24	1160	1183	GAAUUUCAUUGAGUAUGUUGUUGU	CAUAUGAUAUAUUCAAUGAGAUUC	Cleavage	1
novel_sly-miR8020*	AACAACATACTTACTGAAATGCCA	Solyc03g115810.3.1	Mon1 superfamily protein	2	1	24	1325	1348	GAAUUUCAUUGAGUAUGUUGUUGU	AGUCCAAUGUACUUAAUGAAGUUC	Cleavage	1
novel_sly-miR8020*	AACAACATACTTACTGAAATGCCA	Solyc05g010363.1.1	F-box/RNI/FBD-like domain protein (AHRD V3.3 *** G7I5T9_MEDTR)	2	1	24	71	94	GAAUUUCAUUGAGUAUGUUGUUGU	CUGAGAAUGUACUUGAUGAAAUUC	Cleavage	2
novel_sly-miR8020*	AACAACATACTTACTGAAATGCCA	Solyc05g010363.1.1	F-box/RNI/FBD-like domain protein (AHRD V3.3 *** G7I5T9_MEDTR)	2	1	24	1052	1075	GAAUUUCAUUGAGUAUGUUGUUGU	CUGAGAAUGUACUUGAUGAAAUUC	Cleavage	2
novel_sly-miR8033*	TTCCAAAGCTGCAGAAATGAGT	Solyc10g081240.2.1	GrpE protein homolog (AHRD V3.3 *** K4D311_SOLLC)	2	1	21	163	183	UAUUUCUGCAGCUUUGGAAUU	GAUUCAAAAGUUGCAGAGAUA	Cleavage	1
novel_sly-miR8033*	TTCCAAAGCTGCAGAAATGAGT	Solyc01g096920.3.1	Nuclear fragile X mental retardation-interacting protein 1 (AHRD V3.3 *-* A0A1D1YNL7_9ARAE)	2	1	21	1459	1479	UAUUUCUGCAGCUUUGGAAUU	GGUUUUGAAGUUGCAGAAAUA	Cleavage	1
sly-miR10528	AATGCAATGTCATATACCATC	Solyc01g106500.3.1	Leucine-rich receptor-like protein kinase family protein (AHRD V3.3 *** AT1G09970.1)	2	1	21	2238	2258	AAUGCAAUGUCAUAUACCAUC	GGUGAGAUAUGACAUUGCAUU	Cleavage	1
sly-miR10530.2	TTGAATGTTGGGGAACGAACGTCT	Solyc01g079130.2.1	Pectin lyase-like superfamily protein (AHRD V3.3 *** AT1G02460.1)	2	1	24	1036	1059	UUGAAUGUUGGGGAACGAACGUCU	GGAGUUUCGUUUCUCAACAUUCAU	Cleavage	1
sly-miR10532.1	AAATCTCAGAGACACACTTATACT	Solyc01g111080.3.1	Unknown protein (AHRD V3.3 )	2	1	24	273	296	AAAUCUCAGAGACACACUUAUACU	AAUUAAGGUGUGUCUCUGAAAUUU	Cleavage	1
sly-miR10532.1	AAATCTCAGAGACACACTTATACT	Solyc02g084190.2.1	FORMS APLOID AND BINUCLEATE CELLS 1A (AHRD V3.3 --* AT1G34260.4)	2	1	24	323	346	AAAUCUCAGAGACACACUUAUACU	AUCUCAUGUGGGUCUCUGAGAUUU	Cleavage	1
sly-miR10532.7	AATAGGACCTTTGTATAGTATAAG	Solyc09g009920.1.1	LOW QUALITY:F-box family protein (AHRD V3.3 *** D7MLR5_ARALL)	2	1	24	937	960	AAUAGGACCUUUGUAUAGUAUAAG	UUGAAAUUAUGCAAAGGUUCUGUU	Cleavage	1
sly-miR10532.7	AATAGGACCTTTGTATAGTATAAG	Solyc09g089860.3.1	WAT1-related protein (AHRD V3.3 *** K4CW12_SOLLC)	2	1	24	457	480	AAUAGGACCUUUGUAUAGUAUAAG	AUGACAUUAUACAAAGGACCUAUU	Cleavage	1
sly-miR10533	TCTTATGAATTCTAGGTCTTCT	Solyc05g054340.3.1	NBS-LRR resistance protein-like protein (AHRD V3.3 *** A1Y9R1_SOLLC)	2	1	22	1113	1134	UCUUAUGAAUUCUAGGUCUUCU	AGAAGACCUGGAAAUCAUAAGA	Cleavage	1
sly-miR10533	TCTTATGAATTCTAGGTCTTCT	Solyc05g044490.2.1	NBS-LRR resistance protein-like protein (AHRD V3.3 *** A1Y9R1_SOLLC)	2	1	22	1215	1236	UCUUAUGAAUUCUAGGUCUUCU	AGAAGGUCUAGAGUUCGUAAGA	Cleavage	1
sly-miR10533	TCTTATGAATTCTAGGTCTTCT	Solyc05g054020.2.1	LOW QUALITY:NBS-LRR resistance protein-like protein (AHRD V3.3 *** A1Y9Q9_SOLLC)	2	1	22	1275	1296	UCUUAUGAAUUCUAGGUCUUCU	AGAAGACCUGGAAAUCAUAAGA	Cleavage	1
sly-miR10533	TCTTATGAATTCTAGGTCTTCT	Solyc05g043420.1.1	NBS-LRR resistance protein-like protein (AHRD V3.3 *** A1Y9R1_SOLLC)	2	1	22	1314	1335	UCUUAUGAAUUCUAGGUCUUCU	AGAAGACCUGGAAAUCAUAAGA	Cleavage	1
sly-miR10533	TCTTATGAATTCTAGGTCTTCT	Solyc05g054010.3.1	NBS-LRR resistance protein-like protein (AHRD V3.3 *** A1Y9R1_SOLLC)	2	1	22	1236	1257	UCUUAUGAAUUCUAGGUCUUCU	ACAAGACCUGGAAAUCAUAAGA	Cleavage	1
sly-miR10533	TCTTATGAATTCTAGGTCTTCT	Solyc05g050430.1.1	LOW QUALITY:NBS-LRR resistance protein-like protein (AHRD V3.3 *** A1Y9R1_SOLLC)	2	1	22	1239	1260	UCUUAUGAAUUCUAGGUCUUCU	ACAAGACCUGGAAAUCAUAAGA	Cleavage	1
sly-miR10533	TCTTATGAATTCTAGGTCTTCT	Solyc01g012600.1.1	LOW QUALITY:Endoribonuclease dicer-like protein (AHRD V3.3 *-* A0A072VJ60_MEDTR)	2	1	22	151	172	UCUUAUGAAUUCUAGGUCUUCU	UGUAUACCGAGAAUUCAUAAGA	Cleavage	1
sly-miR10533.1	AAAGATCTTATGAATTCTAGGTCT	Solyc06g008480.2.1	Mi1.7	2	1	24	168	191	AAAGAUCUUAUGAAUUCUAGGUCU	AGACCUGGAAUUCAUAAGAUCAUU	Cleavage	1
sly-miR10533.1	AAAGATCTTATGAATTCTAGGTCT	Solyc06g008800.2.1	CNL6	2	1	24	1248	1271	AAAGAUCUUAUGAAUUCUAGGUCU	AGACCUGGAAUUCAUAAGAUCAUU	Cleavage	1
sly-miR10533.1	AAAGATCTTATGAATTCTAGGTCT	Solyc00g102400.3.1	NBS-LRR resistance protein-like protein	2	1	24	1248	1271	AAAGAUCUUAUGAAUUCUAGGUCU	AGACCUGGAAUUCAUAAGAUCAUU	Cleavage	1
sly-miR10533.1	AAAGATCTTATGAATTCTAGGTCT	Solyc06g008770.2.1	CNL4	2	1	24	1236	1259	AAAGAUCUUAUGAAUUCUAGGUCU	AGACCUGGAAUUCAUAAGAUCAUU	Cleavage	1
sly-miR10533.1	AAAGATCTTATGAATTCTAGGTCT	Solyc06g008790.3.1	Mi-1.1	2	1	24	1251	1274	AAAGAUCUUAUGAAUUCUAGGUCU	AGACCUGGAAUUCAUAAGAUCAUU	Cleavage	1
sly-miR10533.1	AAAGATCTTATGAATTCTAGGTCT	Solyc06g008450.3.1	Mi1.6	2	1	24	1248	1271	AAAGAUCUUAUGAAUUCUAGGUCU	AGACCUGGAAUUCAUAAGAUCAUU	Cleavage	1
sly-miR10533.1	AAAGATCTTATGAATTCTAGGTCT	Solyc06g008400.2.1	Mi1.5	2	1	24	1239	1262	AAAGAUCUUAUGAAUUCUAGGUCU	AGACCUGGAAUUCAUAAGAUCAUU	Cleavage	1
sly-miR10533.3	AGACAACTTAGAGTTCATAAGA	Solyc09g097825.1.1	Zn-dependent exopeptidases superfamily protein (AHRD V3.3 --* AT5G20660.3)	2	1	22	147	168	AGACAACUUAGAGUUCAUAAGA	GAAUAUCAAUUCUGAGUUGUCU	Cleavage	1
sly-miR10533.4	TATGAATTCTAGGTCTTCTTTC	Solyc05g054340.3.1	NBS-LRR resistance protein-like protein (AHRD V3.3 *** A1Y9R1_SOLLC)	2	1	22	1110	1131	UAUGAAUUCUAGGUCUUCUUUC	GAAAGAAGACCUGGAAAUCAUA	Cleavage	1
sly-miR10533.4	TATGAATTCTAGGTCTTCTTTC	Solyc05g044490.2.1	NBS-LRR resistance protein-like protein (AHRD V3.3 *** A1Y9R1_SOLLC)	2	1	22	1212	1233	UAUGAAUUCUAGGUCUUCUUUC	GAAAGAAGGUCUAGAGUUCGUA	Cleavage	1
sly-miR10533.4	TATGAATTCTAGGTCTTCTTTC	Solyc05g054020.2.1	LOW QUALITY:NBS-LRR resistance protein-like protein (AHRD V3.3 *** A1Y9Q9_SOLLC)	2	1	22	1272	1293	UAUGAAUUCUAGGUCUUCUUUC	GAAAGAAGACCUGGAAAUCAUA	Cleavage	1
sly-miR10533.4	TATGAATTCTAGGTCTTCTTTC	Solyc05g043420.1.1	NBS-LRR resistance protein-like protein (AHRD V3.3 *** A1Y9R1_SOLLC)	2	1	22	1311	1332	UAUGAAUUCUAGGUCUUCUUUC	GAAAGAAGACCUGGAAAUCAUA	Cleavage	1
sly-miR10533.4	TATGAATTCTAGGTCTTCTTTC	Solyc00g102400.3.1	NBS-LRR resistance protein-like protein	2	1	22	1242	1263	UAUGAAUUCUAGGUCUUCUUUC	GAAGCAAGACCUGGAAUUCAUA	Cleavage	1
sly-miR10533.4	TATGAATTCTAGGTCTTCTTTC	Solyc06g008800.2.1	CNL6	2	1	22	1242	1263	UAUGAAUUCUAGGUCUUCUUUC	GAAGCAAGACCUGGAAUUCAUA	Cleavage	1
sly-miR10533.4	TATGAATTCTAGGTCTTCTTTC	Solyc06g008790.3.1	Mi-1.1	2	1	22	1245	1266	UAUGAAUUCUAGGUCUUCUUUC	GAAGCAAGACCUGGAAUUCAUA	Cleavage	1
sly-miR10533.4	TATGAATTCTAGGTCTTCTTTC	Solyc06g008400.2.1	Mi1.5	2	1	22	1233	1254	UAUGAAUUCUAGGUCUUCUUUC	GAAGCAAGACCUGGAAUUCAUA	Cleavage	1
sly-miR10534.2	AAGGTGGATGACAAGGGTATTTT	Solyc02g065490.3.1	BEL1-related homeotic protein 22 (AHRD V3.3 *** Q8LLE0_SOLTU)	2	1	23	646	668	AAGGUGGAUGACAAGGGUAUUUU	UCAUUGUCCUUGUCAUCUACUUU	Cleavage	1
sly-miR10534.3	ATGACAAGGGTATTTTGGAGCC	Solyc09g005080.1.1	verticillium wilt disease resistance 2	2	1	22	3318	3339	AUGACAAGGGUAUUUUGGAGCC	UGAUCCAAAAUGCACUUGUCAU	Cleavage	1
sly-miR10534.3	ATGACAAGGGTATTTTGGAGCC	Solyc03g121580.3.1	Transducin family protein / WD-40 repeat family protein (AHRD V3.3 *** AT2G19520.1)	2	1	22	212	233	AUGACAAGGGUAUUUUGGAGCC	GCGUUCCGAAUACCCUUGUCAU	Cleavage	1
sly-miR10534.4	ATGACAAGGGTATTTTGGAGCCA	Solyc09g005080.1.1	verticillium wilt disease resistance 2	2	1	23	3317	3339	AUGACAAGGGUAUUUUGGAGCCA	AUGAUCCAAAAUGCACUUGUCAU	Cleavage	1
sly-miR10534.4	ATGACAAGGGTATTTTGGAGCCA	Solyc03g121580.3.1	Transducin family protein / WD-40 repeat family protein (AHRD V3.3 *** AT2G19520.1)	2	1	23	211	233	AUGACAAGGGUAUUUUGGAGCCA	AGCGUUCCGAAUACCCUUGUCAU	Cleavage	1
sly-miR10534.6	CTCCAAAATACCCTTGTCATCCA	Solyc12g099530.2.1	Ubiquitin-like-specific protease ESD4 (AHRD V3.3 *** A0A0B0MXS6_GOSAR)	2	1	23	242	264	CUCCAAAAUACCCUUGUCAUCCA	UGAAUUAUAAGGGUGUUUUGGAG	Cleavage	1
sly-miR10534.6	CTCCAAAATACCCTTGTCATCCA	Solyc02g085035.1.1	Chaperone DnaJ-domain containing protein (AHRD V3.3 *** F4JPR4_ARATH)	2	1	23	1169	1191	CUCCAAAAUACCCUUGUCAUCCA	AUUUGGAGAAGGGUAUUUUGGAG	Cleavage	1
sly-miR10537	ATTTACCCCAAGTTCGTTGTC	Solyc10g076370.2.1	Dehydration-responsive element binding protein (AHRD V3.3 *-* G9JKP4_LEYCH)	2	1	21	221	241	AUUUACCCCAAGUUCGUUGUC	GACAGAGGACUUGGGGUAAAU	Cleavage	1
sly-miR10537	ATTTACCCCAAGTTCGTTGTC	Solyc10g076380.2.1	Dehydration responsive element binding transcription factor (AHRD V3.3 *-* W6FJ00_9ROSA)	2	1	21	53	73	AUUUACCCCAAGUUCGUUGUC	GGCAGAGGACUUGGGGUAAAU	Cleavage	1
sly-miR10538.1	ACTTACAGTGACGTATATCAACCT	Solyc11g071995.1.1	Disease resistance protein (AHRD V3.3 *** A0A068EUT9_SOLHA)	2	1	24	2765	2788	ACUUACAGUGACGUAUAUCAACCU	AAUUAGAUAUACGUGAUUGUAAGU	Translation	1
sly-miR10540	ATAATAACTATTAGTTGAATG	Solyc09g011560.2.1	Glutathione S-transferase (AHRD V3.3 *** C0LF68_CAPAN)	2	1	21	669	689	AUAAUAACUAUUAGUUGAAUG	CAGUUAAUUAAUAGUUAUUAU	Cleavage	1
sly-miR156a.2	TTGACAGAAGATAGAGAGCACT	Solyc05g012040.3.1	Squamosa promoter binding protein 6b	2	1	22	1240	1261	UUGACAGAAGAUAGAGAGCACU	UGUGCUCUCUCUCUUCUGUCAG	Cleavage	1
sly-miR156a.2	TTGACAGAAGATAGAGAGCACT	Solyc02g070280.3.1	Cationic amino acid transporter, putative (AHRD V3.3 *** B9SKU5_RICCO)	2	1	22	366	387	UUGACAGAAGAUAGAGAGCACU	CUUGCUCUCUGUCUUCUGUUAC	Cleavage	1
sly-miR156a.2	TTGACAGAAGATAGAGAGCACT	Solyc01g106780.3.1	Pyruvate kinase (AHRD V3.3 *** K4B2P5_SOLLC)	2	1	22	494	515	UUGACAGAAGAUAGAGAGCACU	AUGGCUCUUCAUCUUCUGUCAA	Cleavage	1
sly-miR156a|sly-miR156c|sly-miR156b|novel_sly-miR156f|novel_sly-miR156g	TTGACAGAAGATAGAGAGCAC	Solyc05g012040.3.1	Squamosa promoter binding protein 6b	2	1	21	1241	1261	UUGACAGAAGAUAGAGAGCAC	GUGCUCUCUCUCUUCUGUCAG	Cleavage	1
sly-miR156a|sly-miR156c|sly-miR156b|novel_sly-miR156f|novel_sly-miR156g	TTGACAGAAGATAGAGAGCAC	Solyc02g070280.3.1	Cationic amino acid transporter, putative (AHRD V3.3 *** B9SKU5_RICCO)	2	1	21	367	387	UUGACAGAAGAUAGAGAGCAC	UUGCUCUCUGUCUUCUGUUAC	Cleavage	1
sly-miR156a|sly-miR156c|sly-miR156b|novel_sly-miR156f|novel_sly-miR156g	TTGACAGAAGATAGAGAGCAC	Solyc01g106780.3.1	Pyruvate kinase (AHRD V3.3 *** K4B2P5_SOLLC)	2	1	21	495	515	UUGACAGAAGAUAGAGAGCAC	UGGCUCUUCAUCUUCUGUCAA	Cleavage	1
sly-miR156d-5p|novel_sly-miR156i	TGACAGAAGAGAGTGAGCAC	Solyc07g005640.3.1	26S proteasome non-ATPase regulatory subunit-like protein (AHRD V3.3 *** A0A072V9K9_MEDTR)	2	1	20	279	298	UGACAGAAGAGAGUGAGCAC	UUCUUCACUUUCUUCUGUCA	Cleavage	1
sly-miR156e-5p|novel_sly-miR156h	TGATAGAAGAGAGTGAGCAC	Solyc01g105270.3.1	LeTH2tobamovirus multiplication 1 homolog 2	2	1	20	820	839	UGAUAGAAGAGAGUGAGCAC	GUUCUCAUUCUCUUCUAUUA	Cleavage	1
sly-miR159	TTTGGATTGAAGGGAGCTCTA	Solyc10g019260.2.1	R2R3MYB transcription factor 120	2	1	21	187	207	UUUGGAUUGAAGGGAGCUCUA	UGGAGCUCCAUUCGAUCCAAA	Cleavage	1
sly-miR159	TTTGGATTGAAGGGAGCTCTA	Solyc01g090530.2.1	R2R3MYB transcription factor 104	2	1	21	85	105	UUUGGAUUGAAGGGAGCUCUA	UGGAGCUCCAUUCGAUCCAAA	Cleavage	1
sly-miR159.10	TGAGCTGCTGACCTATGGATTCC	Solyc04g054170.3.1	CPR5, putative (AHRD V3.3 *** G7JA92_MEDTR)	2	1	23	480	502	UGAGCUGCUGACCUAUGGAUUCC	UGAAUCAAUAGGUCGGCAGCUUA	Cleavage	1
sly-miR159.11	TTGGATTGAAGGGAGCTCT	Solyc01g009070.3.1	gamyb-like 1	2	1	19	957	975	UUGGAUUGAAGGGAGCUCU	GGAGCUCCCUUCACUCCAA	Cleavage	1
sly-miR159.11	TTGGATTGAAGGGAGCTCT	Solyc02g078670.3.1	COP1-interacting protein, putative (AHRD V3.3 *** A0A072VAF6_MEDTR)	2	1	19	311	329	UUGGAUUGAAGGGAGCUCU	AGAGUUCCAUUCAAUCCAA	Translation	1
sly-miR159.12	TTGGATTGAAGGGAGCTCTA	Solyc01g009070.3.1	gamyb-like 1	2	1	20	956	975	UUGGAUUGAAGGGAGCUCUA	UGGAGCUCCCUUCACUCCAA	Cleavage	1
sly-miR159.12	TTGGATTGAAGGGAGCTCTA	Solyc02g078670.3.1	COP1-interacting protein, putative (AHRD V3.3 *** A0A072VAF6_MEDTR)	2	1	20	310	329	UUGGAUUGAAGGGAGCUCUA	GAGAGUUCCAUUCAAUCCAA	Translation	1
sly-miR159.14	TTTGGATTGAAGGGAGCTC	Solyc10g019260.2.1	R2R3MYB transcription factor 120	2	1	19	189	207	UUUGGAUUGAAGGGAGCUC	GAGCUCCAUUCGAUCCAAA	Cleavage	1
sly-miR159.14	TTTGGATTGAAGGGAGCTC	Solyc01g090530.2.1	R2R3MYB transcription factor 104	2	1	19	87	105	UUUGGAUUGAAGGGAGCUC	GAGCUCCAUUCGAUCCAAA	Cleavage	1
sly-miR159.15	TTTGGATTGAAGGGAGCTCT	Solyc10g019260.2.1	R2R3MYB transcription factor 120	2	1	20	188	207	UUUGGAUUGAAGGGAGCUCU	GGAGCUCCAUUCGAUCCAAA	Cleavage	1
sly-miR159.15	TTTGGATTGAAGGGAGCTCT	Solyc01g090530.2.1	R2R3MYB transcription factor 104	2	1	20	86	105	UUUGGAUUGAAGGGAGCUCU	GGAGCUCCAUUCGAUCCAAA	Cleavage	1
sly-miR159.16	TTTTGGATTGAAGGGAGCTCT	Solyc06g073640.3.1	GAMYB-like2	2	1	21	987	1007	UUUUGGAUUGAAGGGAGCUCU	CGAGCUCCCUUCACUCCAAAG	Cleavage	1
sly-miR159.16	TTTTGGATTGAAGGGAGCTCT	Solyc10g076240.2.1	Peroxidase (AHRD V3.3 *** A0A0E0NC86_ORYRU)	2	1	21	1891	1911	UUUUGGAUUGAAGGGAGCUCU	CCAGCUCUUUUCGAUUCAAAA	Cleavage	2
sly-miR159.17	TTTTGGATTGAAGGGAGCTCTA	Solyc06g073640.3.1	GAMYB-like2	2	1	22	986	1007	UUUUGGAUUGAAGGGAGCUCUA	UCGAGCUCCCUUCACUCCAAAG	Cleavage	1
sly-miR159.17	TTTTGGATTGAAGGGAGCTCTA	Solyc10g076240.2.1	Peroxidase (AHRD V3.3 *** A0A0E0NC86_ORYRU)	2	1	22	1890	1911	UUUUGGAUUGAAGGGAGCUCUA	ACCAGCUCUUUUCGAUUCAAAA	Cleavage	2
sly-miR159.6	GAGCTCCTTGAAGTCCAAC	Solyc04g079930.3.1	Histone deacetylase complex subunit SAP30 (AHRD V3.3 *** A0A0B0N115_GOSAR)	2	1	19	148	166	GAGCUCCUUGAAGUCCAAC	GUUGGACUUCAGGGAGUUG	Cleavage	1
sly-miR159.6	GAGCTCCTTGAAGTCCAAC	Solyc06g059730.2.1	SlPIN6	2	1	19	1432	1450	GAGCUCCUUGAAGUCCAAC	GUUGGACUUAAAGGAGUUC	Translation	1
sly-miR159.7	GAGCTCCTTGAAGTCCAACA	Solyc04g079930.3.1	Histone deacetylase complex subunit SAP30 (AHRD V3.3 *** A0A0B0N115_GOSAR)	2	1	20	147	166	GAGCUCCUUGAAGUCCAACA	AGUUGGACUUCAGGGAGUUG	Cleavage	1
sly-miR159.7	GAGCTCCTTGAAGTCCAACA	Solyc06g059730.2.1	SlPIN6	2	1	20	1431	1450	GAGCUCCUUGAAGUCCAACA	CGUUGGACUUAAAGGAGUUC	Translation	1
sly-miR164a-3p	CATGTGCCTGTTTTCCCCATC	Solyc09g082560.3.1	SUN-like protein 26	2	1	20	1	20	CAUGUGCCUGUUUUCCCCAU	AUGGGGAAAACAGGUAGAUG	Cleavage	1
sly-miR164a-5p|sly-miR164b-5p	TGGAGAAGCAGGGCACGTGCA	Solyc01g066710.3.1	UDP-glucuronate decarboxylase protein 1 (AHRD V3.3 *-* N0A0E7_POPTO)	2	1	21	418	438	UGGAGAAGCAGGGCACGUGCA	UUGGCGUGCCCUGCUUCUCCG	Cleavage	1
sly-miR166a.1	AGAATGTCGTCTGGTTCGAGA	Solyc09g056260.3.1	tRNA pseudouridine synthase (AHRD V3.3 *** K4CTC1_SOLLC)	2	1	21	1263	1283	AGAAUGUCGUCUGGUUCGAGA	GUUGGAAUCAGACGAUAUUCU	Cleavage	1
sly-miR166a.3	ATTTCGGACCAGGCTTCATTC	Solyc12g044410.2.1	Homeobox leucine-zipper protein (AHRD V3.3 *** Q76CL1_ZINVI)	2	1	21	551	571	AUUUCGGACCAGGCUUCAUUC	GAAUGAAGCCUGGUCCGGAUU	Cleavage	1
sly-miR166a.3	ATTTCGGACCAGGCTTCATTC	Solyc03g120910.3.1	Homeobox leucine-zipper protein (AHRD V3.3 *** Q76CL1_ZINVI)	2	1	21	551	571	AUUUCGGACCAGGCUUCAUUC	GAAUGAAGCCUGGUCCGGAUU	Cleavage	1
sly-miR166a.3	ATTTCGGACCAGGCTTCATTC	Solyc02g024070.3.1	Homeobox leucine-zipper protein (AHRD V3.3 *** Q8H963_ZINVI)	2	1	21	581	601	AUUUCGGACCAGGCUUCAUUC	GGAUGAAGCCUGGUCCGGAUU	Cleavage	1
sly-miR166a.3	ATTTCGGACCAGGCTTCATTC	Solyc08g066500.3.1	Homeobox leucine-zipper protein (AHRD V3.3 *** Q8H964_ZINVI)	2	1	21	560	580	AUUUCGGACCAGGCUUCAUUC	GGAUGAAGCCUGGUCCGGAUU	Cleavage	1
sly-miR166a.3	ATTTCGGACCAGGCTTCATTC	Solyc11g069470.2.1	Homeobox leucine-zipper protein (AHRD V3.3 *** Q8H962_ZINVI)	2	1	21	563	583	AUUUCGGACCAGGCUUCAUUC	GGAUGAAGCCUGGUCCGGAUU	Cleavage	1
sly-miR166a.4	TTTCGGACCAGGCTTCATTCC	Solyc02g024070.3.1	Homeobox leucine-zipper protein (AHRD V3.3 *** Q8H963_ZINVI)	2	1	21	580	600	UUUCGGACCAGGCUUCAUUCC	GGGAUGAAGCCUGGUCCGGAU	Cleavage	1
sly-miR166a.4	TTTCGGACCAGGCTTCATTCC	Solyc08g066500.3.1	Homeobox leucine-zipper protein (AHRD V3.3 *** Q8H964_ZINVI)	2	1	21	559	579	UUUCGGACCAGGCUUCAUUCC	GGGAUGAAGCCUGGUCCGGAU	Cleavage	1
sly-miR166a.4	TTTCGGACCAGGCTTCATTCC	Solyc11g069470.2.1	Homeobox leucine-zipper protein (AHRD V3.3 *** Q8H962_ZINVI)	2	1	21	562	582	UUUCGGACCAGGCUUCAUUCC	GGGAUGAAGCCUGGUCCGGAU	Cleavage	1
sly-miR166a.5	TTTCGGACCAGGCTTCATTCCC	Solyc02g024070.3.1	Homeobox leucine-zipper protein (AHRD V3.3 *** Q8H963_ZINVI)	2	1	22	579	600	UUUCGGACCAGGCUUCAUUCCC	UGGGAUGAAGCCUGGUCCGGAU	Cleavage	1
sly-miR166a.5	TTTCGGACCAGGCTTCATTCCC	Solyc08g066500.3.1	Homeobox leucine-zipper protein (AHRD V3.3 *** Q8H964_ZINVI)	2	1	22	558	579	UUUCGGACCAGGCUUCAUUCCC	UGGGAUGAAGCCUGGUCCGGAU	Cleavage	1
sly-miR166a.5	TTTCGGACCAGGCTTCATTCCC	Solyc11g069470.2.1	Homeobox leucine-zipper protein (AHRD V3.3 *** Q8H962_ZINVI)	2	1	22	561	582	UUUCGGACCAGGCUUCAUUCCC	UGGGAUGAAGCCUGGUCCGGAU	Cleavage	1
sly-miR166b.8	GTCGGACCAGGCTTCATTCCC	Solyc02g024070.3.1	Homeobox leucine-zipper protein (AHRD V3.3 *** Q8H963_ZINVI)	2	1	21	579	599	GUCGGACCAGGCUUCAUUCCC	UGGGAUGAAGCCUGGUCCGGA	Cleavage	1
sly-miR166b.8	GTCGGACCAGGCTTCATTCCC	Solyc08g066500.3.1	Homeobox leucine-zipper protein (AHRD V3.3 *** Q8H964_ZINVI)	2	1	21	558	578	GUCGGACCAGGCUUCAUUCCC	UGGGAUGAAGCCUGGUCCGGA	Cleavage	1
sly-miR166b.8	GTCGGACCAGGCTTCATTCCC	Solyc11g069470.2.1	Homeobox leucine-zipper protein (AHRD V3.3 *** Q8H962_ZINVI)	2	1	21	561	581	GUCGGACCAGGCUUCAUUCCC	UGGGAUGAAGCCUGGUCCGGA	Cleavage	1
sly-miR166b.8	GTCGGACCAGGCTTCATTCCC	Solyc02g069830.3.1	Homeobox leucine-zipper protein (AHRD V3.3 *** Q8H963_ZINVI)	2	1	21	531	551	GUCGGACCAGGCUUCAUUCCC	UGGGAUGAAGCCUGGUCCGGA	Cleavage	1
sly-miR166c.4	GGACCAGGCTTCATTCCTC	Solyc12g044410.2.1	Homeobox leucine-zipper protein (AHRD V3.3 *** Q76CL1_ZINVI)	2	1	19	548	566	GGACCAGGCUUCAUUCCUC	CUGGAAUGAAGCCUGGUCC	Cleavage	1
sly-miR166c.4	GGACCAGGCTTCATTCCTC	Solyc03g120910.3.1	Homeobox leucine-zipper protein (AHRD V3.3 *** Q76CL1_ZINVI)	2	1	19	548	566	GGACCAGGCUUCAUUCCUC	CUGGAAUGAAGCCUGGUCC	Cleavage	1
sly-miR167a|novel_sly-miR167c*	TGAAGCTGCCAGCATGATCTA	Solyc06g036780.3.1	magnesium transporter, putative (DUF803) (AHRD V3.3 *** AT5G11960.1)	2	1	21	835	855	UGAAGCUGCCAGCAUGAUCUA	GUGAUUCUGCUGGUAGCUUCA	Cleavage	1
sly-miR171b-3p	TTGAGCCGTGCCAATATCACG	Solyc11g013150.1.1	GRAS family transcription factor (AHRD V3.3 *** A0A061FHT3_THECC)	2	1	21	378	398	UUGAGCCGUGCCAAUAUCACG	AGUGAUAUUGGUUCGGCUCAA	Cleavage	1
sly-miR171b.2	TTGAGCCGTGCCAATATCACGT	Solyc11g013150.1.1	GRAS family transcription factor (AHRD V3.3 *** A0A061FHT3_THECC)	2	1	22	377	398	UUGAGCCGUGCCAAUAUCACGU	GAGUGAUAUUGGUUCGGCUCAA	Cleavage	1
sly-miR171c	TATTGGTGCGGTTCAATGAGA	Solyc03g121740.2.1	R2R3MYB transcription factor 26	2	1	21	245	265	UAUUGGUGCGGUUCAAUGAGA	UUUCAUUGAAUUGCACUAAUG	Cleavage	1
sly-miR171c.10	TTGAGCCGCGCCAATATCACGT	Solyc11g013150.1.1	GRAS family transcription factor (AHRD V3.3 *** A0A061FHT3_THECC)	2	1	22	377	398	UUGAGCCGCGCCAAUAUCACGU	GAGUGAUAUUGGUUCGGCUCAA	Cleavage	1
sly-miR171c.4	ATTGGTGCGGTTCAATGAGAA	Solyc03g121740.2.1	R2R3MYB transcription factor 26	2	1	21	244	264	AUUGGUGCGGUUCAAUGAGAA	AUUUCAUUGAAUUGCACUAAU	Cleavage	1
sly-miR171c.6	TATTGGTGCGGTTCAATGAGAA	Solyc03g121740.2.1	R2R3MYB transcription factor 26	2	1	22	244	265	UAUUGGUGCGGUUCAAUGAGAA	AUUUCAUUGAAUUGCACUAAUG	Cleavage	1
sly-miR171c.7	TGAGCCGCGCCAATATCACG	Solyc11g013150.1.1	GRAS family transcription factor (AHRD V3.3 *** A0A061FHT3_THECC)	2	1	20	378	397	UGAGCCGCGCCAAUAUCACG	AGUGAUAUUGGUUCGGCUCA	Cleavage	1
sly-miR171c.9	TTGAGCCGCGCCAATATCACG	Solyc11g013150.1.1	GRAS family transcription factor (AHRD V3.3 *** A0A061FHT3_THECC)	2	1	21	378	398	UUGAGCCGCGCCAAUAUCACG	AGUGAUAUUGGUUCGGCUCAA	Cleavage	1
sly-miR171d	TTGAGCCGCGCCAATATCAC	Solyc11g013150.1.1	GRAS family transcription factor (AHRD V3.3 *** A0A061FHT3_THECC)	2	1	20	379	398	UUGAGCCGCGCCAAUAUCAC	GUGAUAUUGGUUCGGCUCAA	Cleavage	1
sly-miR171d.2	TTGAGCCGCGCCAATATCACT	Solyc11g013150.1.1	GRAS family transcription factor (AHRD V3.3 *** A0A061FHT3_THECC)	2	1	21	378	398	UUGAGCCGCGCCAAUAUCACU	AGUGAUAUUGGUUCGGCUCAA	Cleavage	1
sly-miR1918	TGTTGGTGAGAGTTCGATTCTC	Solyc10g045620.2.1	plant/protein%2C putative (DUF3411) (AHRD V3.3 *** AT5G24690.1)	2	1	22	23	44	UGUUGGUGAGAGUUCGAUUCUC	GGGAAUCGAAUCCUCACCAACA	Translation	1
sly-miR1919a.1	CTTCCGGTAGTCCTGTCGCAGATG	Solyc07g066600.3.1	phosphoglycerate kinase (AHRD V3.3 *** AT1G79550.2)	2	1	24	314	337	CUUCCGGUAGUCCUGUCGCAGAUG	ACUUGGUGGCUGGACUACCGGAAG	Cleavage	1
sly-miR1919c-5p|novel_sly-miR1919d*	TGTCGCAGATGACTTTCGCCC	Solyc08g067580.2.1	phytochrome interacting factor 3 (AHRD V3.3 --* AT1G09530.6)	2	1	21	452	472	UGUCGCAGAUGACUUUCGCCC	GGACGAGAGUCAUCUGUGACA	Cleavage	2
sly-miR319a.1	TTGGACTGAAGGGAGCTCC	Solyc02g079010.3.1	Cotton fiber expressed protein (AHRD V3.3 *** A0A109Y892_GOSBA)	2	1	19	306	324	UUGGACUGAAGGGAGCUCC	GGAGCUUCAUUCAGUCCAA	Translation	1
sly-miR319b	TTGGACTGAAGGGAGCTCCCT	Solyc02g079010.3.1	Cotton fiber expressed protein (AHRD V3.3 *** A0A109Y892_GOSBA)	2	1	21	304	324	UUGGACUGAAGGGAGCUCCCU	UCGGAGCUUCAUUCAGUCCAA	Translation	1
sly-miR319b.3	TTGGACTGAAGGGAGCTCCC	Solyc02g079010.3.1	Cotton fiber expressed protein (AHRD V3.3 *** A0A109Y892_GOSBA)	2	1	20	305	324	UUGGACUGAAGGGAGCUCCC	CGGAGCUUCAUUCAGUCCAA	Translation	1
sly-miR319c-3p	TTGGACTGAAGGGAGCTCCTT	Solyc02g079010.3.1	Cotton fiber expressed protein (AHRD V3.3 *** A0A109Y892_GOSBA)	2	1	21	304	324	UUGGACUGAAGGGAGCUCCUU	UCGGAGCUUCAUUCAGUCCAA	Translation	1
sly-miR319c-5p	AGAGCTTCCTTCAGCCCACTC	Solyc01g109080.3.1	Serine/threonine-protein kinase SMG1 (AHRD V3.3 *** A0A0B2PF15_GLYSO)	2	1	21	9279	9299	AGAGCUUCCUUCAGCCCACUC	GAGUGAGUUGAAGGAGGCUCU	Cleavage	1
sly-miR319c-5p	AGAGCTTCCTTCAGCCCACTC	Solyc03g113080.3.1	ABC transporter family protein (AHRD V3.3 *-* A0A097P9Q6_HEVBR)	2	1	21	776	795	AGAGCUUCCUUCAGCCCACUC	AAGUGG-CUGAAGGAAGCUCU	Cleavage	1
sly-miR319c.3	TTGGACTGAAGGGAGCTCCT	Solyc02g079010.3.1	Cotton fiber expressed protein (AHRD V3.3 *** A0A109Y892_GOSBA)	2	1	20	305	324	UUGGACUGAAGGGAGCUCCU	CGGAGCUUCAUUCAGUCCAA	Translation	1
sly-miR319d	AGGAAACTGTTTAGTCCAACC	Solyc12g099250.2.1	MAP kinase kinase kinase 89	2	1	21	568	588	AGGAAACUGUUUAGUCCAACC	AGUUGGACUGGACAGUUUCCA	Cleavage	1
sly-miR319d.1	CTTGGACTGAAGGGTTTCCTTC	Solyc01g100650.3.1	haloacid dehalogenase-like hydrolase family protein (AHRD V3.3 *** AT1G56500.1)	2	1	22	1861	1882	CUUGGACUGAAGGGUUUCCUUC	GAAGGGAACUUUUUAGUCCAAG	Cleavage	1
sly-miR319d.1	CTTGGACTGAAGGGTTTCCTTC	Solyc08g048370.3.1	TCP transcription factor 29	2	1	22	776	797	CUUGGACUGAAGGGUUUCCUUC	CAGGGGGACCCUUCAGUCCAAU	Cleavage	1
sly-miR319d.1	CTTGGACTGAAGGGTTTCCTTC	Solyc07g053410.3.1	TCP transcription factor 10	2	1	22	744	765	CUUGGACUGAAGGGUUUCCUUC	AAGGGAACCCCUUCAGUCCAAU	Cleavage	1
sly-miR319d.2	TTGGACTGAAGGGTTTCCTTC	Solyc01g100650.3.1	haloacid dehalogenase-like hydrolase family protein (AHRD V3.3 *** AT1G56500.1)	2	1	21	1861	1881	UUGGACUGAAGGGUUUCCUUC	GAAGGGAACUUUUUAGUCCAA	Cleavage	1
sly-miR319d.2	TTGGACTGAAGGGTTTCCTTC	Solyc05g012840.1.1	LOW QUALITY:TCP transcription factor 1 (AHRD V3.3 *** G3BGU2_SOLLC)	2	1	21	615	635	UUGGACUGAAGGGUUUCCUUC	UAGGGAACCCCUUCAGUCCAG	Cleavage	1
sly-miR319d.2	TTGGACTGAAGGGTTTCCTTC	Solyc02g077250.2.1	LOW QUALITY:TCP transcription factor 1	2	1	21	897	917	UUGGACUGAAGGGUUUCCUUC	CAGGGAACCCCUUCAGUCCAG	Cleavage	1
sly-miR390a-3p	CGCTATCCATCCTGAGTTTTA	Solyc08g066500.3.1	Homeobox leucine-zipper protein (AHRD V3.3 *** Q8H964_ZINVI)	2	1	21	29	49	CGCUAUCCAUCCUGAGUUUUA	ACAAAUUUGGGAUGGAUAGUG	Cleavage	1
sly-miR390a-5p	AAGCTCAGGAGGGATAGCACC	Solyc04g005390.2.1	Leucine-rich repeat-containing protein (AHRD V3.3 *** A0A103YAE5_CYNCS)	2	1	21	796	816	AAGCUCAGGAGGGAUAGCACC	GGUGUGAUCCCUUCUGAGCUU	Cleavage	1
sly-miR390a-5p	AAGCTCAGGAGGGATAGCACC	Solyc04g079120.3.1	Protein phosphatase 2C family protein (AHRD V3.3 *** AT1G47380.1)	2	1	21	268	288	AAGCUCAGGAGGGAUAGCACC	AGUGCUAUUCCUCCUGAUCUU	Cleavage	1
sly-miR390a-5p	AAGCTCAGGAGGGATAGCACC	Solyc01g011040.3.1	leucine-rich repeat (LRR) family protein	2	1	21	508	528	AAGCUCAGGAGGGAUAGCACC	CUUGCUAAUCUUCCUGAGCUU	Cleavage	1
sly-miR390a.1	AGCTCAGGAGGGATAGCACC	Solyc04g005390.2.1	Leucine-rich repeat-containing protein (AHRD V3.3 *** A0A103YAE5_CYNCS)	2	1	20	796	815	AGCUCAGGAGGGAUAGCACC	GGUGUGAUCCCUUCUGAGCU	Cleavage	1
sly-miR390a.1	AGCTCAGGAGGGATAGCACC	Solyc04g079120.3.1	Protein phosphatase 2C family protein (AHRD V3.3 *** AT1G47380.1)	2	1	20	268	287	AGCUCAGGAGGGAUAGCACC	AGUGCUAUUCCUCCUGAUCU	Cleavage	1
sly-miR390b-3p	CGCTATCCATCCTGAGTTTCA	Solyc08g066500.3.1	Homeobox leucine-zipper protein (AHRD V3.3 *** Q8H964_ZINVI)	2	1	21	29	49	CGCUAUCCAUCCUGAGUUUCA	ACAAAUUUGGGAUGGAUAGUG	Cleavage	1
sly-miR390b-5p	AAGCTCAGGAGGGATAGCGCC	Solyc09g091900.3.1	ER lumen protein-retaining receptor (AHRD V3.3 *** K4CWL6_SOLLC)	2	1	21	391	411	AAGCUCAGGAGGGAUAGCGCC	GUCGCUAUCCUUCCUCAGCUU	Cleavage	1
sly-miR391.4	AGAGATGATGCTGGACGATAGA	Solyc12g056260.1.1	Xyloglucan galactosyltransferase KATAMARI1, putative (AHRD V3.3 *** B9RCA5_RICCO)	2	1	22	123	144	AGAGAUGAUGCUGGACGAUAGA	GUCAUCGUCCACCAUUAUCUCU	Translation	1
sly-miR391.6	CAGCATCATACTCCTGCAT	Solyc10g008450.1.1	F-box associated interaction domain-containing protein (AHRD V3.3 *** A0A103XHT5_CYNCS)	2	1	19	793	811	CAGCAUCAUACUCCUGCAU	AUGAAGGAGUAUGGUGUUG	Cleavage	1
sly-miR391.6	CAGCATCATACTCCTGCAT	Solyc06g060610.2.1	Flavin-containing monooxygenase (AHRD V3.3 *** K4C6P1_SOLLC)	2	1	19	536	553	CAGCAUCAUACUCCUGCAU	AUG-AGGAGUAUGAUGCUG	Cleavage	1
sly-miR391.6	CAGCATCATACTCCTGCAT	Solyc01g079520.3.1	DNA mismatch repair protein (AHRD V3.3 *** Q6DQL6_PETHY)	2	1	19	2627	2644	CAGCAUCAUACUCCUGCAU	AUG-AGGAGUAUGAUGCUG	Cleavage	1
sly-miR391.7	CAGCATCATACTCCTGCATA	Solyc10g008450.1.1	F-box associated interaction domain-containing protein (AHRD V3.3 *** A0A103XHT5_CYNCS)	2	1	20	792	811	CAGCAUCAUACUCCUGCAUA	GAUGAAGGAGUAUGGUGUUG	Cleavage	1
sly-miR391.7	CAGCATCATACTCCTGCATA	Solyc06g060610.2.1	Flavin-containing monooxygenase (AHRD V3.3 *** K4C6P1_SOLLC)	2	1	20	535	553	CAGCAUCAUACUCCUGCAUA	AAUG-AGGAGUAUGAUGCUG	Cleavage	1
sly-miR391.7	CAGCATCATACTCCTGCATA	Solyc01g079520.3.1	DNA mismatch repair protein (AHRD V3.3 *** Q6DQL6_PETHY)	2	1	20	2626	2644	CAGCAUCAUACUCCUGCAUA	GAUG-AGGAGUAUGAUGCUG	Cleavage	1
sly-miR391.8	CAGCATCATACTCCTGCATAT	Solyc10g008450.1.1	F-box associated interaction domain-containing protein (AHRD V3.3 *** A0A103XHT5_CYNCS)	2	1	21	791	811	CAGCAUCAUACUCCUGCAUAU	UGAUGAAGGAGUAUGGUGUUG	Cleavage	1
sly-miR391.8	CAGCATCATACTCCTGCATAT	Solyc06g060610.2.1	Flavin-containing monooxygenase (AHRD V3.3 *** K4C6P1_SOLLC)	2	1	21	534	553	CAGCAUCAUACUCCUGCAUAU	UAAUG-AGGAGUAUGAUGCUG	Cleavage	1
sly-miR391.8	CAGCATCATACTCCTGCATAT	Solyc01g079520.3.1	DNA mismatch repair protein (AHRD V3.3 *** Q6DQL6_PETHY)	2	1	21	2625	2644	CAGCAUCAUACUCCUGCAUAU	UGAUG-AGGAGUAUGAUGCUG	Cleavage	1
sly-miR393.1	TCCAAAGGGATCGCATTGATC	Solyc06g008470.2.1	Protein TRANSPORT INHIBITOR RESPONSE 1 (AHRD V3.3 *-* TIR1_ARATH)	2	1	21	243	263	UCCAAAGGGAUCGCAUUGAUC	AGACCAUGCGAUCCCUUUGGA	Cleavage	1
sly-miR393.2	TCCAAAGGGATCGCATTGATCC	Solyc06g008470.2.1	Protein TRANSPORT INHIBITOR RESPONSE 1 (AHRD V3.3 *-* TIR1_ARATH)	2	1	22	242	263	UCCAAAGGGAUCGCAUUGAUCC	GAGACCAUGCGAUCCCUUUGGA	Cleavage	1
sly-miR394.4	TCTTTGGCATTCTGTCCACCT	Solyc05g014760.3.1	Kinase family protein (AHRD V3.3 *** B9HTA6_POPTR)	2	1	21	605	625	UCUUUGGCAUUCUGUCCACCU	AAGUGAAUAGAAUGUCAAAGA	Cleavage	1
sly-miR394.5	TGTTAGTTTCTCTTTGTGAAA	Solyc12g056060.2.1	Myosin heavy chain-related family protein (AHRD V3.3 *** B9GX71_POPTR)	2	1	21	1123	1143	UGUUAGUUUCUCUUUGUGAAA	AAUCUAAAAGAGAAACUAACA	Cleavage	1
sly-miR396a-5p	TTCCACAGCTTTCTTGAACTG	Solyc12g088670.2.1	cysteine protease CYP1	2	1	21	461	481	UUCCACAGCUUUCUUGAACUG	AGGAUCAAGGAAGCUGUGGGA	Cleavage	1
sly-miR396a-5p	TTCCACAGCTTTCTTGAACTG	Solyc02g062740.3.1	cytosine-5 DNA methyltransferase5	2	1	21	1150	1170	UUCCACAGCUUUCUUGAACUG	AGGAUCAGGAAAGCUGUGGAG	Cleavage	1
sly-miR396a.10	TTCCACAGCTTTCTTGAACT	Solyc12g088670.2.1	cysteine protease CYP1	2	1	20	462	481	UUCCACAGCUUUCUUGAACU	GGAUCAAGGAAGCUGUGGGA	Cleavage	1
sly-miR396a.10	TTCCACAGCTTTCTTGAACT	Solyc02g062740.3.1	cytosine-5 DNA methyltransferase5	2	1	20	1151	1170	UUCCACAGCUUUCUUGAACU	GGAUCAGGAAAGCUGUGGAG	Cleavage	1
sly-miR396a.11	TTCCACAGCTTTCTTGAACTGC	Solyc12g088670.2.1	cysteine protease CYP1	2	1	22	460	481	UUCCACAGCUUUCUUGAACUGC	AAGGAUCAAGGAAGCUGUGGGA	Cleavage	1
sly-miR396a.11	TTCCACAGCTTTCTTGAACTGC	Solyc02g062740.3.1	cytosine-5 DNA methyltransferase5	2	1	22	1149	1170	UUCCACAGCUUUCUUGAACUGC	UAGGAUCAGGAAAGCUGUGGAG	Cleavage	1
sly-miR396a.13	TTTCCACAGCTTTCTTGAACT	Solyc07g056470.3.1	Glutathione S-transferase-like protein (AHRD V1 **** Q8GVD1_SOLLC)	2	1	21	391	411	UUUCCACAGCUUUCUUGAACU	GCUUCAAGGAAGCUGUGGACA	Cleavage	1
sly-miR396a.13	TTTCCACAGCTTTCTTGAACT	Solyc08g066140.3.1	Polyribonucleotide nucleotidyltransferase (AHRD V3.3 *-* W9R4G3_9ROSA)	2	1	21	142	162	UUUCCACAGCUUUCUUGAACU	CCUUCAAGAGAGCUGUCGAAA	Cleavage	1
sly-miR396a.13	TTTCCACAGCTTTCTTGAACT	Solyc08g066120.3.1	polyribonucleotide nucleotidyltransferase (AHRD V3.3 *** AT3G03710.1)	2	1	21	2104	2124	UUUCCACAGCUUUCUUGAACU	CCUUCAAGAGAGCUGUCGAAA	Cleavage	1
sly-miR396a.13	TTTCCACAGCTTTCTTGAACT	Solyc12g056995.1.1	tetratricopeptide repeat (TPR)-containing protein (AHRD V3.3 *** AT5G65160.1)	2	1	21	1394	1414	UUUCCACAGCUUUCUUGAACU	AAUUCGAAAAAGCUGUGGAAG	Cleavage	1
sly-miR396a.9	TTCCACAGCTTTCTTGAAC	Solyc12g088670.2.1	cysteine protease CYP1	2	1	19	463	481	UUCCACAGCUUUCUUGAAC	GAUCAAGGAAGCUGUGGGA	Cleavage	1
sly-miR396a.9	TTCCACAGCTTTCTTGAAC	Solyc02g062740.3.1	cytosine-5 DNA methyltransferase5	2	1	19	1152	1170	UUCCACAGCUUUCUUGAAC	GAUCAGGAAAGCUGUGGAG	Cleavage	1
sly-miR396b	TTCCACAGCTTTCTTGAACTT	Solyc12g088670.2.1	cysteine protease CYP1	2	1	21	461	481	UUCCACAGCUUUCUUGAACUU	AGGAUCAAGGAAGCUGUGGGA	Cleavage	1
sly-miR396b	TTCCACAGCTTTCTTGAACTT	Solyc02g062740.3.1	cytosine-5 DNA methyltransferase5	2	1	21	1150	1170	UUCCACAGCUUUCUUGAACUU	AGGAUCAGGAAAGCUGUGGAG	Cleavage	1
sly-miR396b.7	TCCACAGCTTTCTTGAACTT	Solyc02g062740.3.1	cytosine-5 DNA methyltransferase5	2	1	20	1150	1169	UCCACAGCUUUCUUGAACUU	AGGAUCAGGAAAGCUGUGGA	Cleavage	1
sly-miR396b.8	TTCCACAGCTTTCTTGAACTTC	Solyc12g088670.2.1	cysteine protease CYP1	2	1	22	460	481	UUCCACAGCUUUCUUGAACUUC	AAGGAUCAAGGAAGCUGUGGGA	Cleavage	1
sly-miR396b.8	TTCCACAGCTTTCTTGAACTTC	Solyc02g062740.3.1	cytosine-5 DNA methyltransferase5	2	1	22	1149	1170	UUCCACAGCUUUCUUGAACUUC	UAGGAUCAGGAAAGCUGUGGAG	Cleavage	1
sly-miR396b.9	TTCCACAGCTTTCTTGAACTTCT	Solyc02g062740.3.1	cytosine-5 DNA methyltransferase5	2	1	23	1148	1170	UUCCACAGCUUUCUUGAACUUCU	AUAGGAUCAGGAAAGCUGUGGAG	Cleavage	1
sly-miR396b.9	TTCCACAGCTTTCTTGAACTTCT	Solyc12g088670.2.1	cysteine protease CYP1	2	1	23	459	481	UUCCACAGCUUUCUUGAACUUCU	CAAGGAUCAAGGAAGCUGUGGGA	Cleavage	1
sly-miR397-5p	ATTGAGTGCAGCGTTGATGA	Solyc06g048860.2.1	Laccase (AHRD V3.3 *** A0A022PYV8_ERYGU)	2	1	20	620	639	AUUGAGUGCAGCGUUGAUGA	UUAUCAAUGCUGCACUCAAC	Cleavage	1
sly-miR397-5p	ATTGAGTGCAGCGTTGATGA	Solyc06g076760.2.1	Laccase 1a	2	1	20	680	699	AUUGAGUGCAGCGUUGAUGA	UCAUCAAUGCUGCACUAAAU	Cleavage	1
sly-miR397-5p	ATTGAGTGCAGCGTTGATGA	Solyc09g014240.3.1	Laccase (AHRD V3.3 *** P93366_TOBAC)	2	1	20	665	684	AUUGAGUGCAGCGUUGAUGA	UAAUCAACGCUGCACUCAAC	Cleavage	1
sly-miR397-5p	ATTGAGTGCAGCGTTGATGA	Solyc07g063920.3.1	Organic cation transporter, putative (AHRD V3.3 *** B9SY49_RICCO)	2	1	20	1106	1125	AUUGAGUGCAGCGUUGAUGA	ACCUCAACGUUGCACUUAAU	Cleavage	1
sly-miR397.10	GATTGAGTGCAGCGTTGATGA	Solyc02g062650.3.1	Laccase (AHRD V3.3 *** I1J8U1_SOYBN)	2	1	21	449	469	GAUUGAGUGCAGCGUUGAUGA	UUGUCAAUGCUGCACUCAAUG	Cleavage	1
sly-miR397.10	GATTGAGTGCAGCGTTGATGA	Solyc06g048860.2.1	Laccase (AHRD V3.3 *** A0A022PYV8_ERYGU)	2	1	21	620	640	GAUUGAGUGCAGCGUUGAUGA	UUAUCAAUGCUGCACUCAACC	Cleavage	1
sly-miR397.14	TGATTGAGTGCAGCGTTGA	Solyc09g011045.1.1	Laccase (AHRD V3.3 *** M1AHJ4_SOLTU)	2	1	19	671	689	UGAUUGAGUGCAGCGUUGA	UCAACGCUGCACUUAAUGA	Cleavage	1
sly-miR397.14	TGATTGAGTGCAGCGTTGA	Solyc02g062650.3.1	Laccase (AHRD V3.3 *** I1J8U1_SOYBN)	2	1	19	452	470	UGAUUGAGUGCAGCGUUGA	UCAAUGCUGCACUCAAUGA	Cleavage	1
sly-miR397.14	TGATTGAGTGCAGCGTTGA	Solyc06g048860.2.1	Laccase (AHRD V3.3 *** A0A022PYV8_ERYGU)	2	1	19	623	641	UGAUUGAGUGCAGCGUUGA	UCAAUGCUGCACUCAACCA	Cleavage	1
sly-miR397.14	TGATTGAGTGCAGCGTTGA	Solyc07g049460.3.1	laccase	2	1	19	680	698	UGAUUGAGUGCAGCGUUGA	UCAACGCUGCGCUCAAUAA	Cleavage	1
sly-miR397.14	TGATTGAGTGCAGCGTTGA	Solyc06g076330.3.1	Laccase (AHRD V3.3 *** M1CZK5_SOLTU)	2	1	19	809	827	UGAUUGAGUGCAGCGUUGA	UCAAUGCUGCACUCAAUGA	Cleavage	1
sly-miR397.15	TGATTGAGTGCAGCGTTGATG	Solyc07g049460.3.1	laccase	2	1	21	678	698	UGAUUGAGUGCAGCGUUGAUG	CAUCAACGCUGCGCUCAAUAA	Cleavage	1
sly-miR397.15	TGATTGAGTGCAGCGTTGATG	Solyc06g048860.2.1	Laccase (AHRD V3.3 *** A0A022PYV8_ERYGU)	2	1	21	621	641	UGAUUGAGUGCAGCGUUGAUG	UAUCAAUGCUGCACUCAACCA	Cleavage	1
sly-miR397.15	TGATTGAGTGCAGCGTTGATG	Solyc09g011045.1.1	Laccase (AHRD V3.3 *** M1AHJ4_SOLTU)	2	1	21	669	689	UGAUUGAGUGCAGCGUUGAUG	GAUCAACGCUGCACUUAAUGA	Cleavage	1
sly-miR397.15	TGATTGAGTGCAGCGTTGATG	Solyc06g076330.3.1	Laccase (AHRD V3.3 *** M1CZK5_SOLTU)	2	1	21	807	827	UGAUUGAGUGCAGCGUUGAUG	AAUCAAUGCUGCACUCAAUGA	Cleavage	1
sly-miR397.15	TGATTGAGTGCAGCGTTGATG	Solyc02g062650.3.1	Laccase (AHRD V3.3 *** I1J8U1_SOYBN)	2	1	21	450	470	UGAUUGAGUGCAGCGUUGAUG	UGUCAAUGCUGCACUCAAUGA	Cleavage	1
sly-miR397.16	TGATTGAGTGCAGCGTTGATGA	Solyc07g049460.3.1	laccase	2	1	22	677	698	UGAUUGAGUGCAGCGUUGAUGA	UCAUCAACGCUGCGCUCAAUAA	Cleavage	1
sly-miR397.16	TGATTGAGTGCAGCGTTGATGA	Solyc06g048860.2.1	Laccase (AHRD V3.3 *** A0A022PYV8_ERYGU)	2	1	22	620	641	UGAUUGAGUGCAGCGUUGAUGA	UUAUCAAUGCUGCACUCAACCA	Cleavage	1
sly-miR397.16	TGATTGAGTGCAGCGTTGATGA	Solyc02g062650.3.1	Laccase (AHRD V3.3 *** I1J8U1_SOYBN)	2	1	22	449	470	UGAUUGAGUGCAGCGUUGAUGA	UUGUCAAUGCUGCACUCAAUGA	Cleavage	1
sly-miR397.16	TGATTGAGTGCAGCGTTGATGA	Solyc09g011045.1.1	Laccase (AHRD V3.3 *** M1AHJ4_SOLTU)	2	1	22	668	689	UGAUUGAGUGCAGCGUUGAUGA	UGAUCAACGCUGCACUUAAUGA	Cleavage	1
sly-miR397.16	TGATTGAGTGCAGCGTTGATGA	Solyc06g076330.3.1	Laccase (AHRD V3.3 *** M1CZK5_SOLTU)	2	1	22	806	827	UGAUUGAGUGCAGCGUUGAUGA	UAAUCAAUGCUGCACUCAAUGA	Cleavage	1
sly-miR397.17	TTGAGTGCAGCGTTGATGA	Solyc02g078690.2.1	Carboxypeptidase (AHRD V3.3 *** K4B993_SOLLC)	2	1	19	1172	1190	UUGAGUGCAGCGUUGAUGA	UCAUCAAUGCUGGACUCAA	Cleavage	1
sly-miR397.17	TTGAGTGCAGCGTTGATGA	Solyc06g076760.2.1	Laccase 1a	2	1	19	680	698	UUGAGUGCAGCGUUGAUGA	UCAUCAAUGCUGCACUAAA	Cleavage	1
sly-miR397.17	TTGAGTGCAGCGTTGATGA	Solyc09g011960.2.1	Laccase (AHRD V3.3 *** A0A067L6R3_JATCU)	2	1	19	668	686	UUGAGUGCAGCGUUGAUGA	UGAUCAAUGCUGCACUUAA	Cleavage	1
sly-miR397.18	TTGAGTGCAGCGTTGATGAC	Solyc02g078690.2.1	Carboxypeptidase (AHRD V3.3 *** K4B993_SOLLC)	2	1	20	1171	1190	UUGAGUGCAGCGUUGAUGAC	CUCAUCAAUGCUGGACUCAA	Cleavage	1
sly-miR397.18	TTGAGTGCAGCGTTGATGAC	Solyc06g076760.2.1	Laccase 1a	2	1	20	679	698	UUGAGUGCAGCGUUGAUGAC	AUCAUCAAUGCUGCACUAAA	Cleavage	1
sly-miR397.18	TTGAGTGCAGCGTTGATGAC	Solyc09g011960.2.1	Laccase (AHRD V3.3 *** A0A067L6R3_JATCU)	2	1	20	667	686	UUGAGUGCAGCGUUGAUGAC	UUGAUCAAUGCUGCACUUAA	Cleavage	1
sly-miR397.19	TTGAGTGCAGCGTTGATGACA	Solyc02g078690.2.1	Carboxypeptidase (AHRD V3.3 *** K4B993_SOLLC)	2	1	21	1170	1190	UUGAGUGCAGCGUUGAUGACA	ACUCAUCAAUGCUGGACUCAA	Cleavage	1
sly-miR397.19	TTGAGTGCAGCGTTGATGACA	Solyc06g076760.2.1	Laccase 1a	2	1	21	678	698	UUGAGUGCAGCGUUGAUGACA	AAUCAUCAAUGCUGCACUAAA	Cleavage	1
sly-miR397.19	TTGAGTGCAGCGTTGATGACA	Solyc09g011960.2.1	Laccase (AHRD V3.3 *** A0A067L6R3_JATCU)	2	1	21	666	686	UUGAGUGCAGCGUUGAUGACA	AUUGAUCAAUGCUGCACUUAA	Cleavage	1
sly-miR397.5	ATTGAGTGCAGCGTTGATG	Solyc09g014240.3.1	Laccase (AHRD V3.3 *** P93366_TOBAC)	2	1	19	666	684	AUUGAGUGCAGCGUUGAUG	AAUCAACGCUGCACUCAAC	Cleavage	1
sly-miR397.5	ATTGAGTGCAGCGTTGATG	Solyc06g048860.2.1	Laccase (AHRD V3.3 *** A0A022PYV8_ERYGU)	2	1	19	621	639	AUUGAGUGCAGCGUUGAUG	UAUCAAUGCUGCACUCAAC	Cleavage	1
sly-miR397.5	ATTGAGTGCAGCGTTGATG	Solyc06g076760.2.1	Laccase 1a	2	1	19	681	699	AUUGAGUGCAGCGUUGAUG	CAUCAAUGCUGCACUAAAU	Cleavage	1
sly-miR397.5	ATTGAGTGCAGCGTTGATG	Solyc07g063920.3.1	Organic cation transporter, putative (AHRD V3.3 *** B9SY49_RICCO)	2	1	19	1107	1125	AUUGAGUGCAGCGUUGAUG	CCUCAACGUUGCACUUAAU	Cleavage	1
sly-miR397.6	ATTGAGTGCAGCGTTGATGAC	Solyc06g048860.2.1	Laccase (AHRD V3.3 *** A0A022PYV8_ERYGU)	2	1	21	619	639	AUUGAGUGCAGCGUUGAUGAC	GUUAUCAAUGCUGCACUCAAC	Cleavage	1
sly-miR397.6	ATTGAGTGCAGCGTTGATGAC	Solyc09g014240.3.1	Laccase (AHRD V3.3 *** P93366_TOBAC)	2	1	21	664	684	AUUGAGUGCAGCGUUGAUGAC	GUAAUCAACGCUGCACUCAAC	Cleavage	1
sly-miR397.6	ATTGAGTGCAGCGTTGATGAC	Solyc06g076760.2.1	Laccase 1a	2	1	21	679	699	AUUGAGUGCAGCGUUGAUGAC	AUCAUCAAUGCUGCACUAAAU	Cleavage	1
sly-miR397.6	ATTGAGTGCAGCGTTGATGAC	Solyc07g063920.3.1	Organic cation transporter, putative (AHRD V3.3 *** B9SY49_RICCO)	2	1	21	1105	1125	AUUGAGUGCAGCGUUGAUGAC	UACCUCAACGUUGCACUUAAU	Cleavage	1
sly-miR397.7	ATTGAGTGCAGCGTTGATGACA	Solyc06g048860.2.1	Laccase (AHRD V3.3 *** A0A022PYV8_ERYGU)	2	1	22	618	639	AUUGAGUGCAGCGUUGAUGACA	AGUUAUCAAUGCUGCACUCAAC	Cleavage	1
sly-miR397.7	ATTGAGTGCAGCGTTGATGACA	Solyc09g014240.3.1	Laccase (AHRD V3.3 *** P93366_TOBAC)	2	1	22	663	684	AUUGAGUGCAGCGUUGAUGACA	AGUAAUCAACGCUGCACUCAAC	Cleavage	1
sly-miR397.7	ATTGAGTGCAGCGTTGATGACA	Solyc06g076760.2.1	Laccase 1a	2	1	22	678	699	AUUGAGUGCAGCGUUGAUGACA	AAUCAUCAAUGCUGCACUAAAU	Cleavage	1
sly-miR397.7	ATTGAGTGCAGCGTTGATGACA	Solyc07g063920.3.1	Organic cation transporter, putative (AHRD V3.3 *** B9SY49_RICCO)	2	1	22	1104	1125	AUUGAGUGCAGCGUUGAUGACA	AUACCUCAACGUUGCACUUAAU	Cleavage	1
sly-miR397.8	ATTGAGTGCAGCGTTGATGACATA	Solyc06g048860.2.1	Laccase (AHRD V3.3 *** A0A022PYV8_ERYGU)	2	1	24	616	639	AUUGAGUGCAGCGUUGAUGACAUA	CGAGUUAUCAAUGCUGCACUCAAC	Cleavage	1
sly-miR397.8	ATTGAGTGCAGCGTTGATGACATA	Solyc09g014240.3.1	Laccase (AHRD V3.3 *** P93366_TOBAC)	2	1	24	661	684	AUUGAGUGCAGCGUUGAUGACAUA	CGAGUAAUCAACGCUGCACUCAAC	Cleavage	1
sly-miR397.8	ATTGAGTGCAGCGTTGATGACATA	Solyc06g076760.2.1	Laccase 1a	2	1	24	676	699	AUUGAGUGCAGCGUUGAUGACAUA	AGAAUCAUCAAUGCUGCACUAAAU	Cleavage	1
sly-miR397.8	ATTGAGTGCAGCGTTGATGACATA	Solyc07g063920.3.1	Organic cation transporter, putative (AHRD V3.3 *** B9SY49_RICCO)	2	1	24	1102	1125	AUUGAGUGCAGCGUUGAUGACAUA	UUAUACCUCAACGUUGCACUUAAU	Cleavage	1
sly-miR398a.1	AGGGTTGATTTGAGAACATATG	Solyc08g066690.3.1	Exostosin family protein (AHRD V3.3 *** AT5G25820.1)	2	1	22	3453	3474	AGGGUUGAUUUGAGAACAUAUG	AAGAGGUUCUCAAGUCAACUCU	Cleavage	1
sly-miR398a.1	AGGGTTGATTTGAGAACATATG	Solyc08g066670.3.1	Exostosin family protein (AHRD V3.3 *** AT4G32790.3)	2	1	22	1320	1341	AGGGUUGAUUUGAGAACAUAUG	AAGAGGUUCUCAAGUCAACUCU	Cleavage	1
sly-miR398a.1	AGGGTTGATTTGAGAACATATG	Solyc06g082190.3.1	Protein kinase, putative (AHRD V3.3 *** B9SKV0_RICCO)	2	1	22	719	740	AGGGUUGAUUUGAGAACAUAUG	AGAAUUUUCUUAAAUCAGCCCU	Cleavage	1
sly-miR398a.1	AGGGTTGATTTGAGAACATATG	Solyc12g017830.2.1	GATA transcription factor 19 (AHRD V3.3 --* AT4G36620.1)	2	1	22	202	223	AGGGUUGAUUUGAGAACAUAUG	UUGAUGCUUUCAAAUCGACCCU	Cleavage	1
sly-miR398a.10	GGGTTGATTTGAGAACATATGT	Solyc10g005150.2.1	Purine permease-related family protein (AHRD V3.3 *** B9GYR4_POPTR)	2	1	22	148	169	GGGUUGAUUUGAGAACAUAUGU	UUUUAUGUGUUCAAAUCAACUC	Cleavage	1
sly-miR398a.7	GGGTTGATTTGAGAACATA	Solyc10g005150.2.1	Purine permease-related family protein (AHRD V3.3 *** B9GYR4_POPTR)	2	1	19	151	169	GGGUUGAUUUGAGAACAUA	UAUGUGUUCAAAUCAACUC	Cleavage	1
sly-miR398a.8	GGGTTGATTTGAGAACATAT	Solyc10g005150.2.1	Purine permease-related family protein (AHRD V3.3 *** B9GYR4_POPTR)	2	1	20	150	169	GGGUUGAUUUGAGAACAUAU	UUAUGUGUUCAAAUCAACUC	Cleavage	1
sly-miR398a.9	GGGTTGATTTGAGAACATATG	Solyc10g005150.2.1	Purine permease-related family protein (AHRD V3.3 *** B9GYR4_POPTR)	2	1	21	149	169	GGGUUGAUUUGAGAACAUAUG	UUUAUGUGUUCAAAUCAACUC	Cleavage	1
sly-miR477-3p	AGTTCTTGTAGGGTGAGACAAC	Solyc10g079160.1.1	Ubiquitin carboxyl-terminal hydrolase family protein (AHRD V3.3 *** AT2G39120.1)	2	1	22	793	814	AGUUCUUGUAGGGUGAGACAAC	UAUGUUUCACCCUACGAGGAUU	Cleavage	1
sly-miR482a	TTTCCAATTCCACCCATTCCTA	Solyc04g007320.2.1	Disease resistance protein (TIR-NBS-LRR class), putative (AHRD V3.3 *** Q2HUD1_MEDTR)	2	1	22	671	692	UUUCCAAUUCCACCCAUUCCUA	UUGGAAUGAGUGGAGUUGGGAA	Cleavage	1
sly-miR482a	TTTCCAATTCCACCCATTCCTA	Solyc01g090860.3.1	Nucleotidyltransferase family protein (AHRD V3.3 *** AT4G00060.4)	2	1	22	523	544	UUUCCAAUUCCACCCAUUCCUA	UCAGAAUGGGUGGAAUUGGGGU	Cleavage	1
sly-miR482a	TTTCCAATTCCACCCATTCCTA	Solyc01g102920.2.1	Disease resistance protein (TIR-NBS-LRR class) (AHRD V3.3 *-* A0A072TGU0_MEDTR)	2	1	22	473	494	UUUCCAAUUCCACCCAUUCCUA	GUGGUAUUGGUGGAAUUGGAAA	Cleavage	1
sly-miR482a.2	GGGATTGGTGAGTTGGAAAG	Solyc01g008410.2.1	LOW QUALITY:Leucine-rich repeat receptor-like protein kinase family protein (AHRD V3.3 *** AT4G08850.1)	2	1	20	161	180	GGGAUUGGUGAGUUGGAAAG	UCUUUCAACUCACCAAUCUC	Cleavage	1
sly-miR482a.3	GGGATTGGTGAGTTGGAAAGC	Solyc01g008410.2.1	LOW QUALITY:Leucine-rich repeat receptor-like protein kinase family protein (AHRD V3.3 *** AT4G08850.1)	2	1	21	160	180	GGGAUUGGUGAGUUGGAAAGC	CUCUUUCAACUCACCAAUCUC	Cleavage	1
sly-miR482a.4	GGGATTGGTGAGTTGGAAAGCT	Solyc01g008410.2.1	LOW QUALITY:Leucine-rich repeat receptor-like protein kinase family protein (AHRD V3.3 *** AT4G08850.1)	2	1	22	159	180	GGGAUUGGUGAGUUGGAAAGCU	CCUCUUUCAACUCACCAAUCUC	Cleavage	1
sly-miR482b	TCTTGCCTACACCGCCCATGCC	Solyc04g009120.2.1	Nbs-lrr resistance protein (AHRD V3.3 *** A0A061FZT5_THECC)	2	1	22	601	622	UCUUGCCUACACCGCCCAUGCC	GGCAUGGGUGGUUUAGGCAAGA	Translation	1
sly-miR482b	TCTTGCCTACACCGCCCATGCC	Solyc05g008070.3.1	Disease resistance protein (AHRD V3.3 *** A0A103XDQ0_CYNCS)	2	1	22	526	547	UCUUGCCUACACCGCCCAUGCC	GGCAUGGGCGGUAUAGGUAAGA	Translation	1
sly-miR482b	TCTTGCCTACACCGCCCATGCC	Solyc12g017800.2.1	NBS-LRR class disease resistance protein (AHRD V3.3 *-* G8E3T3_SESIN)	2	1	22	526	547	UCUUGCCUACACCGCCCAUGCC	GGUAUGGGCGGUAUAGGUAAGA	Translation	1
sly-miR482b	TCTTGCCTACACCGCCCATGCC	Solyc11g006530.2.1	Disease resistance protein (AHRD V3.3 *** A0A103Y7R3_CYNCS)	2	1	22	526	547	UCUUGCCUACACCGCCCAUGCC	GGAAUGGGCGGUAUAGGUAAGA	Translation	1
sly-miR482c	TCTTGCCAATACCGCCCATTCC	Solyc11g006530.2.1	Disease resistance protein (AHRD V3.3 *** A0A103Y7R3_CYNCS)	2	1	22	526	547	UCUUGCCAAUACCGCCCAUUCC	GGAAUGGGCGGUAUAGGUAAGA	Cleavage	1
sly-miR482c	TCTTGCCAATACCGCCCATTCC	Solyc04g009070.1.1	Disease resistance family protein (AHRD V3.3 *-* B9GY55_POPTR)	2	1	22	211	232	UCUUGCCAAUACCGCCCAUUCC	GGCAUGGGCGGUGUAGGCAAGA	Cleavage	1
sly-miR482c	TCTTGCCAATACCGCCCATTCC	Solyc12g017800.2.1	NBS-LRR class disease resistance protein (AHRD V3.3 *-* G8E3T3_SESIN)	2	1	22	526	547	UCUUGCCAAUACCGCCCAUUCC	GGUAUGGGCGGUAUAGGUAAGA	Cleavage	1
sly-miR482c	TCTTGCCAATACCGCCCATTCC	Solyc05g008070.3.1	Disease resistance protein (AHRD V3.3 *** A0A103XDQ0_CYNCS)	2	1	22	526	547	UCUUGCCAAUACCGCCCAUUCC	GGCAUGGGCGGUAUAGGUAAGA	Cleavage	1
sly-miR482c	TCTTGCCAATACCGCCCATTCC	Solyc11g020100.2.1	Disease resistance protein (AHRD V3.3 *** A0A118JXS4_CYNCS)	2	1	22	520	541	UCUUGCCAAUACCGCCCAUUCC	GGUAUGGGCGGUAUCGGUAAGA	Cleavage	1
sly-miR482d-3p	TTTCCTATTCCACCCATGCCAA	Solyc02g079350.3.1	Equilibrative nucleoside transporter family protein (AHRD V3.3 *** B9H1Z9_POPTR)	2	1	22	326	347	UUUCCUAUUCCACCCAUGCCAA	CCGGUAGGGGUGGGAUAGGAAA	Cleavage	1
sly-miR482d-3p	TTTCCTATTCCACCCATGCCAA	Solyc02g079330.3.1	Equilibrative nucleoside transporter family protein (AHRD V3.3 *** B9H1Z9_POPTR)	2	1	22	326	347	UUUCCUAUUCCACCCAUGCCAA	CCGGUAGGGGUGGGAUAGGAAA	Cleavage	1
sly-miR482d-3p	TTTCCTATTCCACCCATGCCAA	Solyc02g079310.2.1	Equilibrative nucleoside transporter family protein (AHRD V3.3 *** B9H1Z9_POPTR)	2	1	22	389	410	UUUCCUAUUCCACCCAUGCCAA	CCGGUAGGGGUGGGAUAGGAAA	Cleavage	2
sly-miR482d-5p	GGAGTGGGTGGGATGGAAAAA	Solyc07g015860.3.1	peptide deformylase AF271258	2	1	21	36	56	GGAGUGGGUGGGAUGGAAAAA	UCUUUCCGUUCCAUUCACUCC	Cleavage	1
sly-miR482e-3p	TCTTTCCTACTCCTCCCATACC	Solyc08g075630.3.1	NBS-LRR resistance protein (AHRD V3.3 *** B6E013_SOLBU)	2	1	22	538	559	UCUUUCCUACUCCUCCCAUACC	GGUAUGGGGGGAUUAGGAAAGA	Translation	1
sly-miR482e-3p	TCTTTCCTACTCCTCCCATACC	Solyc08g076000.3.1	NBS-LRR resistance protein (AHRD V3.3 *** B6E013_SOLBU)	2	1	22	550	571	UCUUUCCUACUCCUCCCAUACC	GGUAUGGGGGGACUAGGAAAGA	Translation	1
sly-miR482e-3p	TCTTTCCTACTCCTCCCATACC	Solyc05g006630.3.1	disease resistance protein (TIR-NBS-LRR class) (AHRD V3.3 *** AT1G27180.8)	2	1	22	622	643	UCUUUCCUACUCCUCCCAUACC	GGAAUGGGAGGAGUGGGCAAGA	Cleavage	1
sly-miR482e.1	CATGACTTCCACTAGCTTCTC	Solyc06g051100.1.1	LOW QUALITY:Unknown protein (AHRD V3.3 )	2	1	21	25	45	CAUGACUUCCACUAGCUUCUC	UGGAAGAUGGUGGAAGUCGUG	Cleavage	1
sly-miR5302b-3p	TTTTCAACTATAGCATTATTTT	Solyc03g007560.2.1	LOW QUALITY:Crooked neck protein, putative (AHRD V3.3 *** B9RCP3_RICCO)	2	1	22	905	926	UUUUCAACUAUAGCAUUAUUUU	UUGAGGAUGCUAUAGUUGGAAA	Cleavage	1
sly-miR5302b-3p	TTTTCAACTATAGCATTATTTT	Solyc03g007850.1.1	Crooked neck protein, putative (AHRD V3.3 *** B9RCP3_RICCO)	2	1	22	905	926	UUUUCAACUAUAGCAUUAUUUU	UUGAGGAUGCUAUAGUUGGAAA	Cleavage	1
sly-miR5302b-5p	TGAAATGCTATAGTTGGAAAGT	Solyc02g080260.3.1	Woolly	2	1	22	2051	2072	UGAAAUGCUAUAGUUGGAAAGU	CGCUACUAACUGUAGCAUUUCA	Cleavage	1
sly-miR5303	TTTTTGAAGAGTTCGAGCAAC	Solyc06g052080.3.1	RNA-binding family protein (AHRD V3.3 *-* B9GTK9_POPTR)	2	1	21	790	810	UUUUUGAAGAGUUCGAGCAAC	GUUGCUCGGACCCUUCAAAAA	Translation	1
sly-miR5303	TTTTTGAAGAGTTCGAGCAAC	Solyc06g005140.3.1	Pentatricopeptide repeat-containing family protein (AHRD V3.3 *** B9H877_POPTR)	2	1	21	1236	1256	UUUUUGAAGAGUUCGAGCAAC	AGUUCUCGAAUUUUUCAAAAA	Cleavage	1
sly-miR5303	TTTTTGAAGAGTTCGAGCAAC	Solyc05g051340.2.1	Pentatricopeptide repeat-containing family protein (AHRD V3.3 *** B9H373_POPTR)	2	1	21	2361	2381	UUUUUGAAGAGUUCGAGCAAC	UGUGGUUGGACUCUUCAAAAA	Cleavage	1
sly-miR5304	TCAATGCTACATACTCATCCC	Solyc04g076150.3.1	LOW QUALITY:Peptide upstream ORF protein (AHRD V3.3 *** G7J561_MEDTR)	2	1	21	977	997	UCAAUGCUACAUACUCAUCCC	AAGAUGAGUAUGUAGUAAUGA	Cleavage	1
sly-miR6022	TGGAAGGGAGAATATCCAGGA	Solyc12g100020.1.1	LOW QUALITY:Leucine-rich receptor-like kinase family protein, putative (AHRD V3.3 *** G7KYV8_MEDTR)	2	1	21	973	993	UGGAAGGGAGAAUAUCCAGGA	UCAUGGAUAUUCUCCCUUCCU	Cleavage	1
sly-miR6022.11	CTGGATATTATCCTTTCCATC	Solyc01g111420.3.1	Ribosomal protein L1p/L10e family (AHRD V3.3 *** AT3G58660.1)	2	1	21	1042	1062	CUGGAUAUUAUCCUUUCCAUC	GCUGGGAAGGGUGGUAUCCAG	Cleavage	1
sly-miR6022.13	GTGATGGAAGGGAGAATATCCA	Solyc01g005730.3.1	Leucine-rich repeat receptor-like protein kinase family protein (AHRD V3.3 *** AT4G08850.1)	2	1	22	1111	1132	GUGAUGGAAGGGAGAAUAUCCA	UGGAUAUUCUCCCUUCCUUCAU	Cleavage	1
sly-miR6022.13	GTGATGGAAGGGAGAATATCCA	Solyc01g094940.3.1	Kinase family protein (AHRD V3.3 *** D7KQ62_ARALL)	2	1	22	112	133	GUGAUGGAAGGGAGAAUAUCCA	CUCAUAGUCUUCCUUCUAUCAC	Cleavage	1
sly-miR6022.3	ATGGAAGGGAGAATATCCAGGA	Solyc04g049070.3.1	alpha glucosidase II	2	1	22	995	1016	AUGGAAGGGAGAAUAUCCAGGA	UGGUGGAUAUUUUCUUUUUCAU	Cleavage	1
sly-miR6023	TTCCATGAAAGAGTTTTTGGAT	Solyc01g005865.1.1	Leucine-rich repeat receptor-like protein kinase family protein (AHRD V3.3 --* AT4G08850.2)	2	1	22	47	68	UUCCAUGAAAGAGUUUUUGGAU	AUCCAAAGACUCGUUCAUGGAA	Translation	1
sly-miR6023	TTCCATGAAAGAGTTTTTGGAT	Solyc01g009700.2.1	Leucine-rich repeat receptor-like protein kinase family protein (AHRD V3.3 *-* AT4G08850.1)	2	1	22	71	92	UUCCAUGAAAGAGUUUUUGGAU	AUCCAAGAACUCUUUCUUGGAA	Cleavage	1
sly-miR6023	TTCCATGAAAGAGTTTTTGGAT	Solyc01g005775.1.1	Leucine-rich repeat receptor-like protein kinase family protein (AHRD V3.3 *-* AT4G08850.2)	2	1	22	194	215	UUCCAUGAAAGAGUUUUUGGAU	AUCCAAGAACUCUGUCAUGGAA	Cleavage	1
sly-miR6023	TTCCATGAAAGAGTTTTTGGAT	Solyc01g005870.2.1	Leucine-rich repeat receptor-like protein kinase family protein (AHRD V3.3 *** AT3G24240.1)	2	1	22	170	191	UUCCAUGAAAGAGUUUUUGGAU	AUCCAAAGACUCGUUCAUGGAA	Translation	1
sly-miR6023	TTCCATGAAAGAGTTTTTGGAT	Solyc01g009680.3.1	Lipoxygenase (AHRD V3.3 *** K4ATG3_SOLLC)	2	1	22	1325	1346	UUCCAUGAAAGAGUUUUUGGAU	AUCCAAGAACUCUUUCCUGGAA	Cleavage	1
sly-miR6023	TTCCATGAAAGAGTTTTTGGAT	Solyc01g008720.2.1	Mannan endo-1 4-beta-mannosidase (AHRD V1 ***- A8FDC6_BACP2)%3B contains Interpro domain(s) IPR001547 Glycoside hydrolase%2C family 5	2	1	22	584	605	UUCCAUGAAAGAGUUUUUGGAU	AUCCAACAAUUCUUUCAUGGGA	Cleavage	1
sly-miR6023	TTCCATGAAAGAGTTTTTGGAT	Solyc01g008710.4.1	inactive endo-beta-mannanase	2	1	22	629	650	UUCCAUGAAAGAGUUUUUGGAU	AUCCAACAAUUCUUUCAUGGGA	Cleavage	1
sly-miR6023	TTCCATGAAAGAGTTTTTGGAT	Solyc12g009200.2.1	Chlorophyll a-b binding protein, chloroplastic (AHRD V3.3 *** K4DC08_SOLLC)	2	1	22	56	77	UUCCAUGAAAGAGUUUUUGGAU	CUACAAAAACUUUUUCAGGGAA	Cleavage	1
sly-miR6023.12	CAGAGACAATTCATGGAATAT	Solyc01g091550.3.1	Acyl-CoA thioesterase, putative (AHRD V3.3 *** B9RDM1_RICCO)	2	1	21	212	232	CAGAGACAAUUCAUGGAAUAU	AGAUUUCAUGUAUUGUCUCUG	Translation	1
sly-miR6023.12	CAGAGACAATTCATGGAATAT	Solyc09g082290.3.1	Protease inhibitor/seed storage/lipid transfer family protein (AHRD V3.3 *** B9NBN8_POPTR)	2	1	21	222	242	CAGAGACAAUUCAUGGAAUAU	CAAUGCCAUGAAUUGUUUUUG	Cleavage	1
sly-miR6023.13	CATGAAAGAGTTTTTGGATAAG	Solyc01g014147.1.1	Leucine-rich repeat receptor-like protein kinase family protein (AHRD V3.3 *-* AT4G08850.2)	2	1	22	59	80	CAUGAAAGAGUUUUUGGAUAAG	CAUAUCCAGAAACUCUUUCGUC	Cleavage	1
sly-miR6023.13	CATGAAAGAGTTTTTGGATAAG	Solyc01g009680.3.1	Lipoxygenase (AHRD V3.3 *** K4ATG3_SOLLC)	2	1	22	1322	1343	CAUGAAAGAGUUUUUGGAUAAG	CAUAUCCAAGAACUCUUUCCUG	Cleavage	1
sly-miR6023.13	CATGAAAGAGTTTTTGGATAAG	Solyc01g005870.2.1	Leucine-rich repeat receptor-like protein kinase family protein (AHRD V3.3 *** AT3G24240.1)	2	1	22	167	188	CAUGAAAGAGUUUUUGGAUAAG	CUCAUCCAAAGACUCGUUCAUG	Cleavage	1
sly-miR6023.13	CATGAAAGAGTTTTTGGATAAG	Solyc01g005775.1.1	Leucine-rich repeat receptor-like protein kinase family protein (AHRD V3.3 *-* AT4G08850.2)	2	1	22	191	212	CAUGAAAGAGUUUUUGGAUAAG	CAUAUCCAAGAACUCUGUCAUG	Cleavage	1
sly-miR6023.13	CATGAAAGAGTTTTTGGATAAG	Solyc01g009700.2.1	Leucine-rich repeat receptor-like protein kinase family protein (AHRD V3.3 *-* AT4G08850.1)	2	1	22	68	89	CAUGAAAGAGUUUUUGGAUAAG	CAUAUCCAAGAACUCUUUCUUG	Cleavage	1
sly-miR6023.13	CATGAAAGAGTTTTTGGATAAG	Solyc01g005865.1.1	Leucine-rich repeat receptor-like protein kinase family protein (AHRD V3.3 --* AT4G08850.2)	2	1	22	44	65	CAUGAAAGAGUUUUUGGAUAAG	CUCAUCCAAAGACUCGUUCAUG	Cleavage	1
sly-miR6023.13	CATGAAAGAGTTTTTGGATAAG	Solyc04g011990.2.1	Disease resistance protein (NBS-LRR class) family (AHRD V3.3 *-* AT5G38350.1)	2	1	22	190	211	CAUGAAAGAGUUUUUGGAUAAG	AAUAUUCAUGAACUCUUUCAUG	Cleavage	1
sly-miR6023.13	CATGAAAGAGTTTTTGGATAAG	Solyc04g011960.2.1	Disease resistance protein (CC-NBS-LRR class) family (AHRD V3.3 *** AT1G53350.1)	2	1	22	52	73	CAUGAAAGAGUUUUUGGAUAAG	AAUAUUCAUGAACUCUUUCAUG	Cleavage	1
sly-miR6023.13	CATGAAAGAGTTTTTGGATAAG	Solyc04g011980.1.1	Disease resistance protein (CC-NBS-LRR class) family (AHRD V3.3 *** AT5G35450.2)	2	1	22	52	73	CAUGAAAGAGUUUUUGGAUAAG	AAUAUUCAUGAACUCUUUCAUG	Cleavage	1
sly-miR6023.13	CATGAAAGAGTTTTTGGATAAG	Solyc01g008710.4.1	inactive endo-beta-mannanase	2	1	22	626	647	CAUGAAAGAGUUUUUGGAUAAG	AUGAUCCAACAAUUCUUUCAUG	Cleavage	1
sly-miR6023.13	CATGAAAGAGTTTTTGGATAAG	Solyc01g008720.2.1	Mannan endo-1 4-beta-mannosidase (AHRD V1 ***- A8FDC6_BACP2)%3B contains Interpro domain(s) IPR001547 Glycoside hydrolase%2C family 5	2	1	22	581	602	CAUGAAAGAGUUUUUGGAUAAG	AUGAUCCAACAAUUCUUUCAUG	Cleavage	1
sly-miR6023.14	CATGAAAGAGTTTTTGGATAAGA	Solyc01g014147.1.1	Leucine-rich repeat receptor-like protein kinase family protein (AHRD V3.3 *-* AT4G08850.2)	2	1	23	58	80	CAUGAAAGAGUUUUUGGAUAAGA	UCAUAUCCAGAAACUCUUUCGUC	Cleavage	1
sly-miR6023.14	CATGAAAGAGTTTTTGGATAAGA	Solyc01g009680.3.1	Lipoxygenase (AHRD V3.3 *** K4ATG3_SOLLC)	2	1	23	1321	1343	CAUGAAAGAGUUUUUGGAUAAGA	UCAUAUCCAAGAACUCUUUCCUG	Cleavage	1
sly-miR6023.14	CATGAAAGAGTTTTTGGATAAGA	Solyc01g005870.2.1	Leucine-rich repeat receptor-like protein kinase family protein (AHRD V3.3 *** AT3G24240.1)	2	1	23	166	188	CAUGAAAGAGUUUUUGGAUAAGA	UCUCAUCCAAAGACUCGUUCAUG	Cleavage	1
sly-miR6023.14	CATGAAAGAGTTTTTGGATAAGA	Solyc01g005775.1.1	Leucine-rich repeat receptor-like protein kinase family protein (AHRD V3.3 *-* AT4G08850.2)	2	1	23	190	212	CAUGAAAGAGUUUUUGGAUAAGA	UCAUAUCCAAGAACUCUGUCAUG	Cleavage	1
sly-miR6023.14	CATGAAAGAGTTTTTGGATAAGA	Solyc01g009700.2.1	Leucine-rich repeat receptor-like protein kinase family protein (AHRD V3.3 *-* AT4G08850.1)	2	1	23	67	89	CAUGAAAGAGUUUUUGGAUAAGA	UCAUAUCCAAGAACUCUUUCUUG	Cleavage	1
sly-miR6023.14	CATGAAAGAGTTTTTGGATAAGA	Solyc01g005865.1.1	Leucine-rich repeat receptor-like protein kinase family protein (AHRD V3.3 --* AT4G08850.2)	2	1	23	43	65	CAUGAAAGAGUUUUUGGAUAAGA	UCUCAUCCAAAGACUCGUUCAUG	Cleavage	1
sly-miR6023.14	CATGAAAGAGTTTTTGGATAAGA	Solyc04g011990.2.1	Disease resistance protein (NBS-LRR class) family (AHRD V3.3 *-* AT5G38350.1)	2	1	23	189	211	CAUGAAAGAGUUUUUGGAUAAGA	AAAUAUUCAUGAACUCUUUCAUG	Cleavage	1
sly-miR6023.14	CATGAAAGAGTTTTTGGATAAGA	Solyc04g011960.2.1	Disease resistance protein (CC-NBS-LRR class) family (AHRD V3.3 *** AT1G53350.1)	2	1	23	51	73	CAUGAAAGAGUUUUUGGAUAAGA	AAAUAUUCAUGAACUCUUUCAUG	Cleavage	1
sly-miR6023.14	CATGAAAGAGTTTTTGGATAAGA	Solyc04g011980.1.1	Disease resistance protein (CC-NBS-LRR class) family (AHRD V3.3 *** AT5G35450.2)	2	1	23	51	73	CAUGAAAGAGUUUUUGGAUAAGA	AAAUAUUCAUGAACUCUUUCAUG	Cleavage	1
sly-miR6023.14	CATGAAAGAGTTTTTGGATAAGA	Solyc01g008710.4.1	inactive endo-beta-mannanase	2	1	23	625	647	CAUGAAAGAGUUUUUGGAUAAGA	GAUGAUCCAACAAUUCUUUCAUG	Cleavage	1
sly-miR6023.14	CATGAAAGAGTTTTTGGATAAGA	Solyc01g008720.2.1	Mannan endo-1 4-beta-mannosidase (AHRD V1 ***- A8FDC6_BACP2)%3B contains Interpro domain(s) IPR001547 Glycoside hydrolase%2C family 5	2	1	23	580	602	CAUGAAAGAGUUUUUGGAUAAGA	GAUGAUCCAACAAUUCUUUCAUG	Cleavage	1
sly-miR6023.16	CCATGAAAGAGTTTTTGGATAAG	Solyc01g005865.1.1	Leucine-rich repeat receptor-like protein kinase family protein (AHRD V3.3 --* AT4G08850.2)	2	1	23	44	66	CCAUGAAAGAGUUUUUGGAUAAG	CUCAUCCAAAGACUCGUUCAUGG	Cleavage	1
sly-miR6023.16	CCATGAAAGAGTTTTTGGATAAG	Solyc01g009700.2.1	Leucine-rich repeat receptor-like protein kinase family protein (AHRD V3.3 *-* AT4G08850.1)	2	1	23	68	90	CCAUGAAAGAGUUUUUGGAUAAG	CAUAUCCAAGAACUCUUUCUUGG	Cleavage	1
sly-miR6023.16	CCATGAAAGAGTTTTTGGATAAG	Solyc01g005775.1.1	Leucine-rich repeat receptor-like protein kinase family protein (AHRD V3.3 *-* AT4G08850.2)	2	1	23	191	213	CCAUGAAAGAGUUUUUGGAUAAG	CAUAUCCAAGAACUCUGUCAUGG	Cleavage	1
sly-miR6023.16	CCATGAAAGAGTTTTTGGATAAG	Solyc01g005870.2.1	Leucine-rich repeat receptor-like protein kinase family protein (AHRD V3.3 *** AT3G24240.1)	2	1	23	167	189	CCAUGAAAGAGUUUUUGGAUAAG	CUCAUCCAAAGACUCGUUCAUGG	Cleavage	1
sly-miR6023.16	CCATGAAAGAGTTTTTGGATAAG	Solyc01g009680.3.1	Lipoxygenase (AHRD V3.3 *** K4ATG3_SOLLC)	2	1	23	1322	1344	CCAUGAAAGAGUUUUUGGAUAAG	CAUAUCCAAGAACUCUUUCCUGG	Cleavage	1
sly-miR6023.16	CCATGAAAGAGTTTTTGGATAAG	Solyc04g011980.1.1	Disease resistance protein (CC-NBS-LRR class) family (AHRD V3.3 *** AT5G35450.2)	2	1	23	52	74	CCAUGAAAGAGUUUUUGGAUAAG	AAUAUUCAUGAACUCUUUCAUGG	Cleavage	1
sly-miR6023.21	TCCATGAAAGAGTTTTTGGATA	Solyc01g009700.2.1	Leucine-rich repeat receptor-like protein kinase family protein (AHRD V3.3 *-* AT4G08850.1)	2	1	22	70	91	UCCAUGAAAGAGUUUUUGGAUA	UAUCCAAGAACUCUUUCUUGGA	Cleavage	1
sly-miR6023.21	TCCATGAAAGAGTTTTTGGATA	Solyc01g005775.1.1	Leucine-rich repeat receptor-like protein kinase family protein (AHRD V3.3 *-* AT4G08850.2)	2	1	22	193	214	UCCAUGAAAGAGUUUUUGGAUA	UAUCCAAGAACUCUGUCAUGGA	Cleavage	1
sly-miR6023.21	TCCATGAAAGAGTTTTTGGATA	Solyc01g009680.3.1	Lipoxygenase (AHRD V3.3 *** K4ATG3_SOLLC)	2	1	22	1324	1345	UCCAUGAAAGAGUUUUUGGAUA	UAUCCAAGAACUCUUUCCUGGA	Cleavage	1
sly-miR6023.21	TCCATGAAAGAGTTTTTGGATA	Solyc01g005865.1.1	Leucine-rich repeat receptor-like protein kinase family protein (AHRD V3.3 --* AT4G08850.2)	2	1	22	46	67	UCCAUGAAAGAGUUUUUGGAUA	CAUCCAAAGACUCGUUCAUGGA	Cleavage	1
sly-miR6023.21	TCCATGAAAGAGTTTTTGGATA	Solyc01g005870.2.1	Leucine-rich repeat receptor-like protein kinase family protein (AHRD V3.3 *** AT3G24240.1)	2	1	22	169	190	UCCAUGAAAGAGUUUUUGGAUA	CAUCCAAAGACUCGUUCAUGGA	Cleavage	1
sly-miR6023.21	TCCATGAAAGAGTTTTTGGATA	Solyc01g008720.2.1	Mannan endo-1 4-beta-mannosidase (AHRD V1 ***- A8FDC6_BACP2)%3B contains Interpro domain(s) IPR001547 Glycoside hydrolase%2C family 5	2	1	22	583	604	UCCAUGAAAGAGUUUUUGGAUA	GAUCCAACAAUUCUUUCAUGGG	Cleavage	1
sly-miR6023.21	TCCATGAAAGAGTTTTTGGATA	Solyc01g008710.4.1	inactive endo-beta-mannanase	2	1	22	628	649	UCCAUGAAAGAGUUUUUGGAUA	GAUCCAACAAUUCUUUCAUGGG	Cleavage	1
sly-miR6023.23	TGAGCTGAGATTGGTGTCT	Solyc05g051390.3.1	Kinase interacting (KIP1-like) family protein (AHRD V3.3 *** AT1G09720.1)	2	1	19	1100	1118	UGAGCUGAGAUUGGUGUCU	AGACAGCAGUUUCAGCUCA	Cleavage	1
sly-miR6023.24	TGAGCTGAGATTGGTGTCTA	Solyc05g051390.3.1	Kinase interacting (KIP1-like) family protein (AHRD V3.3 *** AT1G09720.1)	2	1	20	1099	1118	UGAGCUGAGAUUGGUGUCUA	GAGACAGCAGUUUCAGCUCA	Cleavage	1
sly-miR6023.29	TTCCATGAAAGAGTTTTTGGA	Solyc01g005865.1.1	Leucine-rich repeat receptor-like protein kinase family protein (AHRD V3.3 --* AT4G08850.2)	2	1	21	48	68	UUCCAUGAAAGAGUUUUUGGA	UCCAAAGACUCGUUCAUGGAA	Translation	1
sly-miR6023.29	TTCCATGAAAGAGTTTTTGGA	Solyc01g009700.2.1	Leucine-rich repeat receptor-like protein kinase family protein (AHRD V3.3 *-* AT4G08850.1)	2	1	21	72	92	UUCCAUGAAAGAGUUUUUGGA	UCCAAGAACUCUUUCUUGGAA	Cleavage	1
sly-miR6023.29	TTCCATGAAAGAGTTTTTGGA	Solyc01g005775.1.1	Leucine-rich repeat receptor-like protein kinase family protein (AHRD V3.3 *-* AT4G08850.2)	2	1	21	195	215	UUCCAUGAAAGAGUUUUUGGA	UCCAAGAACUCUGUCAUGGAA	Cleavage	1
sly-miR6023.29	TTCCATGAAAGAGTTTTTGGA	Solyc01g005870.2.1	Leucine-rich repeat receptor-like protein kinase family protein (AHRD V3.3 *** AT3G24240.1)	2	1	21	171	191	UUCCAUGAAAGAGUUUUUGGA	UCCAAAGACUCGUUCAUGGAA	Translation	1
sly-miR6023.29	TTCCATGAAAGAGTTTTTGGA	Solyc01g009680.3.1	Lipoxygenase (AHRD V3.3 *** K4ATG3_SOLLC)	2	1	21	1326	1346	UUCCAUGAAAGAGUUUUUGGA	UCCAAGAACUCUUUCCUGGAA	Cleavage	1
sly-miR6023.29	TTCCATGAAAGAGTTTTTGGA	Solyc01g008720.2.1	Mannan endo-1 4-beta-mannosidase (AHRD V1 ***- A8FDC6_BACP2)%3B contains Interpro domain(s) IPR001547 Glycoside hydrolase%2C family 5	2	1	21	585	605	UUCCAUGAAAGAGUUUUUGGA	UCCAACAAUUCUUUCAUGGGA	Cleavage	1
sly-miR6023.29	TTCCATGAAAGAGTTTTTGGA	Solyc01g008710.4.1	inactive endo-beta-mannanase	2	1	21	630	650	UUCCAUGAAAGAGUUUUUGGA	UCCAACAAUUCUUUCAUGGGA	Cleavage	1
sly-miR6023.29	TTCCATGAAAGAGTTTTTGGA	Solyc12g009200.2.1	Chlorophyll a-b binding protein, chloroplastic (AHRD V3.3 *** K4DC08_SOLLC)	2	1	21	57	77	UUCCAUGAAAGAGUUUUUGGA	UACAAAAACUUUUUCAGGGAA	Cleavage	1
sly-miR6023.3	CCATGAAAGAGTTTTTGGA	Solyc01g005865.1.1	Leucine-rich repeat receptor-like protein kinase family protein (AHRD V3.3 --* AT4G08850.2)	2	1	19	48	66	CCAUGAAAGAGUUUUUGGA	UCCAAAGACUCGUUCAUGG	Cleavage	1
sly-miR6023.3	CCATGAAAGAGTTTTTGGA	Solyc01g009700.2.1	Leucine-rich repeat receptor-like protein kinase family protein (AHRD V3.3 *-* AT4G08850.1)	2	1	19	72	90	CCAUGAAAGAGUUUUUGGA	UCCAAGAACUCUUUCUUGG	Cleavage	1
sly-miR6023.3	CCATGAAAGAGTTTTTGGA	Solyc01g005775.1.1	Leucine-rich repeat receptor-like protein kinase family protein (AHRD V3.3 *-* AT4G08850.2)	2	1	19	195	213	CCAUGAAAGAGUUUUUGGA	UCCAAGAACUCUGUCAUGG	Cleavage	1
sly-miR6023.3	CCATGAAAGAGTTTTTGGA	Solyc01g005870.2.1	Leucine-rich repeat receptor-like protein kinase family protein (AHRD V3.3 *** AT3G24240.1)	2	1	19	171	189	CCAUGAAAGAGUUUUUGGA	UCCAAAGACUCGUUCAUGG	Cleavage	1
sly-miR6023.3	CCATGAAAGAGTTTTTGGA	Solyc01g009680.3.1	Lipoxygenase (AHRD V3.3 *** K4ATG3_SOLLC)	2	1	19	1326	1344	CCAUGAAAGAGUUUUUGGA	UCCAAGAACUCUUUCCUGG	Cleavage	1
sly-miR6023.3	CCATGAAAGAGTTTTTGGA	Solyc04g011980.1.1	Disease resistance protein (CC-NBS-LRR class) family (AHRD V3.3 *** AT5G35450.2)	2	1	19	56	74	CCAUGAAAGAGUUUUUGGA	UUCAUGAACUCUUUCAUGG	Cleavage	1
sly-miR6023.30	TTCCATGAAAGAGTTTTTGGATA	Solyc01g009700.2.1	Leucine-rich repeat receptor-like protein kinase family protein (AHRD V3.3 *-* AT4G08850.1)	2	1	23	70	92	UUCCAUGAAAGAGUUUUUGGAUA	UAUCCAAGAACUCUUUCUUGGAA	Cleavage	1
sly-miR6023.30	TTCCATGAAAGAGTTTTTGGATA	Solyc01g005775.1.1	Leucine-rich repeat receptor-like protein kinase family protein (AHRD V3.3 *-* AT4G08850.2)	2	1	23	193	215	UUCCAUGAAAGAGUUUUUGGAUA	UAUCCAAGAACUCUGUCAUGGAA	Cleavage	1
sly-miR6023.30	TTCCATGAAAGAGTTTTTGGATA	Solyc01g009680.3.1	Lipoxygenase (AHRD V3.3 *** K4ATG3_SOLLC)	2	1	23	1324	1346	UUCCAUGAAAGAGUUUUUGGAUA	UAUCCAAGAACUCUUUCCUGGAA	Cleavage	1
sly-miR6023.30	TTCCATGAAAGAGTTTTTGGATA	Solyc01g005865.1.1	Leucine-rich repeat receptor-like protein kinase family protein (AHRD V3.3 --* AT4G08850.2)	2	1	23	46	68	UUCCAUGAAAGAGUUUUUGGAUA	CAUCCAAAGACUCGUUCAUGGAA	Translation	1
sly-miR6023.30	TTCCATGAAAGAGTTTTTGGATA	Solyc01g005870.2.1	Leucine-rich repeat receptor-like protein kinase family protein (AHRD V3.3 *** AT3G24240.1)	2	1	23	169	191	UUCCAUGAAAGAGUUUUUGGAUA	CAUCCAAAGACUCGUUCAUGGAA	Translation	1
sly-miR6023.30	TTCCATGAAAGAGTTTTTGGATA	Solyc01g008720.2.1	Mannan endo-1 4-beta-mannosidase (AHRD V1 ***- A8FDC6_BACP2)%3B contains Interpro domain(s) IPR001547 Glycoside hydrolase%2C family 5	2	1	23	583	605	UUCCAUGAAAGAGUUUUUGGAUA	GAUCCAACAAUUCUUUCAUGGGA	Cleavage	1
sly-miR6023.30	TTCCATGAAAGAGTTTTTGGATA	Solyc01g008710.4.1	inactive endo-beta-mannanase	2	1	23	628	650	UUCCAUGAAAGAGUUUUUGGAUA	GAUCCAACAAUUCUUUCAUGGGA	Cleavage	1
sly-miR6023.30	TTCCATGAAAGAGTTTTTGGATA	Solyc12g009200.2.1	Chlorophyll a-b binding protein, chloroplastic (AHRD V3.3 *** K4DC08_SOLLC)	2	1	23	55	77	UUCCAUGAAAGAGUUUUUGGAUA	CCUACAAAAACUUUUUCAGGGAA	Cleavage	1
sly-miR6023.7	ATGAAAGAGTTTTTGGATAAGA	Solyc01g009680.3.1	Lipoxygenase (AHRD V3.3 *** K4ATG3_SOLLC)	2	1	22	1321	1342	AUGAAAGAGUUUUUGGAUAAGA	UCAUAUCCAAGAACUCUUUCCU	Cleavage	1
sly-miR6023.7	ATGAAAGAGTTTTTGGATAAGA	Solyc01g005775.1.1	Leucine-rich repeat receptor-like protein kinase family protein (AHRD V3.3 *-* AT4G08850.2)	2	1	22	190	211	AUGAAAGAGUUUUUGGAUAAGA	UCAUAUCCAAGAACUCUGUCAU	Cleavage	1
sly-miR6023.7	ATGAAAGAGTTTTTGGATAAGA	Solyc01g009700.2.1	Leucine-rich repeat receptor-like protein kinase family protein (AHRD V3.3 *-* AT4G08850.1)	2	1	22	67	88	AUGAAAGAGUUUUUGGAUAAGA	UCAUAUCCAAGAACUCUUUCUU	Cleavage	1
sly-miR6023.7	ATGAAAGAGTTTTTGGATAAGA	Solyc05g053460.1.1	LOW QUALITY:Plant self-incompatibility protein S1 family (AHRD V3.3 *** AT3G17080.1)	2	1	20	1	20	AUGAAAGAGUUUUUGGAUAA	AUGACCAAAAACUUUUUCAU	Cleavage	1
sly-miR6024	TTTTAGCAAGAGTTGTTTTACC	Solyc12g005970.1.1	LOW QUALITY:Disease resistance protein (CC-NBS-LRR class) family (AHRD V3.3 *-* AT5G35450.2)	2	1	22	508	529	UUUUAGCAAGAGUUGUUUUACC	GGUAAAACAACUCUUGCGAAGA	Cleavage	1
sly-miR6024	TTTTAGCAAGAGTTGTTTTACC	Solyc02g070410.2.1	Disease resistance protein, putative (AHRD V3.3 *-* Q6L432_SOLDE)	2	1	22	136	157	UUUUAGCAAGAGUUGUUUUACC	GGUAAGACAACUCUUGCCAAAA	Cleavage	1
sly-miR6024	TTTTAGCAAGAGTTGTTTTACC	Solyc11g020100.2.1	Disease resistance protein (AHRD V3.3 *** A0A118JXS4_CYNCS)	2	1	22	535	556	UUUUAGCAAGAGUUGUUUUACC	GGUAAGACAACUCUUGCCAAAA	Cleavage	1
sly-miR6024	TTTTAGCAAGAGTTGTTTTACC	Solyc11g006520.2.1	Disease resistance protein (AHRD V3.3 *** A0A103Y7R3_CYNCS)	2	1	22	526	547	UUUUAGCAAGAGUUGUUUUACC	GGUAAGACAACUCUUGCCAAAA	Cleavage	1
sly-miR6024	TTTTAGCAAGAGTTGTTTTACC	Solyc09g018220.2.1	Tobacco mosaic virus resistance-2	2	1	22	73	94	UUUUAGCAAGAGUUGUUUUACC	GGGAAAACAACUCUUGCCAAGA	Cleavage	1
sly-miR6024	TTTTAGCAAGAGTTGTTTTACC	Solyc09g092290.1.1	Ph-3 resistance protein (AHRD V3.3 *** A0A060D304_SOLPI)	2	1	22	574	595	UUUUAGCAAGAGUUGUUUUACC	GGAAAAACAACUCUUGCCAAGA	Cleavage	1
sly-miR6024	TTTTAGCAAGAGTTGTTTTACC	Solyc01g087200.3.1	Disease resistance protein (AHRD V3.3 *** A0A118JXS4_CYNCS)	2	1	22	532	553	UUUUAGCAAGAGUUGUUUUACC	GGCAAAACGACUCUCGCUAAAA	Cleavage	1
sly-miR6024	TTTTAGCAAGAGTTGTTTTACC	Solyc04g011960.2.1	Disease resistance protein (CC-NBS-LRR class) family (AHRD V3.3 *** AT1G53350.1)	2	1	22	538	559	UUUUAGCAAGAGUUGUUUUACC	GGCAAAACAACACUUGCUAGAA	Translation	1
sly-miR6024	TTTTAGCAAGAGTTGTTTTACC	Solyc01g006000.3.1	GPI mannosyltransferase 2 (AHRD V3.3 *** W9S353_9ROSA)	2	1	22	745	766	UUUUAGCAAGAGUUGUUUUACC	UACAAAACAGCUUUUGUUAGAA	Cleavage	1
sly-miR6024	TTTTAGCAAGAGTTGTTTTACC	Solyc05g012190.3.1	cell division cycle 48 (AHRD V3.3 *** AT3G09840.1)	2	1	22	1003	1024	UUUUAGCAAGAGUUGUUUUACC	UCCAAAACAACCCUUGCUAAAG	Translation	1
sly-miR6024.3	TTAGCAAGAGTTGTTTTACC	Solyc11g070020.2.1	Disease resistance protein (AHRD V3.3 *-* A0A068EUA5_SOLLC)	2	1	20	1900	1919	UUAGCAAGAGUUGUUUUACC	GGUAAGACAACACUUGCUAA	Cleavage	1
sly-miR6024.3	TTAGCAAGAGTTGTTTTACC	Solyc02g070410.2.1	Disease resistance protein, putative (AHRD V3.3 *-* Q6L432_SOLDE)	2	1	20	136	155	UUAGCAAGAGUUGUUUUACC	GGUAAGACAACUCUUGCCAA	Cleavage	1
sly-miR6024.3	TTAGCAAGAGTTGTTTTACC	Solyc11g071423.1.1	Disease resistance protein (AHRD V3.3 *** A0A068EW38_SOLLC)	2	1	20	244	263	UUAGCAAGAGUUGUUUUACC	GGUAAGACAACACUUGCUAA	Cleavage	1
sly-miR6024.3	TTAGCAAGAGTTGTTTTACC	Solyc11g020100.2.1	Disease resistance protein (AHRD V3.3 *** A0A118JXS4_CYNCS)	2	1	20	535	554	UUAGCAAGAGUUGUUUUACC	GGUAAGACAACUCUUGCCAA	Cleavage	1
sly-miR6024.3	TTAGCAAGAGTTGTTTTACC	Solyc11g006520.2.1	Disease resistance protein (AHRD V3.3 *** A0A103Y7R3_CYNCS)	2	1	20	526	545	UUAGCAAGAGUUGUUUUACC	GGUAAGACAACUCUUGCCAA	Cleavage	1
sly-miR6024.3	TTAGCAAGAGTTGTTTTACC	Solyc05g005330.3.1	Disease resistance protein, putative (AHRD V3.3 *-* Q6L432_SOLDE)	2	1	20	1663	1682	UUAGCAAGAGUUGUUUUACC	GGUAAGACAACUCUCGCUAA	Cleavage	1
sly-miR6024.3	TTAGCAAGAGTTGTTTTACC	Solyc11g071995.1.1	Disease resistance protein (AHRD V3.3 *** A0A068EUT9_SOLHA)	2	1	20	637	656	UUAGCAAGAGUUGUUUUACC	GGUAAGACAACACUUGCUAA	Cleavage	1
sly-miR6024.3	TTAGCAAGAGTTGTTTTACC	Solyc10g008230.2.1	Disease resistance protein (AHRD V3.3 *** A0A118JXS4_CYNCS)	2	1	20	565	584	UUAGCAAGAGUUGUUUUACC	GGCAAAACGACUCUUGCUAG	Cleavage	1
sly-miR6024.3	TTAGCAAGAGTTGTTTTACC	Solyc10g008240.3.1	Disease resistance protein (AHRD V3.3 *** A0A118JXS4_CYNCS)	2	1	20	511	530	UUAGCAAGAGUUGUUUUACC	GGCAAAACGACUCUUGCUAG	Cleavage	1
sly-miR6024.3	TTAGCAAGAGTTGTTTTACC	Solyc05g042110.1.1	LOW QUALITY:Disease resistance protein (AHRD V3.3 *-* Q9SBC3_SOLLC)	2	1	20	46	65	UUAGCAAGAGUUGUUUUACC	AGUGGAGCGACUCUUGCUAA	Cleavage	1
sly-miR6024.4	TTTAGCAAGAGTTGTTTTAC	Solyc12g005970.1.1	LOW QUALITY:Disease resistance protein (CC-NBS-LRR class) family (AHRD V3.3 *-* AT5G35450.2)	2	1	20	509	528	UUUAGCAAGAGUUGUUUUAC	GUAAAACAACUCUUGCGAAG	Cleavage	1
sly-miR6024.4	TTTAGCAAGAGTTGTTTTAC	Solyc11g070020.2.1	Disease resistance protein (AHRD V3.3 *-* A0A068EUA5_SOLLC)	2	1	20	1901	1920	UUUAGCAAGAGUUGUUUUAC	GUAAGACAACACUUGCUAAA	Translation	1
sly-miR6024.4	TTTAGCAAGAGTTGTTTTAC	Solyc02g070410.2.1	Disease resistance protein, putative (AHRD V3.3 *-* Q6L432_SOLDE)	2	1	20	137	156	UUUAGCAAGAGUUGUUUUAC	GUAAGACAACUCUUGCCAAA	Cleavage	1
sly-miR6024.4	TTTAGCAAGAGTTGTTTTAC	Solyc11g069020.2.1	Disease resistance protein (AHRD V3.3 *** A0A118JXS4_CYNCS)	2	1	20	515	534	UUUAGCAAGAGUUGUUUUAC	GUAAAACCACUCUUGCUAAG	Cleavage	1
sly-miR6024.4	TTTAGCAAGAGTTGTTTTAC	Solyc11g020100.2.1	Disease resistance protein (AHRD V3.3 *** A0A118JXS4_CYNCS)	2	1	20	536	555	UUUAGCAAGAGUUGUUUUAC	GUAAGACAACUCUUGCCAAA	Cleavage	1
sly-miR6024.4	TTTAGCAAGAGTTGTTTTAC	Solyc11g006520.2.1	Disease resistance protein (AHRD V3.3 *** A0A103Y7R3_CYNCS)	2	1	20	527	546	UUUAGCAAGAGUUGUUUUAC	GUAAGACAACUCUUGCCAAA	Cleavage	1
sly-miR6024.4	TTTAGCAAGAGTTGTTTTAC	Solyc11g071995.1.1	Disease resistance protein (AHRD V3.3 *** A0A068EUT9_SOLHA)	2	1	20	638	657	UUUAGCAAGAGUUGUUUUAC	GUAAGACAACACUUGCUAAA	Translation	1
sly-miR6024.4	TTTAGCAAGAGTTGTTTTAC	Solyc05g006620.3.1	Disease resistance protein (TIR-NBS-LRR class), putative (AHRD V3.3 *** G7LDU5_MEDTR)	2	1	20	665	684	UUUAGCAAGAGUUGUUUUAC	GUAAAACAACUCUUUCUAAG	Cleavage	1
sly-miR6024.4	TTTAGCAAGAGTTGTTTTAC	Solyc10g008230.2.1	Disease resistance protein (AHRD V3.3 *** A0A118JXS4_CYNCS)	2	1	20	566	585	UUUAGCAAGAGUUGUUUUAC	GCAAAACGACUCUUGCUAGA	Cleavage	1
sly-miR6024.4	TTTAGCAAGAGTTGTTTTAC	Solyc10g008240.3.1	Disease resistance protein (AHRD V3.3 *** A0A118JXS4_CYNCS)	2	1	20	512	531	UUUAGCAAGAGUUGUUUUAC	GCAAAACGACUCUUGCUAGA	Cleavage	1
sly-miR6024.4	TTTAGCAAGAGTTGTTTTAC	Solyc02g079950.3.1	photosystem II oxygen-evolving complex protein 3	2	1	20	230	249	UUUAGCAAGAGUUGUUUUAC	CUAAAGCAGCUUUUGCUGAA	Cleavage	1
sly-miR6024.5	TTTAGCAAGAGTTGTTTTACC	Solyc12g005970.1.1	LOW QUALITY:Disease resistance protein (CC-NBS-LRR class) family (AHRD V3.3 *-* AT5G35450.2)	2	1	21	508	528	UUUAGCAAGAGUUGUUUUACC	GGUAAAACAACUCUUGCGAAG	Cleavage	1
sly-miR6024.5	TTTAGCAAGAGTTGTTTTACC	Solyc11g070020.2.1	Disease resistance protein (AHRD V3.3 *-* A0A068EUA5_SOLLC)	2	1	21	1900	1920	UUUAGCAAGAGUUGUUUUACC	GGUAAGACAACACUUGCUAAA	Translation	1
sly-miR6024.5	TTTAGCAAGAGTTGTTTTACC	Solyc02g070410.2.1	Disease resistance protein, putative (AHRD V3.3 *-* Q6L432_SOLDE)	2	1	21	136	156	UUUAGCAAGAGUUGUUUUACC	GGUAAGACAACUCUUGCCAAA	Cleavage	1
sly-miR6024.5	TTTAGCAAGAGTTGTTTTACC	Solyc11g069020.2.1	Disease resistance protein (AHRD V3.3 *** A0A118JXS4_CYNCS)	2	1	21	514	534	UUUAGCAAGAGUUGUUUUACC	GGUAAAACCACUCUUGCUAAG	Cleavage	1
sly-miR6024.5	TTTAGCAAGAGTTGTTTTACC	Solyc11g020100.2.1	Disease resistance protein (AHRD V3.3 *** A0A118JXS4_CYNCS)	2	1	21	535	555	UUUAGCAAGAGUUGUUUUACC	GGUAAGACAACUCUUGCCAAA	Cleavage	1
sly-miR6024.5	TTTAGCAAGAGTTGTTTTACC	Solyc11g006520.2.1	Disease resistance protein (AHRD V3.3 *** A0A103Y7R3_CYNCS)	2	1	21	526	546	UUUAGCAAGAGUUGUUUUACC	GGUAAGACAACUCUUGCCAAA	Cleavage	1
sly-miR6024.5	TTTAGCAAGAGTTGTTTTACC	Solyc11g071995.1.1	Disease resistance protein (AHRD V3.3 *** A0A068EUT9_SOLHA)	2	1	21	637	657	UUUAGCAAGAGUUGUUUUACC	GGUAAGACAACACUUGCUAAA	Translation	1
sly-miR6024.5	TTTAGCAAGAGTTGTTTTACC	Solyc05g006620.3.1	Disease resistance protein (TIR-NBS-LRR class), putative (AHRD V3.3 *** G7LDU5_MEDTR)	2	1	21	664	684	UUUAGCAAGAGUUGUUUUACC	GGUAAAACAACUCUUUCUAAG	Cleavage	1
sly-miR6024.5	TTTAGCAAGAGTTGTTTTACC	Solyc10g008230.2.1	Disease resistance protein (AHRD V3.3 *** A0A118JXS4_CYNCS)	2	1	21	565	585	UUUAGCAAGAGUUGUUUUACC	GGCAAAACGACUCUUGCUAGA	Cleavage	1
sly-miR6024.5	TTTAGCAAGAGTTGTTTTACC	Solyc10g008240.3.1	Disease resistance protein (AHRD V3.3 *** A0A118JXS4_CYNCS)	2	1	21	511	531	UUUAGCAAGAGUUGUUUUACC	GGCAAAACGACUCUUGCUAGA	Cleavage	1
sly-miR6024.5	TTTAGCAAGAGTTGTTTTACC	Solyc02g079950.3.1	photosystem II oxygen-evolving complex protein 3	2	1	21	229	249	UUUAGCAAGAGUUGUUUUACC	GCUAAAGCAGCUUUUGCUGAA	Cleavage	1
sly-miR6024.6	TTTAGCAAGAGTTGTTTTACCT	Solyc11g069020.2.1	Disease resistance protein (AHRD V3.3 *** A0A118JXS4_CYNCS)	2	1	22	513	534	UUUAGCAAGAGUUGUUUUACCU	AGGUAAAACCACUCUUGCUAAG	Cleavage	1
sly-miR6024.6	TTTAGCAAGAGTTGTTTTACCT	Solyc11g070020.2.1	Disease resistance protein (AHRD V3.3 *-* A0A068EUA5_SOLLC)	2	1	22	1899	1920	UUUAGCAAGAGUUGUUUUACCU	GGGUAAGACAACACUUGCUAAA	Translation	1
sly-miR6024.6	TTTAGCAAGAGTTGTTTTACCT	Solyc11g071995.1.1	Disease resistance protein (AHRD V3.3 *** A0A068EUT9_SOLHA)	2	1	22	636	657	UUUAGCAAGAGUUGUUUUACCU	GGGUAAGACAACACUUGCUAAA	Translation	1
sly-miR6024.6	TTTAGCAAGAGTTGTTTTACCT	Solyc12g005970.1.1	LOW QUALITY:Disease resistance protein (CC-NBS-LRR class) family (AHRD V3.3 *-* AT5G35450.2)	2	1	22	507	528	UUUAGCAAGAGUUGUUUUACCU	UGGUAAAACAACUCUUGCGAAG	Cleavage	1
sly-miR6024.6	TTTAGCAAGAGTTGTTTTACCT	Solyc02g070410.2.1	Disease resistance protein, putative (AHRD V3.3 *-* Q6L432_SOLDE)	2	1	22	135	156	UUUAGCAAGAGUUGUUUUACCU	UGGUAAGACAACUCUUGCCAAA	Cleavage	1
sly-miR6024.6	TTTAGCAAGAGTTGTTTTACCT	Solyc11g020100.2.1	Disease resistance protein (AHRD V3.3 *** A0A118JXS4_CYNCS)	2	1	22	534	555	UUUAGCAAGAGUUGUUUUACCU	CGGUAAGACAACUCUUGCCAAA	Cleavage	1
sly-miR6024.6	TTTAGCAAGAGTTGTTTTACCT	Solyc11g006520.2.1	Disease resistance protein (AHRD V3.3 *** A0A103Y7R3_CYNCS)	2	1	22	525	546	UUUAGCAAGAGUUGUUUUACCU	CGGUAAGACAACUCUUGCCAAA	Cleavage	1
sly-miR6024.6	TTTAGCAAGAGTTGTTTTACCT	Solyc05g006620.3.1	Disease resistance protein (TIR-NBS-LRR class), putative (AHRD V3.3 *** G7LDU5_MEDTR)	2	1	22	663	684	UUUAGCAAGAGUUGUUUUACCU	UGGUAAAACAACUCUUUCUAAG	Cleavage	1
sly-miR6024.6	TTTAGCAAGAGTTGTTTTACCT	Solyc10g008230.2.1	Disease resistance protein (AHRD V3.3 *** A0A118JXS4_CYNCS)	2	1	22	564	585	UUUAGCAAGAGUUGUUUUACCU	UGGCAAAACGACUCUUGCUAGA	Cleavage	1
sly-miR6024.6	TTTAGCAAGAGTTGTTTTACCT	Solyc10g008240.3.1	Disease resistance protein (AHRD V3.3 *** A0A118JXS4_CYNCS)	2	1	22	510	531	UUUAGCAAGAGUUGUUUUACCU	UGGCAAAACGACUCUUGCUAGA	Cleavage	1
sly-miR6024.6	TTTAGCAAGAGTTGTTTTACCT	Solyc02g079950.3.1	photosystem II oxygen-evolving complex protein 3	2	1	22	228	249	UUUAGCAAGAGUUGUUUUACCU	UGCUAAAGCAGCUUUUGCUGAA	Cleavage	1
sly-miR6024.7	TTTTAGCAAGAGTTGTTTTAC	Solyc12g005970.1.1	LOW QUALITY:Disease resistance protein (CC-NBS-LRR class) family (AHRD V3.3 *-* AT5G35450.2)	2	1	21	509	529	UUUUAGCAAGAGUUGUUUUAC	GUAAAACAACUCUUGCGAAGA	Cleavage	1
sly-miR6024.7	TTTTAGCAAGAGTTGTTTTAC	Solyc02g070410.2.1	Disease resistance protein, putative (AHRD V3.3 *-* Q6L432_SOLDE)	2	1	21	137	157	UUUUAGCAAGAGUUGUUUUAC	GUAAGACAACUCUUGCCAAAA	Cleavage	1
sly-miR6024.7	TTTTAGCAAGAGTTGTTTTAC	Solyc11g020100.2.1	Disease resistance protein (AHRD V3.3 *** A0A118JXS4_CYNCS)	2	1	21	536	556	UUUUAGCAAGAGUUGUUUUAC	GUAAGACAACUCUUGCCAAAA	Cleavage	1
sly-miR6024.7	TTTTAGCAAGAGTTGTTTTAC	Solyc11g006520.2.1	Disease resistance protein (AHRD V3.3 *** A0A103Y7R3_CYNCS)	2	1	21	527	547	UUUUAGCAAGAGUUGUUUUAC	GUAAGACAACUCUUGCCAAAA	Cleavage	1
sly-miR6024.7	TTTTAGCAAGAGTTGTTTTAC	Solyc09g018220.2.1	Tobacco mosaic virus resistance-2	2	1	21	74	94	UUUUAGCAAGAGUUGUUUUAC	GGAAAACAACUCUUGCCAAGA	Cleavage	1
sly-miR6024.7	TTTTAGCAAGAGTTGTTTTAC	Solyc09g092290.1.1	Ph-3 resistance protein (AHRD V3.3 *** A0A060D304_SOLPI)	2	1	21	575	595	UUUUAGCAAGAGUUGUUUUAC	GAAAAACAACUCUUGCCAAGA	Cleavage	1
sly-miR6024.7	TTTTAGCAAGAGTTGTTTTAC	Solyc01g087200.3.1	Disease resistance protein (AHRD V3.3 *** A0A118JXS4_CYNCS)	2	1	21	533	553	UUUUAGCAAGAGUUGUUUUAC	GCAAAACGACUCUCGCUAAAA	Cleavage	1
sly-miR6024.7	TTTTAGCAAGAGTTGTTTTAC	Solyc04g011960.2.1	Disease resistance protein (CC-NBS-LRR class) family (AHRD V3.3 *** AT1G53350.1)	2	1	21	539	559	UUUUAGCAAGAGUUGUUUUAC	GCAAAACAACACUUGCUAGAA	Translation	1
sly-miR6024.7	TTTTAGCAAGAGTTGTTTTAC	Solyc01g006000.3.1	GPI mannosyltransferase 2 (AHRD V3.3 *** W9S353_9ROSA)	2	1	21	746	766	UUUUAGCAAGAGUUGUUUUAC	ACAAAACAGCUUUUGUUAGAA	Cleavage	1
sly-miR6024.7	TTTTAGCAAGAGTTGTTTTAC	Solyc05g012190.3.1	cell division cycle 48 (AHRD V3.3 *** AT3G09840.1)	2	1	21	1004	1024	UUUUAGCAAGAGUUGUUUUAC	CCAAAACAACCCUUGCUAAAG	Translation	1
sly-miR6024.8	TTTTAGCAAGAGTTGTTTTACCT	Solyc12g005970.1.1	LOW QUALITY:Disease resistance protein (CC-NBS-LRR class) family (AHRD V3.3 *-* AT5G35450.2)	2	1	23	507	529	UUUUAGCAAGAGUUGUUUUACCU	UGGUAAAACAACUCUUGCGAAGA	Cleavage	1
sly-miR6024.8	TTTTAGCAAGAGTTGTTTTACCT	Solyc02g070410.2.1	Disease resistance protein, putative (AHRD V3.3 *-* Q6L432_SOLDE)	2	1	23	135	157	UUUUAGCAAGAGUUGUUUUACCU	UGGUAAGACAACUCUUGCCAAAA	Cleavage	1
sly-miR6024.8	TTTTAGCAAGAGTTGTTTTACCT	Solyc11g020100.2.1	Disease resistance protein (AHRD V3.3 *** A0A118JXS4_CYNCS)	2	1	23	534	556	UUUUAGCAAGAGUUGUUUUACCU	CGGUAAGACAACUCUUGCCAAAA	Cleavage	1
sly-miR6024.8	TTTTAGCAAGAGTTGTTTTACCT	Solyc11g006520.2.1	Disease resistance protein (AHRD V3.3 *** A0A103Y7R3_CYNCS)	2	1	23	525	547	UUUUAGCAAGAGUUGUUUUACCU	CGGUAAGACAACUCUUGCCAAAA	Cleavage	1
sly-miR6024.8	TTTTAGCAAGAGTTGTTTTACCT	Solyc09g018220.2.1	Tobacco mosaic virus resistance-2	2	1	23	72	94	UUUUAGCAAGAGUUGUUUUACCU	GGGGAAAACAACUCUUGCCAAGA	Cleavage	1
sly-miR6024.8	TTTTAGCAAGAGTTGTTTTACCT	Solyc09g092290.1.1	Ph-3 resistance protein (AHRD V3.3 *** A0A060D304_SOLPI)	2	1	23	573	595	UUUUAGCAAGAGUUGUUUUACCU	GGGAAAAACAACUCUUGCCAAGA	Cleavage	1
sly-miR6024.8	TTTTAGCAAGAGTTGTTTTACCT	Solyc01g087200.3.1	Disease resistance protein (AHRD V3.3 *** A0A118JXS4_CYNCS)	2	1	23	531	553	UUUUAGCAAGAGUUGUUUUACCU	UGGCAAAACGACUCUCGCUAAAA	Cleavage	1
sly-miR6024.8	TTTTAGCAAGAGTTGTTTTACCT	Solyc04g011960.2.1	Disease resistance protein (CC-NBS-LRR class) family (AHRD V3.3 *** AT1G53350.1)	2	1	23	537	559	UUUUAGCAAGAGUUGUUUUACCU	UGGCAAAACAACACUUGCUAGAA	Translation	1
sly-miR6024.8	TTTTAGCAAGAGTTGTTTTACCT	Solyc01g006000.3.1	GPI mannosyltransferase 2 (AHRD V3.3 *** W9S353_9ROSA)	2	1	23	744	766	UUUUAGCAAGAGUUGUUUUACCU	CUACAAAACAGCUUUUGUUAGAA	Cleavage	1
sly-miR6024.8	TTTTAGCAAGAGTTGTTTTACCT	Solyc05g012190.3.1	cell division cycle 48 (AHRD V3.3 *** AT3G09840.1)	2	1	23	1002	1024	UUUUAGCAAGAGUUGUUUUACCU	CUCCAAAACAACCCUUGCUAAAG	Translation	1
sly-miR6025	TACCAATAATTGAGATAACATC	Solyc10g008240.3.1	Disease resistance protein (AHRD V3.3 *** A0A118JXS4_CYNCS)	2	1	22	478	499	UACCAAUAAUUGAGAUAACAUC	GAUGUCGUCUCAAUUGUUGGUA	Cleavage	1
sly-miR6027-3p	TGAATCCTTCGGCTATCCATAA	Solyc04g008190.1.1	Disease resistance protein (AHRD V3.3 *-* Q9SBC3_SOLLC)	2	1	22	106	127	UGAAUCCUUCGGCUAUCCAUAA	UUGUGGAUGGCCGAAGGGUUUG	Cleavage	1
sly-miR6027-3p	TGAATCCTTCGGCTATCCATAA	Solyc11g069020.2.1	Disease resistance protein (AHRD V3.3 *** A0A118JXS4_CYNCS)	2	1	22	1252	1273	UGAAUCCUUCGGCUAUCCAUAA	UUAUGGAUUGCUGAAGGAUUUA	Cleavage	1
sly-miR6027-3p	TGAATCCTTCGGCTATCCATAA	Solyc04g008140.2.1	NBS-LRR resistance protein-like protein (AHRD V3.3 *** A1Y9R1_SOLLC)	2	1	22	2191	2212	UGAAUCCUUCGGCUAUCCAUAA	UUGUGGAUGGCCGAAGGGUUUG	Cleavage	1
sly-miR6027-3p	TGAATCCTTCGGCTATCCATAA	Solyc04g008120.2.1	NBS-LRR resistance protein-like protein (AHRD V3.3 *** A1Y9Q6_9SOLN)	2	1	22	2383	2404	UGAAUCCUUCGGCUAUCCAUAA	UUGUGGAUGGCCGAAGGGUUUG	Cleavage	1
sly-miR6027-3p	TGAATCCTTCGGCTATCCATAA	Solyc09g098130.2.1	CC-NBS-LRR gene	2	1	22	2563	2584	UGAAUCCUUCGGCUAUCCAUAA	UUAUGGAUUGCUGAAGGAUUCG	Cleavage	1
sly-miR6027-5p	ATGGGTAGCACAAGGATTAATG	Solyc07g047990.1.1	MAP kinase kinase kinase 49	2	1	22	435	456	AUGGGUAGCACAAGGAUUAAUG	UCAUGAUCCUUGUGUUAUUCAU	Cleavage	1
sly-miR6027.1	ATGGGTAGCACAAGGATTAA	Solyc07g047990.1.1	MAP kinase kinase kinase 49	2	1	20	437	456	AUGGGUAGCACAAGGAUUAA	AUGAUCCUUGUGUUAUUCAU	Cleavage	1
sly-miR6027.13	TTATGGGTAGCACAAGGATTAATG	Solyc07g047990.1.1	MAP kinase kinase kinase 49	2	1	24	435	458	UUAUGGGUAGCACAAGGAUUAAUG	UCAUGAUCCUUGUGUUAUUCAUAG	Cleavage	1
sly-miR6027.2	ATGGGTAGCACAAGGATTAAT	Solyc07g047990.1.1	MAP kinase kinase kinase 49	2	1	21	436	456	AUGGGUAGCACAAGGAUUAAU	CAUGAUCCUUGUGUUAUUCAU	Cleavage	1
sly-miR6027.3	CAAGGATTAATGTGAAACAGA	Solyc11g007410.2.1	Receptor-like protein kinase (AHRD V3.3 *-* A0A061EYK6_THECC)	2	1	21	26	46	CAAGGAUUAAUGUGAAACAGA	GAUAUUUCACAUUAAUCCUUC	Cleavage	1
sly-miR6027.4	GGTAGCACAAGGATTAATG	Solyc06g068280.3.1	RNA helicase DEAD20	2	1	19	602	620	GGUAGCACAAGGAUUAAUG	CAUUAGUUUUUGUGCUGCC	Cleavage	1
sly-miR6027.5	TATGGGTAGCACAAGGATTAATG	Solyc07g047990.1.1	MAP kinase kinase kinase 49	2	1	23	435	457	UAUGGGUAGCACAAGGAUUAAUG	UCAUGAUCCUUGUGUUAUUCAUA	Cleavage	1
sly-miR6027.6	TGAATCCTTCGGCTATCCA	Solyc04g008190.1.1	Disease resistance protein (AHRD V3.3 *-* Q9SBC3_SOLLC)	2	1	19	109	127	UGAAUCCUUCGGCUAUCCA	UGGAUGGCCGAAGGGUUUG	Cleavage	1
sly-miR6027.6	TGAATCCTTCGGCTATCCA	Solyc04g008140.2.1	NBS-LRR resistance protein-like protein (AHRD V3.3 *** A1Y9R1_SOLLC)	2	1	19	2194	2212	UGAAUCCUUCGGCUAUCCA	UGGAUGGCCGAAGGGUUUG	Cleavage	1
sly-miR6027.6	TGAATCCTTCGGCTATCCA	Solyc04g008120.2.1	NBS-LRR resistance protein-like protein (AHRD V3.3 *** A1Y9Q6_9SOLN)	2	1	19	2386	2404	UGAAUCCUUCGGCUAUCCA	UGGAUGGCCGAAGGGUUUG	Cleavage	1
sly-miR6027.6	TGAATCCTTCGGCTATCCA	Solyc11g069020.2.1	Disease resistance protein (AHRD V3.3 *** A0A118JXS4_CYNCS)	2	1	19	1255	1273	UGAAUCCUUCGGCUAUCCA	UGGAUUGCUGAAGGAUUUA	Cleavage	1
sly-miR6027.6	TGAATCCTTCGGCTATCCA	Solyc09g098130.2.1	CC-NBS-LRR gene	2	1	19	2566	2584	UGAAUCCUUCGGCUAUCCA	UGGAUUGCUGAAGGAUUCG	Cleavage	1
sly-miR6027.7	TGAATCCTTCGGCTATCCAT	Solyc04g008190.1.1	Disease resistance protein (AHRD V3.3 *-* Q9SBC3_SOLLC)	2	1	20	108	127	UGAAUCCUUCGGCUAUCCAU	GUGGAUGGCCGAAGGGUUUG	Cleavage	1
sly-miR6027.7	TGAATCCTTCGGCTATCCAT	Solyc11g069020.2.1	Disease resistance protein (AHRD V3.3 *** A0A118JXS4_CYNCS)	2	1	20	1254	1273	UGAAUCCUUCGGCUAUCCAU	AUGGAUUGCUGAAGGAUUUA	Cleavage	1
sly-miR6027.7	TGAATCCTTCGGCTATCCAT	Solyc04g008140.2.1	NBS-LRR resistance protein-like protein (AHRD V3.3 *** A1Y9R1_SOLLC)	2	1	20	2193	2212	UGAAUCCUUCGGCUAUCCAU	GUGGAUGGCCGAAGGGUUUG	Cleavage	1
sly-miR6027.7	TGAATCCTTCGGCTATCCAT	Solyc04g008120.2.1	NBS-LRR resistance protein-like protein (AHRD V3.3 *** A1Y9Q6_9SOLN)	2	1	20	2385	2404	UGAAUCCUUCGGCUAUCCAU	GUGGAUGGCCGAAGGGUUUG	Cleavage	1
sly-miR6027.7	TGAATCCTTCGGCTATCCAT	Solyc09g098130.2.1	CC-NBS-LRR gene	2	1	20	2565	2584	UGAAUCCUUCGGCUAUCCAU	AUGGAUUGCUGAAGGAUUCG	Cleavage	1
sly-miR6027.8	TGAATCCTTCGGCTATCCATA	Solyc04g008190.1.1	Disease resistance protein (AHRD V3.3 *-* Q9SBC3_SOLLC)	2	1	21	107	127	UGAAUCCUUCGGCUAUCCAUA	UGUGGAUGGCCGAAGGGUUUG	Cleavage	1
sly-miR6027.8	TGAATCCTTCGGCTATCCATA	Solyc11g069020.2.1	Disease resistance protein (AHRD V3.3 *** A0A118JXS4_CYNCS)	2	1	21	1253	1273	UGAAUCCUUCGGCUAUCCAUA	UAUGGAUUGCUGAAGGAUUUA	Cleavage	1
sly-miR6027.8	TGAATCCTTCGGCTATCCATA	Solyc04g008140.2.1	NBS-LRR resistance protein-like protein (AHRD V3.3 *** A1Y9R1_SOLLC)	2	1	21	2192	2212	UGAAUCCUUCGGCUAUCCAUA	UGUGGAUGGCCGAAGGGUUUG	Cleavage	1
sly-miR6027.8	TGAATCCTTCGGCTATCCATA	Solyc04g008120.2.1	NBS-LRR resistance protein-like protein (AHRD V3.3 *** A1Y9Q6_9SOLN)	2	1	21	2384	2404	UGAAUCCUUCGGCUAUCCAUA	UGUGGAUGGCCGAAGGGUUUG	Cleavage	1
sly-miR6027.8	TGAATCCTTCGGCTATCCATA	Solyc09g098130.2.1	CC-NBS-LRR gene	2	1	21	2564	2584	UGAAUCCUUCGGCUAUCCAUA	UAUGGAUUGCUGAAGGAUUCG	Cleavage	1
sly-miR6027.9	TGAATCCTTCGGCTATCCATAAT	Solyc04g008190.1.1	Disease resistance protein (AHRD V3.3 *-* Q9SBC3_SOLLC)	2	1	23	105	127	UGAAUCCUUCGGCUAUCCAUAAU	GUUGUGGAUGGCCGAAGGGUUUG	Cleavage	1
sly-miR6027.9	TGAATCCTTCGGCTATCCATAAT	Solyc11g069020.2.1	Disease resistance protein (AHRD V3.3 *** A0A118JXS4_CYNCS)	2	1	23	1251	1273	UGAAUCCUUCGGCUAUCCAUAAU	GUUAUGGAUUGCUGAAGGAUUUA	Cleavage	1
sly-miR6027.9	TGAATCCTTCGGCTATCCATAAT	Solyc04g008140.2.1	NBS-LRR resistance protein-like protein (AHRD V3.3 *** A1Y9R1_SOLLC)	2	1	23	2190	2212	UGAAUCCUUCGGCUAUCCAUAAU	GUUGUGGAUGGCCGAAGGGUUUG	Cleavage	1
sly-miR6027.9	TGAATCCTTCGGCTATCCATAAT	Solyc04g008120.2.1	NBS-LRR resistance protein-like protein (AHRD V3.3 *** A1Y9Q6_9SOLN)	2	1	23	2382	2404	UGAAUCCUUCGGCUAUCCAUAAU	GUUGUGGAUGGCCGAAGGGUUUG	Cleavage	1
sly-miR6027.9	TGAATCCTTCGGCTATCCATAAT	Solyc09g098130.2.1	CC-NBS-LRR gene	2	1	23	2562	2584	UGAAUCCUUCGGCUAUCCAUAAU	UUUAUGGAUUGCUGAAGGAUUCG	Cleavage	1
sly-miR7981a.6	TTCTACCCCTTTTCGGCCTAC	Solyc09g090920.3.1	Calcium-dependent lipid-binding (CaLB domain) family protein (AHRD V3.3 *** G7I6R0_MEDTR)	2	1	21	979	999	UUCUACCCCUUUUCGGCCUAC	GGGGGCCCAAAAGGGGUAGGA	Cleavage	1
sly-miR7981c.1	AACTGTGTCTCTGAGATTTCGGAC	Solyc07g038110.2.1	Beta-galactosidase (AHRD V3.3 *-* V7C958_PHAVU)	2	1	24	504	527	AACUGUGUCUCUGAGAUUUCGGAC	GCUGAAAAUCUCAGACAUACAGUU	Cleavage	1
sly-miR7981c.4	CGAAATCTCAGAGACACACT	Solyc01g111080.3.1	Unknown protein (AHRD V3.3 )	2	1	20	279	298	CGAAAUCUCAGAGACACACU	GGUGUGUCUCUGAAAUUUUG	Cleavage	1
sly-miR7981c.5	CGAAATCTCAGAGACACACTT	Solyc01g111080.3.1	Unknown protein (AHRD V3.3 )	2	1	21	278	298	CGAAAUCUCAGAGACACACUU	AGGUGUGUCUCUGAAAUUUUG	Cleavage	1
sly-miR7981e.2	ACCAGCGTTGGATCCACAAGATAG	Solyc02g086290.1.1	Kinase family protein (AHRD V3.3 *-* U5GCQ9_POPTR)	2	1	24	655	678	ACCAGCGUUGGAUCCACAAGAUAG	GGACGUUGUGGAUUUGAUGCUGGU	Cleavage	1
sly-miR7981e.4	AGCGTTGGATCCACAAGATAGTGT	Solyc07g023990.2.1	AAA-type ATPase family protein (AHRD V3.3 *** B9ILM7_POPTR)	2	1	24	627	650	AGCGUUGGAUCCACAAGAUAGUGU	UGGAGGUCUAGUGGAUCCAAUGCU	Cleavage	1
sly-miR7981f	AAGTGTGTCTCTGGAATTTCGGGC	Solyc11g010490.2.1	pesticidal crystal cry8Ba protein (AHRD V3.3 *** AT4G24610.1)	2	1	24	1197	1220	AAGUGUGUCUCUGGAAUUUCGGGC	UGAAGUAGUUCCAGAGACAUACUU	Cleavage	1
sly-miR7981f.19	AGTGTGTCTCTGGAATTTCGGGCA	Solyc11g010490.2.1	pesticidal crystal cry8Ba protein (AHRD V3.3 *** AT4G24610.1)	2	1	24	1196	1219	AGUGUGUCUCUGGAAUUUCGGGCA	AUGAAGUAGUUCCAGAGACAUACU	Cleavage	1
sly-miR7981f.2	AAGTGTGTCTCTGGAATTTCGGGCA	Solyc11g010490.2.1	pesticidal crystal cry8Ba protein (AHRD V3.3 *** AT4G24610.1)	2	1	25	1196	1220	AAGUGUGUCUCUGGAAUUUCGGGCA	AUGAAGUAGUUCCAGAGACAUACUU	Cleavage	1
sly-miR9470-3p	TTTGGCTCATGGATTTTAGC	Solyc06g033850.3.1	Dehydration responsive element-binding factor protein (AHRD V3.3 --* A0A0K0K9Y3_ELECO)	2	1	20	79	98	UUUGGCUCAUGGAUUUUAGC	GCUGAAAUCCAUGAGCCUAA	Cleavage	1
sly-miR9470-3p	TTTGGCTCATGGATTTTAGC	Solyc11g042580.1.1	Ethylene-responsive transcription factor ERF021 (AHRD V3.3 *** ERF21_ARATH)	2	1	20	61	80	UUUGGCUCAUGGAUUUUAGC	UCUGAAAUCCGUGAGCCAGG	Cleavage	1
sly-miR9470-3p	TTTGGCTCATGGATTTTAGC	Solyc10g005080.3.1	Late elongated hypocotyl (AHRD V3.3 *** J9PV71_NICAT)	2	1	20	1642	1661	UUUGGCUCAUGGAUUUUAGC	ACUAAAAUUAAUGAGCCAAA	Translation	1
sly-miR9470-5p	TGAAATCCATGAGCCTAAACT	Solyc10g051270.2.1	RING/U-box superfamily protein (AHRD V3.3 *** AT2G23780.3)	2	1	21	660	680	UGAAAUCCAUGAGCCUAAACU	GGGUUAUGCUCAUGGAUUUCA	Cleavage	1
sly-miR9470.14	TGAAATCCATGAGCCTAAAC	Solyc10g051270.2.1	RING/U-box superfamily protein (AHRD V3.3 *** AT2G23780.3)	2	1	20	661	680	UGAAAUCCAUGAGCCUAAAC	GGUUAUGCUCAUGGAUUUCA	Cleavage	1
sly-miR9470.15	TTGGCTCATGGATTTTAGC	Solyc06g033850.3.1	Dehydration responsive element-binding factor protein (AHRD V3.3 --* A0A0K0K9Y3_ELECO)	2	1	19	79	97	UUGGCUCAUGGAUUUUAGC	GCUGAAAUCCAUGAGCCUA	Cleavage	1
sly-miR9470.16	TTTGGCTCATGGATTTTAG	Solyc06g033850.3.1	Dehydration responsive element-binding factor protein (AHRD V3.3 --* A0A0K0K9Y3_ELECO)	2	1	19	80	98	UUUGGCUCAUGGAUUUUAG	CUGAAAUCCAUGAGCCUAA	Cleavage	1
sly-miR9470.16	TTTGGCTCATGGATTTTAG	Solyc11g042580.1.1	Ethylene-responsive transcription factor ERF021 (AHRD V3.3 *** ERF21_ARATH)	2	1	19	62	80	UUUGGCUCAUGGAUUUUAG	CUGAAAUCCGUGAGCCAGG	Cleavage	1
sly-miR9470.16	TTTGGCTCATGGATTTTAG	Solyc10g005080.3.1	Late elongated hypocotyl (AHRD V3.3 *** J9PV71_NICAT)	2	1	19	1643	1661	UUUGGCUCAUGGAUUUUAG	CUAAAAUUAAUGAGCCAAA	Translation	1
sly-miR9470.17	TTTGGCTCATGGATTTTAGCA	Solyc06g033850.3.1	Dehydration responsive element-binding factor protein (AHRD V3.3 --* A0A0K0K9Y3_ELECO)	2	1	21	78	98	UUUGGCUCAUGGAUUUUAGCA	GGCUGAAAUCCAUGAGCCUAA	Cleavage	1
sly-miR9470.17	TTTGGCTCATGGATTTTAGCA	Solyc10g005080.3.1	Late elongated hypocotyl (AHRD V3.3 *** J9PV71_NICAT)	2	1	21	1641	1661	UUUGGCUCAUGGAUUUUAGCA	UACUAAAAUUAAUGAGCCAAA	Translation	1
sly-miR9470.17	TTTGGCTCATGGATTTTAGCA	Solyc11g042580.1.1	Ethylene-responsive transcription factor ERF021 (AHRD V3.3 *** ERF21_ARATH)	2	1	21	60	80	UUUGGCUCAUGGAUUUUAGCA	GUCUGAAAUCCGUGAGCCAGG	Cleavage	1
sly-miR9471a.2	TCAGGATGATAACTATTGGC	Solyc02g070340.3.1	40S ribosomal protein S4 (AHRD V3.3 *** RS4_SOLTU)	2	1	20	126	145	UCAGGAUGAUAACUAUUGGC	GCCAUUGGUUAUUAUCCUGA	Cleavage	1
sly-miR9471a.2	TCAGGATGATAACTATTGGC	Solyc02g070330.3.1	40S ribosomal protein S4 (AHRD V3.3 *-* RS4_SOLTU)	2	1	20	828	847	UCAGGAUGAUAACUAUUGGC	GCCAUUGGUUAUUAUCCUGA	Cleavage	4
sly-miR9471a.2	TCAGGATGATAACTATTGGC	Solyc02g070330.3.1	40S ribosomal protein S4 (AHRD V3.3 *-* RS4_SOLTU)	2	1	20	1530	1549	UCAGGAUGAUAACUAUUGGC	GCCAUUGGUUAUUAUCCUGA	Cleavage	4
sly-miR9471a.2	TCAGGATGATAACTATTGGC	Solyc02g070330.3.1	40S ribosomal protein S4 (AHRD V3.3 *-* RS4_SOLTU)	2	1	20	2232	2251	UCAGGAUGAUAACUAUUGGC	GCCAUUGGUUAUUAUCCUGA	Cleavage	4
sly-miR9471a.2	TCAGGATGATAACTATTGGC	Solyc02g070330.3.1	40S ribosomal protein S4 (AHRD V3.3 *-* RS4_SOLTU)	2	1	20	2934	2953	UCAGGAUGAUAACUAUUGGC	GCCAUUGGUUAUUAUCCUGA	Cleavage	4
sly-miR9471a.7	TTTCTCAGGTGCTCACTCAGC	Solyc10g006120.2.1	extracellular ligand-gated ion channel protein (DUF3537) (AHRD V3.3 *** AT3G20300.1)	2	1	21	687	707	UUUCUCAGGUGCUCACUCAGC	GUUGAGAGAGCACCUGAGAAU	Cleavage	1
sly-miR9471b.3	TTGATTTCTGAGGTGCTCACT	Solyc05g009630.3.1	Disease resistance protein (AHRD V3.3 *** A0A103XDQ0_CYNCS)	2	1	21	1132	1152	UUGAUUUCUGAGGUGCUCACU	GGUGAGCACCUCAUAAAUCGA	Cleavage	1
sly-miR9473-5p	TGGCTGTAAATCTAAACTCGT	Solyc10g006330.3.1	Plastid movement impaired protein (AHRD V3.3 *** G7LD87_MEDTR)	2	1	21	894	914	UGGCUGUAAAUCUAAACUCGU	UGGAGUUGGGAUUUAUAGCCA	Cleavage	1
sly-miR9474.11	CTAGTTCTGAAAAATCAAAAT	Solyc08g008260.2.1	Myosin heavy chain-related family protein (AHRD V3.3 *** B9GX71_POPTR)	2	1	21	1307	1327	CUAGUUCUGAAAAAUCAAAAU	ACUUAGAUUUUUCAGAACUAC	Cleavage	1
sly-miR9474.12	CTAGTTCTGAAAAATCAAAATT	Solyc08g008260.2.1	Myosin heavy chain-related family protein (AHRD V3.3 *** B9GX71_POPTR)	2	1	22	1306	1327	CUAGUUCUGAAAAAUCAAAAUU	GACUUAGAUUUUUCAGAACUAC	Cleavage	1
sly-miR9474.14	GAATCTTGGATTTTATCGGAG	Solyc05g050930.2.1	LOW QUALITY:DUF641 family protein (DUF641) (AHRD V3.3 *** AT3G60680.1)	2	1	21	591	611	GAAUCUUGGAUUUUAUCGGAG	AUUGGAUAAAAUUCAAGAUUC	Cleavage	1
sly-miR9474.14	GAATCTTGGATTTTATCGGAG	Solyc11g009040.2.1	EPIDERMAL PATTERNING FACTOR-like protein (AHRD V3.3 *** AT5G10310.2),Pfam:PF17181	2	1	21	117	137	GAAUCUUGGAUUUUAUCGGAG	UAACCAUAAAAUCCAAGAUUC	Cleavage	1
sly-miR9474.15	GATGGAGAATTTTGATTTTTC	Solyc04g007240.1.1	Adenylate isopentenyltransferase (AHRD V3.3 *** I0IUP7_SOLLC)	2	1	21	160	180	GAUGGAGAAUUUUGAUUUUUC	GGAAAAUCAAAACUCUCUAUC	Cleavage	1
sly-miR9474.15	GATGGAGAATTTTGATTTTTC	Solyc09g064910.1.1	Adenylate isopentenyltransferase (AHRD V3.3 *** I0IUP8_SOLLC)	2	1	21	94	114	GAUGGAGAAUUUUGAUUUUUC	GGAAAAUCAAAACUCUCUAUC	Cleavage	1
sly-miR9474.15	GATGGAGAATTTTGATTTTTC	Solyc09g083420.3.1	CWF19-like protein 2 (AHRD V3.3 *** A0A151U7T1_CAJCA)	2	1	21	333	353	GAUGGAGAAUUUUGAUUUUUC	AAGAAGUCAAAGUUCUUCAUC	Cleavage	1
sly-miR9474.15	GATGGAGAATTTTGATTTTTC	Solyc02g093150.3.1	APETALA2c	2	1	21	1017	1037	GAUGGAGAAUUUUGAUUUUUC	UAGAGGUCAAAAUUCUUCAUC	Cleavage	1
sly-miR9474.15	GATGGAGAATTTTGATTTTTC	Solyc09g031820.1.1	Protein Ycf2 (AHRD V3.3 *-* YCF2_SOLLC)	2	1	21	709	729	GAUGGAGAAUUUUGAUUUUUC	CAAAAAUCAAAAUUCUUGAUC	Cleavage	1
sly-miR9474.15	GATGGAGAATTTTGATTTTTC	Solyc02g078420.2.1	LOW QUALITY:Protein Ycf2 (AHRD V3.3 *-* YCF2_SOLLC)	2	1	21	241	261	GAUGGAGAAUUUUGAUUUUUC	CAAAAAUCAAAAUUCUUGAUC	Cleavage	1
sly-miR9474.16	GGAATCTTGGATTTTATCGGA	Solyc05g050930.2.1	LOW QUALITY:DUF641 family protein (DUF641) (AHRD V3.3 *** AT3G60680.1)	2	1	21	592	612	GGAAUCUUGGAUUUUAUCGGA	UUGGAUAAAAUUCAAGAUUCU	Cleavage	1
sly-miR9474.17	GGAATCTTGGATTTTATCGGAG	Solyc05g050930.2.1	LOW QUALITY:DUF641 family protein (DUF641) (AHRD V3.3 *** AT3G60680.1)	2	1	22	591	612	GGAAUCUUGGAUUUUAUCGGAG	AUUGGAUAAAAUUCAAGAUUCU	Cleavage	1
sly-miR9474.2	AATCTTGGATTTTATCGGAGT	Solyc05g050930.2.1	LOW QUALITY:DUF641 family protein (DUF641) (AHRD V3.3 *** AT3G60680.1)	2	1	21	590	610	AAUCUUGGAUUUUAUCGGAGU	AAUUGGAUAAAAUUCAAGAUU	Cleavage	1
sly-miR9474.2	AATCTTGGATTTTATCGGAGT	Solyc02g090300.3.1	Cytochrome P450 (AHRD V3.3 *** Q8H0I6_PETHY)	2	1	21	440	460	AAUCUUGGAUUUUAUCGGAGU	GGUCCGGAAAGAUCCAAGAUU	Cleavage	1
sly-miR9474.22	TAGTTCTGAAAAATCAAAATT	Solyc08g008260.2.1	Myosin heavy chain-related family protein (AHRD V3.3 *** B9GX71_POPTR)	2	1	21	1306	1326	UAGUUCUGAAAAAUCAAAAUU	GACUUAGAUUUUUCAGAACUA	Cleavage	1
sly-miR9474.28	TTTGGAATCTTGGATTTTATC	Solyc05g050930.2.1	LOW QUALITY:DUF641 family protein (DUF641) (AHRD V3.3 *** AT3G60680.1)	2	1	21	595	615	UUUGGAAUCUUGGAUUUUAUC	GAUAAAAUUCAAGAUUCUAAU	Cleavage	1
sly-miR9474.28	TTTGGAATCTTGGATTTTATC	Solyc04g015830.3.1	villin 2 (AHRD V3.3 *** AT2G41740.2)	2	1	21	2548	2568	UUUGGAAUCUUGGAUUUUAUC	GCUGAGGUCCAAGAUUCCGAA	Cleavage	1
sly-miR9474.28	TTTGGAATCTTGGATTTTATC	Solyc01g103360.3.1	glucuronoxylan 4-O-methyltransferase-like protein (DUF579) (AHRD V3.3 *** AT1G09610.1)	2	1	21	240	260	UUUGGAAUCUUGGAUUUUAUC	AGUAACAUCCAAGAUUCUAGA	Cleavage	1
sly-miR9474.29	TTTTATCGGAGTTAATGACTT	Solyc04g007600.3.1	RING/FYVE/PHD zinc finger superfamily protein (AHRD V3.3 *** A0A061EGA0_THECC)	2	1	21	458	478	UUUUAUCGGAGUUAAUGACUU	AUCUCAUUAACUCUGAUGAAA	Cleavage	1
sly-miR9474.3	AATCTTGGATTTTATCGGAGTT	Solyc05g050930.2.1	LOW QUALITY:DUF641 family protein (DUF641) (AHRD V3.3 *** AT3G60680.1)	2	1	22	589	610	AAUCUUGGAUUUUAUCGGAGUU	AAAUUGGAUAAAAUUCAAGAUU	Cleavage	1
sly-miR9474.3	AATCTTGGATTTTATCGGAGTT	Solyc02g090300.3.1	Cytochrome P450 (AHRD V3.3 *** Q8H0I6_PETHY)	2	1	22	439	460	AAUCUUGGAUUUUAUCGGAGUU	AGGUCCGGAAAGAUCCAAGAUU	Cleavage	1
sly-miR9474.30	TTTTCAGAACCAGTAACACTC	Solyc03g096020.2.1	Myb/SANT-like domain-containing protein (AHRD V3.3 --* A0A103XDK5_CYNCS)	2	1	21	348	368	UUUUCAGAACCAGUAACACUC	AAAUGUUGCUGGUUCUGAAAG	Cleavage	1
sly-miR9474.30	TTTTCAGAACCAGTAACACTC	Solyc03g083210.3.1	Defective in meristem silencing 3 (AHRD V3.3 *** A0A061G2F1_THECC)	2	1	21	417	437	UUUUCAGAACCAGUAACACUC	AAGUGAAACUGGUUCUGAAAA	Cleavage	1
sly-miR9474.30	TTTTCAGAACCAGTAACACTC	Solyc03g083170.3.1	Gamma-irradiation and mitomycin c induced 1, putative isoform 3 (AHRD V3.3 *-* A0A061G1V8_THECC)	2	1	21	1392	1412	UUUUCAGAACCAGUAACACUC	AAGUGGAACUGGUUCUGAAAA	Cleavage	1
sly-miR9474.31	TTTTTCAGAACCAGTAACACT	Solyc03g096020.2.1	Myb/SANT-like domain-containing protein (AHRD V3.3 --* A0A103XDK5_CYNCS)	2	1	21	349	369	UUUUUCAGAACCAGUAACACU	AAUGUUGCUGGUUCUGAAAGU	Cleavage	1
sly-miR9474.31	TTTTTCAGAACCAGTAACACT	Solyc01g005430.3.1	UBX domain-containing protein (AHRD V3.3 *** A0A0K9Q356_ZOSMR)	2	1	21	352	372	UUUUUCAGAACCAGUAACACU	GCUGUUUUUGGUUCUGAAGAA	Cleavage	1
sly-miR9474.4	AATTTTGATTTTTCAGAACC	Solyc05g009410.2.1	Adenylate isopentenyltransferase (AHRD V3.3 *** I0IUP6_SOLLC)	2	1	20	13	32	AAUUUUGAUUUUUCAGAACC	GGUUCUGGAAAAUCAAAACU	Cleavage	1
sly-miR9474.4	AATTTTGATTTTTCAGAACC	Solyc11g066960.2.1	TRNA ISOPENTENYLTRANSFERASE family protein (AHRD V3.3 *** B9HQU6_POPTR)	2	1	20	106	125	AAUUUUGAUUUUUCAGAACC	GGUUCUGGAAAAUCAAAACU	Cleavage	1
sly-miR9474.5	AGTCGATGGAGAATTTTGATT	Solyc09g064910.1.1	Adenylate isopentenyltransferase (AHRD V3.3 *** I0IUP8_SOLLC)	2	1	21	98	118	AGUCGAUGGAGAAUUUUGAUU	AAUCAAAACUCUCUAUCGACU	Cleavage	1
sly-miR9474.5	AGTCGATGGAGAATTTTGATT	Solyc09g057760.3.1	LOW QUALITY:DUF506 family protein (AHRD V3.3 *-* G7LF52_MEDTR)	2	1	21	124	144	AGUCGAUGGAGAAUUUUGAUU	UUCCAGAAUUCUCUAUCGACU	Cleavage	1
sly-miR9474.5	AGTCGATGGAGAATTTTGATT	Solyc12g094710.2.1	AT hook motif DNA-binding family protein (AHRD V3.3 *** AT2G33620.4)	2	1	21	64	84	AGUCGAUGGAGAAUUUUGAUU	GUUCAAAAUUCUCCGUCGAAU	Cleavage	1
sly-miR9474.8	AGTTCTGAAAAATCAAAATTC	Solyc08g008260.2.1	Myosin heavy chain-related family protein (AHRD V3.3 *** B9GX71_POPTR)	2	1	21	1305	1325	AGUUCUGAAAAAUCAAAAUUC	GGACUUAGAUUUUUCAGAACU	Cleavage	1
sly-miR9474.8	AGTTCTGAAAAATCAAAATTC	Solyc03g115680.3.1	Protein kinase superfamily protein (AHRD V3.3 *-* AT1G18670.3)	2	1	21	4863	4883	AGUUCUGAAAAAUCAAAAUUC	AGAAUUCGAUUUUUCAGAACU	Cleavage	1
sly-miR9475-3p	CTACAATGTAGAGATCGTTTT	Solyc09g092470.2.1	sesquiterpene synthase 14	2	1	21	359	379	CUACAAUGUAGAGAUCGUUUU	AUAACGAUCUUUACAUUGUUG	Cleavage	1
sly-miR9475.1	AATGTAGAGATCGTTTTGGAC	Solyc12g095810.2.1	Major facilitator superfamily protein (AHRD V3.3 *** AT1G52190.1)	2	1	21	1672	1692	AAUGUAGAGAUCGUUUUGGAC	GGCCAAAACGAAUUCUACAUU	Translation	1
sly-miR9476-5p	TCTAGTCCTGCATCTTTTTTT	Solyc06g054540.3.1	CHY-type/CTCHY-type/RING-type Zinc finger protein (AHRD V3.3 *** AT5G18650.1)	2	1	21	64	84	UCUAGUCCUGCAUCUUUUUUU	AGGAGAAGAUGCAGGAUUAGG	Cleavage	1
sly-miR9476-5p	TCTAGTCCTGCATCTTTTTTT	Solyc09g031970.3.1	Alpha-1,4 glucan phosphorylase (AHRD V3.3 *** K4CSQ2_SOLLC)	2	1	21	372	392	UCUAGUCCUGCAUCUUUUUUU	GGAAAAAGAUGCAGCACUAGG	Cleavage	1
sly-miR9478-3p	TTCGATGACATATTTGAGCCT	Solyc01g006620.3.1	C2 calcium/lipid-binding and GRAM domain protein (AHRD V3.3 *** A0A072ULK6_MEDTR)	2	1	21	1748	1768	UUCGAUGACAUAUUUGAGCCU	UUGAUCAAAUAUGUCAUUGGA	Cleavage	1
sly-miR9478-5p	GCTTAAATATGTAGATCGAACT	Solyc05g007970.3.1	Phytanoyl-CoA dioxygenase domain protein (AHRD V3.3 *** A0A072UM45_MEDTR)	2	1	22	412	433	GCUUAAAUAUGUAGAUCGAACU	CAAUCAAUGUACAUAUUUAAGC	Cleavage	1
novel-sly-miR1	TTTTGTAGTAACTGTACCACA	Solyc07g006860.3.1	Xyloglucan endotransglucosylase/hydrolase (AHRD V3.3 *** K4CBF7_SOLLC)	2.5	1	21	244	264	UUUUGUAGUAACUGUACCACA	GCUGGUACAGUUACUACAUAU	Cleavage	1
novel-sly-miR1	TTTTGTAGTAACTGTACCACA	Solyc07g006850.2.1	Xyloglucan endotransglucosylase/hydrolase (AHRD V3.3 *-* K4CBF6_SOLLC)	2.5	1	21	1132	1152	UUUUGUAGUAACUGUACCACA	GCUGGUACAGUUACUACAUAU	Cleavage	1
novel-sly-miR1	TTTTGTAGTAACTGTACCACA	Solyc02g087500.2.1	Glycerol-3-phosphate acyltransferase (AHRD V3.3 *** A0A0M4FCN7_9SOLA)	2.5	1	21	1468	1488	UUUUGUAGUAACUGUACCACA	GAUGGAACAGUGACUACAAAA	Translation	1
novel-sly-miR1	TTTTGTAGTAACTGTACCACA	Solyc09g057680.3.1	Receptor-like kinase (AHRD V3.3 *** C0SW32_SOYBN)	2.5	1	21	2287	2307	UUUUGUAGUAACUGUACCACA	ACUGGAAGAGUUACUACAAAG	Cleavage	1
novel-sly-miR1	TTTTGTAGTAACTGTACCACA	Solyc11g020770.2.1	DEAD/DEAH box RNA helicase family protein (AHRD V3.3 *** AT1G35530.4)	2.5	1	21	1981	2001	UUUUGUAGUAACUGUACCACA	ACUCGGACAGUUACUACAGAA	Cleavage	1
novel-sly-miR10	TAAATGTTTTCCGAGTATCTTT	Solyc05g007850.2.1	bacterial spot disease resistance protein 4	2.5	1	22	85	106	UAAAUGUUUUCCGAGUAUCUUU	GAAGACACUCGAAAAACAUUUA	Translation	1
novel-sly-miR10	TAAATGTTTTCCGAGTATCTTT	Solyc01g073650.3.1	Serine/threonine-protein phosphatase (AHRD V3.3 *** A0A068ERL0_CARTI)	2.5	1	22	427	448	UAAAUGUUUUCCGAGUAUCUUU	GCUAAUGUUUGGAAAACAUUUA	Cleavage	1
novel-sly-miR10	TAAATGTTTTCCGAGTATCTTT	Solyc06g017970.3.1	Ubiquitin carboxyl-terminal hydrolase 13 (AHRD V3.3 *** W9RB05_9ROSA)	2.5	1	22	1783	1804	UAAAUGUUUUCCGAGUAUCUUU	AUGGAAACACGGAAAAUAUUUA	Cleavage	1
novel-sly-miR11	GGGGCAACTTGAGATCACATG	Solyc03g117770.3.1	Serinc-domain containing serine and sphingolipid biosynthesis protein (AHRD V3.3 *** AT1G16180.2)	2.5	1	21	1194	1214	GGGGCAACUUGAGAUCACAUG	CAUCUGGUCUCAGGUUGCUCC	Cleavage	1
novel-sly-miR11	GGGGCAACTTGAGATCACATG	Solyc06g048450.2.1	Anaphase-promoting complex subunit 1 (AHRD V3.3 *** A0A118K619_CYNCS)	2.5	1	21	1298	1318	GGGGCAACUUGAGAUCACAUG	UUUGUGAGUUCAAGUUGUCUC	Cleavage	1
novel-sly-miR11.1	ACAGGGGCAACTTGAGATC	Solyc01g080170.3.1	Hydroxymethylglutaryl-CoA lyase (AHRD V3.3 *** W9QRW1_9ROSA)	2.5	1	19	926	944	ACAGGGGCAACUUGAGAUC	UAACUCAAGUUGUCCCUGU	Cleavage	1
novel-sly-miR11.1	ACAGGGGCAACTTGAGATC	Solyc10g080700.2.1	Protein kinase family protein (AHRD V3.3 *** AT3G03940.1)	2.5	1	19	266	284	ACAGGGGCAACUUGAGAUC	UACCUCAAGUUGCUCCUGU	Cleavage	1
novel-sly-miR11.2	ACAGGGGCAACTTGAGATCAC	Solyc01g080170.3.1	Hydroxymethylglutaryl-CoA lyase (AHRD V3.3 *** W9QRW1_9ROSA)	2.5	1	21	924	944	ACAGGGGCAACUUGAGAUCAC	UGUAACUCAAGUUGUCCCUGU	Cleavage	1
novel-sly-miR11.2	ACAGGGGCAACTTGAGATCAC	Solyc10g080700.2.1	Protein kinase family protein (AHRD V3.3 *** AT3G03940.1)	2.5	1	21	264	284	ACAGGGGCAACUUGAGAUCAC	UCUACCUCAAGUUGCUCCUGU	Cleavage	1
novel-sly-miR11.24	GGGGCAACTTGAGATCACA	Solyc03g117770.3.1	Serinc-domain containing serine and sphingolipid biosynthesis protein (AHRD V3.3 *** AT1G16180.2)	2.5	1	19	1196	1214	GGGGCAACUUGAGAUCACA	UCUGGUCUCAGGUUGCUCC	Cleavage	1
novel-sly-miR11.24	GGGGCAACTTGAGATCACA	Solyc06g048450.2.1	Anaphase-promoting complex subunit 1 (AHRD V3.3 *** A0A118K619_CYNCS)	2.5	1	19	1300	1318	GGGGCAACUUGAGAUCACA	UGUGAGUUCAAGUUGUCUC	Cleavage	1
novel-sly-miR11.25	GGGGCAACTTGAGATCACAT	Solyc03g117770.3.1	Serinc-domain containing serine and sphingolipid biosynthesis protein (AHRD V3.3 *** AT1G16180.2)	2.5	1	20	1195	1214	GGGGCAACUUGAGAUCACAU	AUCUGGUCUCAGGUUGCUCC	Cleavage	1
novel-sly-miR11.25	GGGGCAACTTGAGATCACAT	Solyc06g048450.2.1	Anaphase-promoting complex subunit 1 (AHRD V3.3 *** A0A118K619_CYNCS)	2.5	1	20	1299	1318	GGGGCAACUUGAGAUCACAU	UUGUGAGUUCAAGUUGUCUC	Cleavage	1
novel-sly-miR11.26	GGGGCAACTTGAGATCACATGT	Solyc03g117770.3.1	Serinc-domain containing serine and sphingolipid biosynthesis protein (AHRD V3.3 *** AT1G16180.2)	2.5	1	22	1193	1214	GGGGCAACUUGAGAUCACAUGU	UCAUCUGGUCUCAGGUUGCUCC	Cleavage	1
novel-sly-miR11.26	GGGGCAACTTGAGATCACATGT	Solyc06g048450.2.1	Anaphase-promoting complex subunit 1 (AHRD V3.3 *** A0A118K619_CYNCS)	2.5	1	22	1297	1318	GGGGCAACUUGAGAUCACAUGU	CUUUGUGAGUUCAAGUUGUCUC	Cleavage	1
novel-sly-miR11.27	GGGGCAACTTGAGATCACATGTT	Solyc03g117770.3.1	Serinc-domain containing serine and sphingolipid biosynthesis protein (AHRD V3.3 *** AT1G16180.2)	2.5	1	23	1192	1214	GGGGCAACUUGAGAUCACAUGUU	UUCAUCUGGUCUCAGGUUGCUCC	Cleavage	1
novel-sly-miR11.27	GGGGCAACTTGAGATCACATGTT	Solyc06g048450.2.1	Anaphase-promoting complex subunit 1 (AHRD V3.3 *** A0A118K619_CYNCS)	2.5	1	23	1296	1318	GGGGCAACUUGAGAUCACAUGUU	CCUUUGUGAGUUCAAGUUGUCUC	Cleavage	1
novel-sly-miR11.28	GGGGCAACTTGAGATCACATGTTG	Solyc03g117770.3.1	Serinc-domain containing serine and sphingolipid biosynthesis protein (AHRD V3.3 *** AT1G16180.2)	2.5	1	24	1191	1214	GGGGCAACUUGAGAUCACAUGUUG	GUUCAUCUGGUCUCAGGUUGCUCC	Cleavage	1
novel-sly-miR11.28	GGGGCAACTTGAGATCACATGTTG	Solyc06g048450.2.1	Anaphase-promoting complex subunit 1 (AHRD V3.3 *** A0A118K619_CYNCS)	2.5	1	24	1295	1318	GGGGCAACUUGAGAUCACAUGUUG	GCCUUUGUGAGUUCAAGUUGUCUC	Cleavage	1
novel-sly-miR11.3	ACAGGGGCAACTTGAGATCACA	Solyc10g080700.2.1	Protein kinase family protein (AHRD V3.3 *** AT3G03940.1)	2.5	1	22	263	284	ACAGGGGCAACUUGAGAUCACA	GUCUACCUCAAGUUGCUCCUGU	Cleavage	1
novel-sly-miR11.4	ACATGTGTTCTCAGGTTACC	Solyc10g012253.1.1	Rhomboid-like protein (AHRD V3.3 *** K4CM51_SOLLC)	2.5	1	20	211	230	ACAUGUGUUCUCAGGUUACC	CUUAACCUGGGAAUAUAUGU	Cleavage	1
novel-sly-miR11.4	ACATGTGTTCTCAGGTTACC	Solyc10g012310.2.1	Rhomboid-like protein (AHRD V3.3 *-* K4CM51_SOLLC)	2.5	1	20	454	473	ACAUGUGUUCUCAGGUUACC	CUUAACCUGGGAAUAUAUGU	Cleavage	1
novel-sly-miR11.4	ACATGTGTTCTCAGGTTACC	Solyc08g068270.3.1	Rhomboid-like protein (AHRD V3.3 *** K4CM51_SOLLC)	2.5	1	20	262	281	ACAUGUGUUCUCAGGUUACC	CUUAACCUGGGAAUAUAUGU	Cleavage	1
novel-sly-miR11.4	ACATGTGTTCTCAGGTTACC	Solyc08g068250.3.1	Receptor protein kinase (AHRD V3.3 *-* T2C4B6_BRAJU)	2.5	1	20	262	281	ACAUGUGUUCUCAGGUUACC	CUUAACCUGGGAAUAUAUGU	Cleavage	1
novel-sly-miR11.5	ACATGTGTTCTCAGGTTACCC	Solyc10g012253.1.1	Rhomboid-like protein (AHRD V3.3 *** K4CM51_SOLLC)	2.5	1	21	210	230	ACAUGUGUUCUCAGGUUACCC	UCUUAACCUGGGAAUAUAUGU	Cleavage	1
novel-sly-miR11.5	ACATGTGTTCTCAGGTTACCC	Solyc10g012310.2.1	Rhomboid-like protein (AHRD V3.3 *-* K4CM51_SOLLC)	2.5	1	21	453	473	ACAUGUGUUCUCAGGUUACCC	UCUUAACCUGGGAAUAUAUGU	Cleavage	1
novel-sly-miR11.5	ACATGTGTTCTCAGGTTACCC	Solyc08g068270.3.1	Rhomboid-like protein (AHRD V3.3 *** K4CM51_SOLLC)	2.5	1	21	261	281	ACAUGUGUUCUCAGGUUACCC	UCUUAACCUGGGAAUAUAUGU	Cleavage	1
novel-sly-miR11.5	ACATGTGTTCTCAGGTTACCC	Solyc08g068250.3.1	Receptor protein kinase (AHRD V3.3 *-* T2C4B6_BRAJU)	2.5	1	21	261	281	ACAUGUGUUCUCAGGUUACCC	UCUUAACCUGGGAAUAUAUGU	Cleavage	1
novel-sly-miR11.6	ACATGTGTTCTCAGGTTACCCC	Solyc10g012253.1.1	Rhomboid-like protein (AHRD V3.3 *** K4CM51_SOLLC)	2.5	1	22	209	230	ACAUGUGUUCUCAGGUUACCCC	UUCUUAACCUGGGAAUAUAUGU	Cleavage	1
novel-sly-miR11.6	ACATGTGTTCTCAGGTTACCCC	Solyc10g012310.2.1	Rhomboid-like protein (AHRD V3.3 *-* K4CM51_SOLLC)	2.5	1	22	452	473	ACAUGUGUUCUCAGGUUACCCC	UUCUUAACCUGGGAAUAUAUGU	Cleavage	1
novel-sly-miR11.6	ACATGTGTTCTCAGGTTACCCC	Solyc08g068270.3.1	Rhomboid-like protein (AHRD V3.3 *** K4CM51_SOLLC)	2.5	1	22	260	281	ACAUGUGUUCUCAGGUUACCCC	UUCUUAACCUGGGAAUAUAUGU	Cleavage	1
novel-sly-miR11.6	ACATGTGTTCTCAGGTTACCCC	Solyc08g068250.3.1	Receptor protein kinase (AHRD V3.3 *-* T2C4B6_BRAJU)	2.5	1	22	260	281	ACAUGUGUUCUCAGGUUACCCC	UUCUUAACCUGGGAAUAUAUGU	Cleavage	1
novel-sly-miR11.7	ACATGTGTTCTCAGGTTACCCCT	Solyc10g012253.1.1	Rhomboid-like protein (AHRD V3.3 *** K4CM51_SOLLC)	2.5	1	23	208	230	ACAUGUGUUCUCAGGUUACCCCU	CUUCUUAACCUGGGAAUAUAUGU	Cleavage	1
novel-sly-miR11.7	ACATGTGTTCTCAGGTTACCCCT	Solyc10g012310.2.1	Rhomboid-like protein (AHRD V3.3 *-* K4CM51_SOLLC)	2.5	1	23	451	473	ACAUGUGUUCUCAGGUUACCCCU	CUUCUUAACCUGGGAAUAUAUGU	Cleavage	1
novel-sly-miR11.7	ACATGTGTTCTCAGGTTACCCCT	Solyc08g068270.3.1	Rhomboid-like protein (AHRD V3.3 *** K4CM51_SOLLC)	2.5	1	23	259	281	ACAUGUGUUCUCAGGUUACCCCU	CUUCUUAACCUGGGAAUAUAUGU	Cleavage	1
novel-sly-miR11.7	ACATGTGTTCTCAGGTTACCCCT	Solyc08g068250.3.1	Receptor protein kinase (AHRD V3.3 *-* T2C4B6_BRAJU)	2.5	1	23	259	281	ACAUGUGUUCUCAGGUUACCCCU	CUUCUUAACCUGGGAAUAUAUGU	Cleavage	1
novel-sly-miR11.8	ACATGTGTTCTCAGGTTACCCCTG	Solyc10g012253.1.1	Rhomboid-like protein (AHRD V3.3 *** K4CM51_SOLLC)	2.5	1	24	207	230	ACAUGUGUUCUCAGGUUACCCCUG	ACUUCUUAACCUGGGAAUAUAUGU	Cleavage	1
novel-sly-miR11.8	ACATGTGTTCTCAGGTTACCCCTG	Solyc10g012310.2.1	Rhomboid-like protein (AHRD V3.3 *-* K4CM51_SOLLC)	2.5	1	24	450	473	ACAUGUGUUCUCAGGUUACCCCUG	ACUUCUUAACCUGGGAAUAUAUGU	Cleavage	1
novel-sly-miR11.8	ACATGTGTTCTCAGGTTACCCCTG	Solyc08g068270.3.1	Rhomboid-like protein (AHRD V3.3 *** K4CM51_SOLLC)	2.5	1	24	258	281	ACAUGUGUUCUCAGGUUACCCCUG	ACUUCUUAACCUGGGAAUAUAUGU	Cleavage	1
novel-sly-miR11.8	ACATGTGTTCTCAGGTTACCCCTG	Solyc08g068250.3.1	Receptor protein kinase (AHRD V3.3 *-* T2C4B6_BRAJU)	2.5	1	24	258	281	ACAUGUGUUCUCAGGUUACCCCUG	ACUUCUUAACCUGGGAAUAUAUGU	Cleavage	1
novel-sly-miR2	AACTGTCGGGAGACATTAGCT	Solyc09g018460.1.1	LOW QUALITY:GRAS5	2.5	1	21	204	224	AACUGUCGGGAGACAUUAGCU	CGUUGAUGUCUCUCGAUGGUU	Cleavage	1
novel-sly-miR3	TACTATCTGATTTAAGATTAG	Solyc01g066050.3.1	Tetratricopeptide repeat-containing protein (AHRD V3.3 *** D7L668_ARALL)	2.5	1	21	812	832	UACUAUCUGAUUUAAGAUUAG	CUAAUAUGAAGUCAGAUAGUA	Cleavage	1
novel-sly-miR3	TACTATCTGATTTAAGATTAG	Solyc04g074820.2.1	RING/U-box superfamily protein, putative (AHRD V3.3 *** A0A061FLH6_THECC)	2.5	1	21	953	973	UACUAUCUGAUUUAAGAUUAG	AUAAACUUAGGUCAGGUAGUA	Cleavage	1
novel-sly-miR3	TACTATCTGATTTAAGATTAG	Solyc02g062950.3.1	G-box binding	2.5	1	21	299	319	UACUAUCUGAUUUAAGAUUAG	CAAAUCCAGAAUCAGAUAGUA	Cleavage	1
novel-sly-miR3	TACTATCTGATTTAAGATTAG	Solyc01g080160.3.1	DUF21 domain-containing protein (AHRD V3.3 *** A0A0B2P6Y2_GLYSO)	2.5	1	21	1085	1105	UACUAUCUGAUUUAAGAUUAG	AGAAUGAUAAAUCAGAUAGUG	Cleavage	1
novel-sly-miR3*	TACTATCTGATTTAAGATTAG	Solyc02g067790.3.1	High affinity nitrate transporter (AHRD V3.3 *** A0A0G2UMZ8_9ROSA)	2.5	1	21	688	708	AAUGUUGAAUCAGGUAGUAGU	UUCACUACCUGCUUCAACAUU	Translation	1
novel-sly-miR4	AGTGGACAAGTAAAGGTGGATGGA	Solyc11g039360.1.1	Cytochrome c biogenesis FC (AHRD V3.3 *** W0FFF8_HELAN)	2.5	1	24	1003	1026	AGUGGACAAGUAAAGGUGGAUGGA	UCAUUCCUUCUUUACUUGUUCGCU	Cleavage	1
novel-sly-miR4	AGTGGACAAGTAAAGGTGGATGGA	Solyc00g047180.1.1	LOW QUALITY:sucrose synthase 3 (AHRD V3.3 --* AT4G02280.1)	2.5	1	24	226	249	AGUGGACAAGUAAAGGUGGAUGGA	UCAUUCCUUCUUUACUUGUUCGCU	Cleavage	1
novel-sly-miR5	CCTGAACTATCACCATCTATG	Solyc04g045410.2.1	T-complex protein 1 (AHRD V3.3 *** B9HLC9_POPTR)	2.5	1	21	546	566	CCUGAACUAUCACCAUCUAUG	UGUGGAUGGUGGUGGUUCAGC	Cleavage	1
novel-sly-miR5	CCTGAACTATCACCATCTATG	Solyc05g055460.1.1	LOW QUALITY:Unknown protein (AHRD V3.3 )	2.5	1	21	390	410	CCUGAACUAUCACCAUCUAUG	CGGAGGUGGUGGUGGUUCAGG	Cleavage	1
novel-sly-miR5	CCTGAACTATCACCATCTATG	Solyc05g052090.1.1	LOW QUALITY:glycine-rich protein (AHRD V3.3 --* AT5G61660.1)	2.5	1	21	355	374	CCUGAACUAUCACCAUCUAUG	AAUA-AUGGUGGUAGUUCAGG	Cleavage	2
novel-sly-miR5	CCTGAACTATCACCATCTATG	Solyc05g052090.1.1	LOW QUALITY:glycine-rich protein (AHRD V3.3 --* AT5G61660.1)	2.5	1	21	625	644	CCUGAACUAUCACCAUCUAUG	AAUA-AUGGUGGUAGUUCAGG	Cleavage	2
novel-sly-miR5	CCTGAACTATCACCATCTATG	Solyc04g071770.3.1	Ethylene-responsive transcription factor (AHRD V3.3 *** W9RA19_9ROSA)	2.5	1	21	321	341	CCUGAACUAUCACCAUCUAUG	GUUUGGUGGUGGUGGUUCAGG	Cleavage	1
novel-sly-miR5*	CCTGAACTATCACCATCTATG	Solyc01g009280.3.1	Serine/threonine-protein phosphatase (AHRD V3.3 *** G8Z292_SOLLC)	2.5	1	21	914	934	UAGAUGGUGAUACUCCAGGUA	CUCCUGGUGUGUCACCAUCUC	Cleavage	1
novel-sly-miR6.1	TGCACTCTCAAAGTTGGAGTG	Solyc01g091900.3.1	Peroxisome biogenesis 16-like protein (AHRD V3.3 *** A0A0B0MSZ8_GOSAR)	2.5	1	21	180	200	UGCACUCUCAAAGUUGGAGUG	AACUCCAACUUCGGGGGUGCA	Translation	1
novel-sly-miR7	AGGGGAGATAGATGAAGTTAGG	Solyc02g079350.3.1	Equilibrative nucleoside transporter family protein (AHRD V3.3 *** B9H1Z9_POPTR)	2.5	1	22	831	852	AGGGGAGAUAGAUGAAGUUAGG	CCUCACUUUAUCUAUUUUCCCU	Cleavage	1
novel-sly-miR7	AGGGGAGATAGATGAAGTTAGG	Solyc11g011540.2.1	F-box/RNI/FBD-like domain protein (AHRD V3.3 *** A0A072TJJ6_MEDTR)	2.5	1	22	328	349	AGGGGAGAUAGAUGAAGUUAGG	GACAACUUCAUAUAUUUCCUCU	Translation	1
novel-sly-miR7	AGGGGAGATAGATGAAGTTAGG	Solyc09g065180.3.1	binding protein precursor AF106660	2.5	1	22	63	84	AGGGGAGAUAGAUGAAGUUAGG	UUCAACUCCAUCAAUCUCCCCU	Translation	1
novel-sly-miR8	TTATTTGGGGTAGATGAGCTC	Solyc06g083630.3.1	Integral membrane HRF1 family protein (AHRD V3.3 *** AT1G30890.2)	2.5	1	21	343	364	UUAUUUGGGGUAGAU-GAGCUC	AAGCUCCAUCUACUCCAAAUAA	Cleavage	1
novel-sly-miR8.1	TTTATTTGGGGTAGATGAGCT	Solyc01g096205.1.1	DNAJ heat shock N-terminal domain-containing protein (AHRD V3.3 --* AT1G65280.2)	2.5	1	21	4	24	UUUAUUUGGGGUAGAUGAGCU	CCUUCAUCUGCUUCAAAUAAG	Cleavage	1
novel-sly-miR8.1	TTTATTTGGGGTAGATGAGCT	Solyc10g047300.2.1	Translocon at the outer membrane of chloroplasts 64-V isoform 1 (AHRD V3.3 *** A0A061E2D6_THECC)	2.5	1	21	1369	1389	UUUAUUUGGGGUAGAUGAGCU	UACUCAUCUAUCCAAAAUGAA	Cleavage	1
novel-sly-miR9	AACAACTGATAGTTGAGGTGT	Solyc07g005650.3.1	WRKY transcription factor 32	2.5	1	21	662	682	AACAACUGAUAGUUGAGGUGU	ACACCUCAACUAUCAUUUGUG	Cleavage	1
novel-sly-miR9	AACAACTGATAGTTGAGGTGT	Solyc02g086463.1.1	ARM repeat superfamily protein (AHRD V3.3 --* AT3G54790.3)	2.5	1	21	1930	1950	AACAACUGAUAGUUGAGGUGU	UCUCUUCAACUGUCGGUUGUU	Cleavage	1
novel-sly-miR9*	AACAACTGATAGTTGAGGTGT	Solyc11g071340.2.1	FRIGIDA-like protein (AHRD V3.3 *** A0A061GN61_THECC)	2.5	1	21	1122	1142	ACCUCAGUUAUCCGUUGUUCA	CAAACAACGGGUGACUGAGUU	Cleavage	1
novel_sly-miR156f.1	TGACAGAAGATAGAGAGCAC	Solyc11g005660.2.1	Kinase family protein (AHRD V3.3 *** U5FF83_POPTR)	2.5	1	20	177	196	UGACAGAAGAUAGAGAGCAC	CAGCUUUUUAUCUUCUGUUA	Cleavage	1
novel_sly-miR156f.2	TGACAGAAGATAGAGAGCACA	Solyc11g005660.2.1	Kinase family protein (AHRD V3.3 *** U5FF83_POPTR)	2.5	1	21	176	196	UGACAGAAGAUAGAGAGCACA	UCAGCUUUUUAUCUUCUGUUA	Cleavage	1
novel_sly-miR156f.3	TGTTGACAGAAGATAGAGAGC	Solyc05g012040.3.1	Squamosa promoter binding protein 6b	2.5	1	21	1243	1263	UGUUGACAGAAGAUAGAGAGC	GCUCUCUCUCUUCUGUCAGCC	Cleavage	1
novel_sly-miR156f.3	TGTTGACAGAAGATAGAGAGC	Solyc05g015840.3.1	Squamosa promoter binding protein 13	2.5	1	21	658	678	UGUUGACAGAAGAUAGAGAGC	GCUCUCUCUCUUCUGUCAUCA	Cleavage	1
novel_sly-miR156f.3	TGTTGACAGAAGATAGAGAGC	Solyc09g020150.3.1	Glycine--tRNA ligase beta subunit (AHRD V3.3 *** A0A1D1YWE6_9ARAE)	2.5	1	21	741	761	UGUUGACAGAAGAUAGAGAGC	UUUCUCUUUCUUAUGUCAACA	Cleavage	1
novel_sly-miR156f.3	TGTTGACAGAAGATAGAGAGC	Solyc11g021290.2.1	Ycf1 (AHRD V3.3 *-* A0A0U1ZK62_SOLHA)	2.5	1	21	56	76	UGUUGACAGAAGAUAGAGAGC	AUUCUCCGUUUUUUGUCAACA	Cleavage	1
novel_sly-miR156f.4	TTGACAGAAGATAGAGAGC	Solyc03g114850.3.1	Squamosa promoter binding protein 6a	2.5	1	19	1156	1174	UUGACAGAAGAUAGAGAGC	GCUCUCUCUCUUCUGUCAU	Cleavage	1
novel_sly-miR156f.4	TTGACAGAAGATAGAGAGC	Solyc05g015840.3.1	Squamosa promoter binding protein 13	2.5	1	19	658	676	UUGACAGAAGAUAGAGAGC	GCUCUCUCUCUUCUGUCAU	Cleavage	1
novel_sly-miR156f.4	TTGACAGAAGATAGAGAGC	Solyc12g038520.2.1	Squamosa promoter binding protein 6c	2.5	1	19	328	346	UUGACAGAAGAUAGAGAGC	GCUCUCUCUCUUCUGUCAU	Cleavage	1
novel_sly-miR156f.5	TTGACAGAAGATAGAGAGCA	Solyc03g114850.3.1	Squamosa promoter binding protein 6a	2.5	1	20	1155	1174	UUGACAGAAGAUAGAGAGCA	UGCUCUCUCUCUUCUGUCAU	Cleavage	1
novel_sly-miR156f.5	TTGACAGAAGATAGAGAGCA	Solyc05g015840.3.1	Squamosa promoter binding protein 13	2.5	1	20	657	676	UUGACAGAAGAUAGAGAGCA	UGCUCUCUCUCUUCUGUCAU	Cleavage	1
novel_sly-miR156f.5	TTGACAGAAGATAGAGAGCA	Solyc12g038520.2.1	Squamosa promoter binding protein 6c	2.5	1	20	327	346	UUGACAGAAGAUAGAGAGCA	UGCUCUCUCUCUUCUGUCAU	Cleavage	1
novel_sly-miR156f.6	TTGACAGAAGATAGAGAGCACA	Solyc12g038520.2.1	Squamosa promoter binding protein 6c	2.5	1	22	325	346	UUGACAGAAGAUAGAGAGCACA	UGUGCUCUCUCUCUUCUGUCAU	Cleavage	1
novel_sly-miR156f.6	TTGACAGAAGATAGAGAGCACA	Solyc05g015840.3.1	Squamosa promoter binding protein 13	2.5	1	22	655	676	UUGACAGAAGAUAGAGAGCACA	CGUGCUCUCUCUCUUCUGUCAU	Cleavage	1
novel_sly-miR156f.6	TTGACAGAAGATAGAGAGCACA	Solyc03g114850.3.1	Squamosa promoter binding protein 6a	2.5	1	22	1153	1174	UUGACAGAAGAUAGAGAGCACA	AAUGCUCUCUCUCUUCUGUCAU	Cleavage	1
novel_sly-miR156f*	TGACAGAAGATAGAGAGCAC	Solyc07g047980.2.1	DGCR14-like protein (AHRD V3.3 *** AT3G07790.1)	2.5	1	22	767	788	GCUCUUUAUUCUUCUGUCAUCA	CCUUGACUGAAGAAGAAAGAGC	Cleavage	1
novel_sly-miR156g.1	GCTCTCTATGCTTCCGTCATC	Solyc05g052590.1.1	Serine/threonine-protein kinase (AHRD V3.3 *** W0TR71_ACAMN)	2.5	1	21	2205	2225	GCUCUCUAUGCUUCCGUCAUC	GUUGACGGAAGCAGAGGGAGU	Cleavage	1
novel_sly-miR156g*	GCTCTCTATGCTTCCGTCATC	Solyc05g052590.1.1	Serine/threonine-protein kinase (AHRD V3.3 *** W0TR71_ACAMN)	2.5	1	22	2204	2225	GCUCUCUAUGCUUCCGUCAUCC	AGUUGACGGAAGCAGAGGGAGU	Cleavage	1
novel_sly-miR156i.1	TGACAGAAGAGAGTGAGCACA	Solyc09g055250.3.1	Reticulon-like protein (AHRD V3.3 *** K4CT24_SOLLC)	2.5	1	21	267	287	UGACAGAAGAGAGUGAGCACA	UUUGCUCACUUUCAUUUGUCA	Cleavage	1
novel_sly-miR162a.3	TCGATAAACCTCTGCATCC	Solyc03g113740.3.1	anaphase-promoting complex subunit 8 (AHRD V3.3 *** AT3G48150.2)	2.5	1	19	1425	1443	UCGAUAAACCUCUGCAUCC	AGAUGCAGAGGUUUAUUGC	Cleavage	1
novel_sly-miR162a.3	TCGATAAACCTCTGCATCC	Solyc04g016510.3.1	Transducin/WD40 repeat-like superfamily protein (AHRD V3.3 *** A0A0K9PSA6_ZOSMR)	2.5	1	19	789	807	UCGAUAAACCUCUGCAUCC	GGAUGCAGAGGUUGAUUGG	Cleavage	1
novel_sly-miR162a.4	TCGATAAACCTCTGCATCCA	Solyc04g016510.3.1	Transducin/WD40 repeat-like superfamily protein (AHRD V3.3 *** A0A0K9PSA6_ZOSMR)	2.5	1	20	788	807	UCGAUAAACCUCUGCAUCCA	UGGAUGCAGAGGUUGAUUGG	Cleavage	1
novel_sly-miR162a.4	TCGATAAACCTCTGCATCCA	Solyc03g113740.3.1	anaphase-promoting complex subunit 8 (AHRD V3.3 *** AT3G48150.2)	2.5	1	20	1424	1443	UCGAUAAACCUCUGCAUCCA	AAGAUGCAGAGGUUUAUUGC	Cleavage	1
novel_sly-miR162a.5	TCGATAAACCTCTGCATCCAGT	Solyc04g016510.3.1	Transducin/WD40 repeat-like superfamily protein (AHRD V3.3 *** A0A0K9PSA6_ZOSMR)	2.5	1	22	786	807	UCGAUAAACCUCUGCAUCCAGU	UGUGGAUGCAGAGGUUGAUUGG	Cleavage	1
novel_sly-miR162a.5	TCGATAAACCTCTGCATCCAGT	Solyc03g113740.3.1	anaphase-promoting complex subunit 8 (AHRD V3.3 *** AT3G48150.2)	2.5	1	22	1422	1443	UCGAUAAACCUCUGCAUCCAGU	UGAAGAUGCAGAGGUUUAUUGC	Cleavage	1
novel_sly-miR166d.10	TCGGACCAGGCTTCATTCCCCT	Solyc05g008940.3.1	Kinase family protein (AHRD V3.3 *** D7KAJ2_ARALL)	2.5	1	22	838	859	UCGGACCAGGCUUCAUUCCCCU	AAGAGAAGGAAGCCUGGUUCGA	Cleavage	1
novel_sly-miR166d.10	TCGGACCAGGCTTCATTCCCCT	Solyc07g045410.2.1	Pentatricopeptide repeat-containing family protein (AHRD V3.3 *-* B9IFK4_POPTR)	2.5	1	22	520	541	UCGGACCAGGCUUCAUUCCCCU	AAAGGUAUCAAGCCUGGUUCGA	Cleavage	1
novel_sly-miR166d.11	TCTCGGACCAGGCTTCATTC	Solyc02g069830.3.1	Homeobox leucine-zipper protein (AHRD V3.3 *** Q8H963_ZINVI)	2.5	1	20	533	552	UCUCGGACCAGGCUUCAUUC	GGAUGAAGCCUGGUCCGGAA	Cleavage	1
novel_sly-miR166d.12	TCTCGGACCAGGCTTCATTCC	Solyc02g069830.3.1	Homeobox leucine-zipper protein (AHRD V3.3 *** Q8H963_ZINVI)	2.5	1	21	532	552	UCUCGGACCAGGCUUCAUUCC	GGGAUGAAGCCUGGUCCGGAA	Cleavage	1
novel_sly-miR166d.13	TCTCGGACCAGGCTTCATTCCCC	Solyc02g069830.3.1	Homeobox leucine-zipper protein (AHRD V3.3 *** Q8H963_ZINVI)	2.5	1	23	530	552	UCUCGGACCAGGCUUCAUUCCCC	UUGGGAUGAAGCCUGGUCCGGAA	Cleavage	1
novel_sly-miR166d.3	CGGACCAGGCTTCATTCCCC	Solyc05g008940.3.1	Kinase family protein (AHRD V3.3 *** D7KAJ2_ARALL)	2.5	1	20	839	858	CGGACCAGGCUUCAUUCCCC	AGAGAAGGAAGCCUGGUUCG	Cleavage	1
novel_sly-miR166d.4	CTCGGACCAGGCTTCATTCC	Solyc05g008940.3.1	Kinase family protein (AHRD V3.3 *** D7KAJ2_ARALL)	2.5	1	20	841	860	CUCGGACCAGGCUUCAUUCC	AGAAGGAAGCCUGGUUCGAC	Cleavage	1
novel_sly-miR166d.5	CTCGGACCAGGCTTCATTCCCC	Solyc05g008940.3.1	Kinase family protein (AHRD V3.3 *** D7KAJ2_ARALL)	2.5	1	22	839	860	CUCGGACCAGGCUUCAUUCCCC	AGAGAAGGAAGCCUGGUUCGAC	Cleavage	1
novel_sly-miR166d.6	GGACCAGGCTTCATTCCCC	Solyc02g024070.3.1	Homeobox leucine-zipper protein (AHRD V3.3 *** Q8H963_ZINVI)	2.5	1	19	578	596	GGACCAGGCUUCAUUCCCC	UUGGGAUGAAGCCUGGUCC	Cleavage	1
novel_sly-miR166d.6	GGACCAGGCTTCATTCCCC	Solyc08g066500.3.1	Homeobox leucine-zipper protein (AHRD V3.3 *** Q8H964_ZINVI)	2.5	1	19	557	575	GGACCAGGCUUCAUUCCCC	CUGGGAUGAAGCCUGGUCC	Cleavage	1
novel_sly-miR166d.6	GGACCAGGCTTCATTCCCC	Solyc11g069470.2.1	Homeobox leucine-zipper protein (AHRD V3.3 *** Q8H962_ZINVI)	2.5	1	19	560	578	GGACCAGGCUUCAUUCCCC	CUGGGAUGAAGCCUGGUCC	Cleavage	1
novel_sly-miR166d.6	GGACCAGGCTTCATTCCCC	Solyc02g069830.3.1	Homeobox leucine-zipper protein (AHRD V3.3 *** Q8H963_ZINVI)	2.5	1	19	530	548	GGACCAGGCUUCAUUCCCC	UUGGGAUGAAGCCUGGUCC	Cleavage	1
novel_sly-miR166d.8	TCGGACCAGGCTTCATTCC	Solyc05g008940.3.1	Kinase family protein (AHRD V3.3 *** D7KAJ2_ARALL)	2.5	1	19	841	859	UCGGACCAGGCUUCAUUCC	AGAAGGAAGCCUGGUUCGA	Cleavage	1
novel_sly-miR166d.8	TCGGACCAGGCTTCATTCC	Solyc07g045410.2.1	Pentatricopeptide repeat-containing family protein (AHRD V3.3 *-* B9IFK4_POPTR)	2.5	1	19	523	541	UCGGACCAGGCUUCAUUCC	GGUAUCAAGCCUGGUUCGA	Cleavage	1
novel_sly-miR166d.9	TCGGACCAGGCTTCATTCCC	Solyc05g008940.3.1	Kinase family protein (AHRD V3.3 *** D7KAJ2_ARALL)	2.5	1	20	840	859	UCGGACCAGGCUUCAUUCCC	GAGAAGGAAGCCUGGUUCGA	Cleavage	1
novel_sly-miR166d.9	TCGGACCAGGCTTCATTCCC	Solyc07g045410.2.1	Pentatricopeptide repeat-containing family protein (AHRD V3.3 *-* B9IFK4_POPTR)	2.5	1	20	522	541	UCGGACCAGGCUUCAUUCCC	AGGUAUCAAGCCUGGUUCGA	Cleavage	1
novel_sly-miR166d*	ATCTCGGACCAGGCTTCATTC	Solyc09g010920.1.1	GRAS family transcription factor (AHRD V3.3 *** A0A072U0I2_MEDTR)	2.5	1	21	1231	1251	AGAAUGUUGUCUGGUUCGUGA	AAACAAAUCAGACAACAUUCA	Cleavage	1
novel_sly-miR166e.1	CTTCGGACCAGGCTTCATTCC	Solyc11g020217.1.1	Transmembrane protein, putative (AHRD V3.3 --* A0A072UVW1_MEDTR)	2.5	1	21	889	909	CUUCGGACCAGGCUUCAUUCC	ACAAUUGAGCCUGGUCCGAAC	Cleavage	1
novel_sly-miR166e.2	TCGGACCAGGCTTCATTCCCCC	Solyc05g008940.3.1	Kinase family protein (AHRD V3.3 *** D7KAJ2_ARALL)	2.5	1	22	838	859	UCGGACCAGGCUUCAUUCCCCC	AAGAGAAGGAAGCCUGGUUCGA	Cleavage	1
novel_sly-miR166e.2	TCGGACCAGGCTTCATTCCCCC	Solyc07g045410.2.1	Pentatricopeptide repeat-containing family protein (AHRD V3.3 *-* B9IFK4_POPTR)	2.5	1	22	520	541	UCGGACCAGGCUUCAUUCCCCC	AAAGGUAUCAAGCCUGGUUCGA	Cleavage	1
novel_sly-miR166e.3	TTCGGACCAGGCTTCATTCC	Solyc11g020217.1.1	Transmembrane protein, putative (AHRD V3.3 --* A0A072UVW1_MEDTR)	2.5	1	20	889	908	UUCGGACCAGGCUUCAUUCC	ACAAUUGAGCCUGGUCCGAA	Cleavage	1
novel_sly-miR166e.3	TTCGGACCAGGCTTCATTCC	Solyc05g008940.3.1	Kinase family protein (AHRD V3.3 *** D7KAJ2_ARALL)	2.5	1	20	841	860	UUCGGACCAGGCUUCAUUCC	AGAAGGAAGCCUGGUUCGAC	Cleavage	1
novel_sly-miR166e.4	TTCGGACCAGGCTTCATTCCC	Solyc05g008940.3.1	Kinase family protein (AHRD V3.3 *** D7KAJ2_ARALL)	2.5	1	21	840	860	UUCGGACCAGGCUUCAUUCCC	GAGAAGGAAGCCUGGUUCGAC	Cleavage	1
novel_sly-miR166e.4	TTCGGACCAGGCTTCATTCCC	Solyc11g020217.1.1	Transmembrane protein, putative (AHRD V3.3 --* A0A072UVW1_MEDTR)	2.5	1	21	888	908	UUCGGACCAGGCUUCAUUCCC	AACAAUUGAGCCUGGUCCGAA	Cleavage	1
novel_sly-miR166e.5	TTCGGACCAGGCTTCATTCCCC	Solyc05g008940.3.1	Kinase family protein (AHRD V3.3 *** D7KAJ2_ARALL)	2.5	1	22	839	860	UUCGGACCAGGCUUCAUUCCCC	AGAGAAGGAAGCCUGGUUCGAC	Cleavage	1
novel_sly-miR166e.5	TTCGGACCAGGCTTCATTCCCC	Solyc11g020217.1.1	Transmembrane protein, putative (AHRD V3.3 --* A0A072UVW1_MEDTR)	2.5	1	22	887	908	UUCGGACCAGGCUUCAUUCCCC	GAACAAUUGAGCCUGGUCCGAA	Cleavage	1
novel_sly-miR166e*	CTTCGGACCAGGCTTCATTCC	Solyc03g120020.3.1	Boron transporter, putative (AHRD V3.3 *** A0A061G9M0_THECC)	2.5	1	21	759	779	GGAAUGUUGUUUGGCUCGAAG	UAUCGUGCCAAGCAAUGUUCC	Cleavage	1
novel_sly-miR166e*	CTTCGGACCAGGCTTCATTCC	Solyc06g066790.3.1	N-alpha-acetyltransferase 16, NatA auxiliary subunit (AHRD V3.3 *** A0A0B2P106_GLYSO)	2.5	1	21	2253	2273	GGAAUGUUGUUUGGCUCGAAG	AAUUGAGGCAAACAACAUUUU	Cleavage	1
novel_sly-miR166e*	CTTCGGACCAGGCTTCATTCC	Solyc07g065860.3.1	Receptor protein kinase, putative (AHRD V3.3 *** B9T1Q4_RICCO)	2.5	1	21	2937	2957	GGAAUGUUGUUUGGCUCGAAG	GCUCGAUCCAAAUGACAUUCU	Cleavage	1
novel_sly-miR166e*	CTTCGGACCAGGCTTCATTCC	Solyc06g076910.2.1	Receptor-kinase, putative (AHRD V3.3 *** B9SUC9_RICCO)	2.5	1	21	3342	3362	GGAAUGUUGUUUGGCUCGAAG	UCUUAAGCCAAGCAACAUUCU	Cleavage	1
novel_sly-miR166e*	CTTCGGACCAGGCTTCATTCC	Solyc08g005010.3.1	CAAX protease self-immunity protein (AHRD V3.3 *** AT4G17840.1)	2.5	1	21	972	992	GGAAUGUUGUUUGGCUCGAAG	GAUCCAGACAAACAACAUUCU	Cleavage	1
novel_sly-miR167c.1	AAGCTGCCAGCATGATCTAAAC	Solyc02g037530.3.1	auxin response factor 8B	2.5	1	22	2256	2277	AAGCUGCCAGCAUGAUCUAAAC	UCAAAGAUCAGGCUGGCAGCUU	Cleavage	1
novel_sly-miR167c.1	AAGCTGCCAGCATGATCTAAAC	Solyc03g031970.3.1	Auxin response factor (AHRD V3.3 *** A0A191T8S7_SALMI)	2.5	1	22	2331	2352	AAGCUGCCAGCAUGAUCUAAAC	UCAAAGAUCAGGCUGGCAGCUU	Cleavage	1
novel_sly-miR167c.2	TGAAGCTGCCAGCATGATCT	Solyc03g117700.2.1	Major facilitator superfamily protein (AHRD V3.3 *-* A0A061G9T3_THECC)	2.5	1	20	528	547	UGAAGCUGCCAGCAUGAUCU	UGAUCAUGUUGGCAGUCUCA	Cleavage	1
novel_sly-miR167c.3	TGAAGCTGCCAGCATGATCTAAAC	Solyc03g117700.2.1	Major facilitator superfamily protein (AHRD V3.3 *-* A0A061G9T3_THECC)	2.5	1	24	524	547	UGAAGCUGCCAGCAUGAUCUAAAC	CAAUUGAUCAUGUUGGCAGUCUCA	Cleavage	1
novel_sly-miR167c.4	TGAAGCTGCCAGCATGATCTAAACT	Solyc03g117700.2.1	Major facilitator superfamily protein (AHRD V3.3 *-* A0A061G9T3_THECC)	2.5	1	25	523	547	UGAAGCUGCCAGCAUGAUCUAAACU	UCAAUUGAUCAUGUUGGCAGUCUCA	Cleavage	1
novel_sly-miR167d	AGATCATGTGGTTGCTTCACC	Solyc11g069530.2.1	Pleckstrin-like (PH) and lipid-binding START domain protein (AHRD V3.3 *** G7IRU5_MEDTR)	2.5	1	21	1404	1424	AGAUCAUGUGGUUGCUUCACC	CGUGAAGAGACUGCAUGAUCU	Cleavage	1
novel_sly-miR167d	AGATCATGTGGTTGCTTCACC	Solyc07g064720.3.1	GDSL esterase/lipase (AHRD V3.3 *** W9RB61_9ROSA)	2.5	1	21	636	656	AGAUCAUGUGGUUGCUUCACC	ACUAAAGCAAUUACAUGGUCU	Cleavage	1
novel_sly-miR167d.1	ATCAGATCATGTGGTTGCTTCACC	Solyc03g095940.1.1	LOB domain-containing protein, putative (AHRD V3.3 *** A0A061FK88_THECC)	2.5	1	24	291	314	AUCAGAUCAUGUGGUUGCUUCACC	GGUGGAGCUACAACAUGAUCUGAU	Cleavage	1
novel_sly-miR167d.2	GATCATGTGGTTGCTTCACC	Solyc01g110480.3.1	BZIP transcription factor (AHRD V3.3 *** G7JJX7_MEDTR)	2.5	1	20	1366	1385	GAUCAUGUGGUUGCUUCACC	ACUGAAGCAACCACAUUAUC	Cleavage	1
novel_sly-miR167d.2	GATCATGTGGTTGCTTCACC	Solyc03g111180.3.1	Aspartyl aminopeptidase family protein (AHRD V3.3 *** B9IF79_POPTR)	2.5	1	20	1368	1387	GAUCAUGUGGUUGCUUCACC	UGUGAAGCAUUCAUAUGAUC	Translation	1
novel_sly-miR167d.2	GATCATGTGGTTGCTTCACC	Solyc04g082510.3.1	Protein kinase (AHRD V3.3 *** S8D6E4_9LAMI)	2.5	1	20	1080	1099	GAUCAUGUGGUUGCUUCACC	UGUAAAGCAAACACAUGAUC	Translation	1
novel_sly-miR167d.3	TCAGATCATGTGGTTGCTTCA	Solyc01g110480.3.1	BZIP transcription factor (AHRD V3.3 *** G7JJX7_MEDTR)	2.5	1	21	1368	1388	UCAGAUCAUGUGGUUGCUUCA	UGAAGCAACCACAUUAUCUGC	Cleavage	1
novel_sly-miR167d.3	TCAGATCATGTGGTTGCTTCA	Solyc12g096710.2.1	Receptor-like kinase (AHRD V3.3 *** D4QD70_DIACA)	2.5	1	21	1499	1519	UCAGAUCAUGUGGUUGCUUCA	GGAAGGAACCACAUGAACUGA	Cleavage	1
novel_sly-miR167d.3	TCAGATCATGTGGTTGCTTCA	Solyc03g025600.3.1	Pectinacetylesterase family protein (AHRD V3.3 *** AT5G23870.3)	2.5	1	21	1174	1194	UCAGAUCAUGUGGUUGCUUCA	ACAUGCCACCACAUGAUUUGA	Cleavage	1
novel_sly-miR167d*	AGATCATGTGGTTGCTTCACC	Solyc03g117700.2.1	Major facilitator superfamily protein (AHRD V3.3 *-* A0A061G9T3_THECC)	2.5	1	22	526	547	UGAAGCUGCCAGCAUGAUCUAA	AUUGAUCAUGUUGGCAGUCUCA	Cleavage	1
novel_sly-miR172e	GCAGCACCATTAAGATTCACA	Solyc05g012270.3.1	Argininosuccinate synthase (AHRD V3.3 *** K4BXV0_SOLLC)	2.5	1	21	142	161	GCAGCACCAUUAAGAUUCACA	AGUGAAU-UUAAUGGUGUUGC	Cleavage	1
novel_sly-miR1919d.2	AGGACGAGAGTCATCTGTGAC	Solyc06g065850.2.1	SPFH/Band 7/PHB domain-containing membrane-associated protein family (AHRD V3.3 *** AT5G25260.1)	2.5	1	21	1414	1434	AGGACGAGAGUCAUCUGUGAC	UUGACAGAUGACUCUUGUUUU	Cleavage	1
novel_sly-miR1919d.2	AGGACGAGAGTCATCTGTGAC	Solyc10g005140.1.1	Protein kinase superfamily protein (AHRD V3.3 *** AT2G46850.1)	2.5	1	21	169	189	AGGACGAGAGUCAUCUGUGAC	CUCUCAGAUGAUUUUCGUCUU	Cleavage	1
novel_sly-miR1919d.2	AGGACGAGAGTCATCTGTGAC	Solyc03g063560.3.1	Glutamate synthase, putative (AHRD V3.3 *** B9SLP5_RICCO)	2.5	1	21	1176	1196	AGGACGAGAGUCAUCUGUGAC	AGCACUGAUGAUUCUCGUCCC	Cleavage	1
novel_sly-miR1919d.4	CTGTCGCAGATGACTTTCGCC	Solyc12g017620.1.1	LOW QUALITY:purple acid phosphatase 8 (AHRD V3.3 --* AT2G01890.2)	2.5	1	21	288	308	CUGUCGCAGAUGACUUUCGCC	CGCGAAAGCCAUCUGCGACAU	Cleavage	1
novel_sly-miR8020.2	CAACAACATACTTACTGAAATGCC	Solyc08g036560.2.1	Phosphate transporter (AHRD V3.3 --* D5KXH7_PEA)	2.5	1	24	230	253	CAACAACAUACUUACUGAAAUGCC	AAGACCUCAAUAGGUAUGUUGUUG	Cleavage	1
novel_sly-miR8020*	AACAACATACTTACTGAAATGCCA	Solyc11g069850.2.1	Telomere repeat-binding factor like-protein (AHRD V3.3 *-* A0A0K1SB99_REHGL)	2.5	1	24	855	878	GAAUUUCAUUGAGUAUGUUGUUGU	GAGAGAACAUAUCCAAUGGAAUUC	Cleavage	1
novel_sly-miR8033	TTCCAAAGCTGCAGAAATGAGT	Solyc04g015940.3.1	ARM repeat superfamily protein (AHRD V3.3 *** AT4G23540.1)	2.5	1	22	1746	1767	UUCCAAAGCUGCAGAAAUGAGU	GAAUAUUUCUGCAGCUUUGCAG	Cleavage	1
novel_sly-miR8033	TTCCAAAGCTGCAGAAATGAGT	Solyc07g066620.3.1	metalloprotease VIRESCENT3-like	2.5	1	22	498	519	UUCCAAAGCUGCAGAAAUGAGU	UAACAUUGCUGCAGUUUUGGGG	Cleavage	1
novel_sly-miR8033.1	TCCAAAGCTGCAGAAATGAGTT	Solyc11g068360.1.1	LOW QUALITY:Disease resistance protein (AHRD V3.3 *** A0A068EUC5_SOLHA)	2.5	1	22	29	50	UCCAAAGCUGCAGAAAUGAGUU	UAUUCAUCUCUUCAGCUUUGGA	Translation	1
novel_sly-miR8033.1	TCCAAAGCTGCAGAAATGAGTT	Solyc07g039550.3.1	RNA helicase DEAH-box21	2.5	1	22	1844	1865	UCCAAAGCUGCAGAAAUGAGUU	UUGUCACUUCUGCAACUUUGGA	Cleavage	1
novel_sly-miR8033.2	TTCCAAAGCTGCAGAAATGAG	Solyc04g015940.3.1	ARM repeat superfamily protein (AHRD V3.3 *** AT4G23540.1)	2.5	1	21	1747	1767	UUCCAAAGCUGCAGAAAUGAG	AAUAUUUCUGCAGCUUUGCAG	Cleavage	1
novel_sly-miR8033.2	TTCCAAAGCTGCAGAAATGAG	Solyc07g066620.3.1	metalloprotease VIRESCENT3-like	2.5	1	21	499	519	UUCCAAAGCUGCAGAAAUGAG	AACAUUGCUGCAGUUUUGGGG	Cleavage	1
sly-miR10528	AATGCAATGTCATATACCATC	Solyc02g055460.2.1	Protein disulfide-isomerase (AHRD V3.3 *** A0A0B2RKB0_GLYSO)	2.5	1	21	923	943	AAUGCAAUGUCAUAUACCAUC	CAUGGUUGGUGACAUUGCAUU	Cleavage	1
sly-miR10529	AACGAGTGAGACTTGCTCAGTTGG	Solyc01g006600.2.1	Long-chain-fatty-acid--AMP ligase FadD28 (AHRD V3.3 *** W9QXF8_9ROSA)	2.5	1	24	2427	2450	AACGAGUGAGACUUGCUCAGUUGG	GGUCAAAAGCAAGUCUUACUCGUU	Cleavage	1
sly-miR10530	ACGTCCCTTCCCCATCGTTCAACA	Solyc02g061700.1.1	LOW QUALITY:C2H2-like zinc finger protein (AHRD V3.3 --* AT2G17180.1)	2.5	1	24	2	25	ACGUCCCUUCCCCAUCGUUCAACA	UGGUGAUCGGAGGGGAAGGGACGU	Cleavage	1
sly-miR10530	ACGTCCCTTCCCCATCGTTCAACA	Solyc02g061600.1.1	LOW QUALITY:related to AP2 12 (AHRD V3.3 --* AT1G53910.2)	2.5	1	24	2	25	ACGUCCCUUCCCCAUCGUUCAACA	UGGUGAUCGGAGGGGAAGGGACGU	Cleavage	1
sly-miR10530	ACGTCCCTTCCCCATCGTTCAACA	Solyc02g061660.1.1	LOW QUALITY:C2H2-like zinc finger protein (AHRD V3.3 --* AT2G18490.1)	2.5	1	24	140	163	ACGUCCCUUCCCCAUCGUUCAACA	UGGUGAUCGGAGGGGAAGGGACGU	Cleavage	1
sly-miR10530.2	TTGAATGTTGGGGAACGAACGTCT	Solyc03g063900.1.1	LOW QUALITY:Mitochondrial transcription termination factor family protein (AHRD V3.3 --* AT4G09620.3)	2.5	1	24	238	261	UUGAAUGUUGGGGAACGAACGUCU	ACAUGUUCCUUCCUUAGCAUUCAA	Cleavage	1
sly-miR10530.2	TTGAATGTTGGGGAACGAACGTCT	Solyc02g071350.3.1	ABC transporter B family protein (AHRD V3.3 *** G7ILW7_MEDTR)	2.5	1	24	2313	2336	UUGAAUGUUGGGGAACGAACGUCU	GAGAAUUCGUUCUUUGACAUUUAA	Cleavage	1
sly-miR10530.2	TTGAATGTTGGGGAACGAACGTCT	Solyc01g109330.3.1	cytochrome c biogenesis protein-like protein	2.5	1	24	47	70	UUGAAUGUUGGGGAACGAACGUCU	AAUUAUUUGUUCCUCAAAAUUCAA	Cleavage	1
sly-miR10530.2	TTGAATGTTGGGGAACGAACGTCT	Solyc10g052880.1.1	LOW QUALITY:Leucine-rich repeat receptor-like protein kinase family protein (AHRD V3.3 *** A0A061DFG6_THECC)	2.5	1	24	364	387	UUGAAUGUUGGGGAACGAACGUCU	CUCCUUUCUUUUCCUAAUAUUCAA	Cleavage	1
sly-miR10532	AAGTGTGTCTCTGAGATTTCGGGC	Solyc07g065270.1.1	GRAS7	2.5	1	24	1153	1176	AAGUGUGUCUCUGAGAUUUCGGGC	ACUCAAAAUCACAGAGACAGACUU	Cleavage	1
sly-miR10532	AAGTGTGTCTCTGAGATTTCGGGC	Solyc11g016990.2.1	Protein tyrosine phosphatase (AHRD V3.3 *** Q6J2K7_PHAVU)	2.5	1	24	850	873	AAGUGUGUCUCUGAGAUUUCGGGC	CAUGGAGUUCCCAGAGACACACUU	Cleavage	1
sly-miR10532.10	AGTATAAGTGTGTCTCTGAGA	Solyc06g060130.3.1	Eukaryotic aspartyl protease family protein (AHRD V3.3 *** AT4G33490.2)	2.5	1	21	423	443	AGUAUAAGUGUGUCUCUGAGA	GGUUAAAGACACAUUUGUACU	Cleavage	1
sly-miR10532.11	AGTATAAGTGTGTCTCTGAGATT	Solyc06g060130.3.1	Eukaryotic aspartyl protease family protein (AHRD V3.3 *** AT4G33490.2)	2.5	1	23	421	443	AGUAUAAGUGUGUCUCUGAGAUU	CUGGUUAAAGACACAUUUGUACU	Cleavage	1
sly-miR10532.12	AGTATAAGTGTGTCTCTGAGATTT	Solyc06g060130.3.1	Eukaryotic aspartyl protease family protein (AHRD V3.3 *** AT4G33490.2)	2.5	1	24	420	443	AGUAUAAGUGUGUCUCUGAGAUUU	GCUGGUUAAAGACACAUUUGUACU	Cleavage	1
sly-miR10532.13	AGTGTGTCTCTGAGATTTCGGGC	Solyc06g048790.1.1	Plant cadmium resistance 10-like protein (AHRD V3.3 *** A0A0B0N332_GOSAR)	2.5	1	23	401	423	AGUGUGUCUCUGAGAUUUCGGGC	CUAAGAAAUCUCAGAGAGACACA	Cleavage	1
sly-miR10532.13	AGTGTGTCTCTGAGATTTCGGGC	Solyc03g120620.3.1	Homeobox leucine zipper protein (AHRD V3.3 *** G7IUR3_MEDTR)	2.5	1	23	335	357	AGUGUGUCUCUGAGAUUUCGGGC	AGAAGAAAUAUCACAGACACACU	Translation	1
sly-miR10532.14	AGTGTGTCTCTGAGATTTCGGGCA	Solyc06g048790.1.1	Plant cadmium resistance 10-like protein (AHRD V3.3 *** A0A0B0N332_GOSAR)	2.5	1	24	400	423	AGUGUGUCUCUGAGAUUUCGGGCA	CCUAAGAAAUCUCAGAGAGACACA	Cleavage	1
sly-miR10532.14	AGTGTGTCTCTGAGATTTCGGGCA	Solyc03g120620.3.1	Homeobox leucine zipper protein (AHRD V3.3 *** G7IUR3_MEDTR)	2.5	1	24	334	357	AGUGUGUCUCUGAGAUUUCGGGCA	CAGAAGAAAUAUCACAGACACACU	Translation	1
sly-miR10532.15	ATAAGTGTGTCTCTGAGATTT	Solyc00g019730.2.1	Cytochrome c oxidase subunit 3 (AHRD V3.3 *** COX3_HELAN)	2.5	1	21	7	27	AUAAGUGUGUCUCUGAGAUUU	GAAUCUCAGAGGCAUUCUUAU	Cleavage	1
sly-miR10532.16	ATAAGTGTGTCTCTGAGATTTCGG	Solyc00g019730.2.1	Cytochrome c oxidase subunit 3 (AHRD V3.3 *** COX3_HELAN)	2.5	1	24	4	27	AUAAGUGUGUCUCUGAGAUUUCGG	AUUGAAUCUCAGAGGCAUUCUUAU	Cleavage	1
sly-miR10532.17	ATAGGACCTTTGTATAGTATAAGT	Solyc03g078015.1.1	Peptide chain release factor 1 (AHRD V3.3 *-* AT2G47020.5)	2.5	1	24	244	266	AUAGGACCUUUGUAUAGUAUAAGU	AAACUUACUA-ACAAAGGUCUUAU	Cleavage	1
sly-miR10532.18	ATAGTATAAGTGTGTCTCT	Solyc03g025770.3.1	O-glucosyltransferase rumi like (AHRD V3.3 *** A0A0B2SCL3_GLYSO)	2.5	1	19	475	493	AUAGUAUAAGUGUGUCUCU	AGAGACACAUUUACAUUAU	Cleavage	1
sly-miR10532.18	ATAGTATAAGTGTGTCTCT	Solyc03g025760.3.1	Protein O-glucosyltransferase 1 (AHRD V3.3 *** A0A199V2E0_ANACO)	2.5	1	19	1543	1561	AUAGUAUAAGUGUGUCUCU	AGAGACACAUUUACAUUAU	Cleavage	2
sly-miR10532.18	ATAGTATAAGTGTGTCTCT	Solyc03g025760.3.1	Protein O-glucosyltransferase 1 (AHRD V3.3 *** A0A199V2E0_ANACO)	2.5	1	19	2884	2902	AUAGUAUAAGUGUGUCUCU	AGAGACACAUUUACAUUAU	Cleavage	2
sly-miR10532.18	ATAGTATAAGTGTGTCTCT	Solyc02g081900.3.1	Pentatricopeptide repeat-containing protein (AHRD V3.3 *** A0A103YLQ2_CYNCS)	2.5	1	19	1607	1625	AUAGUAUAAGUGUGUCUCU	AGAUACAUGCUUAUGCUAU	Cleavage	1
sly-miR10532.19	ATAGTATAAGTGTGTCTCTGAGA	Solyc03g025770.3.1	O-glucosyltransferase rumi like (AHRD V3.3 *** A0A0B2SCL3_GLYSO)	2.5	1	23	471	493	AUAGUAUAAGUGUGUCUCUGAGA	AAGCAGAGACACAUUUACAUUAU	Cleavage	1
sly-miR10532.19	ATAGTATAAGTGTGTCTCTGAGA	Solyc03g025760.3.1	Protein O-glucosyltransferase 1 (AHRD V3.3 *** A0A199V2E0_ANACO)	2.5	1	23	1539	1561	AUAGUAUAAGUGUGUCUCUGAGA	AAGCAGAGACACAUUUACAUUAU	Cleavage	2
sly-miR10532.19	ATAGTATAAGTGTGTCTCTGAGA	Solyc03g025760.3.1	Protein O-glucosyltransferase 1 (AHRD V3.3 *** A0A199V2E0_ANACO)	2.5	1	23	2880	2902	AUAGUAUAAGUGUGUCUCUGAGA	AAGUAGAGACACAUUUACAUUAU	Cleavage	2
sly-miR10532.19	ATAGTATAAGTGTGTCTCTGAGA	Solyc02g081900.3.1	Pentatricopeptide repeat-containing protein (AHRD V3.3 *** A0A103YLQ2_CYNCS)	2.5	1	23	1603	1625	AUAGUAUAAGUGUGUCUCUGAGA	AAAGAGAUACAUGCUUAUGCUAU	Cleavage	1
sly-miR10532.20	ATAGTATAAGTGTGTCTCTGAGAT	Solyc03g025770.3.1	O-glucosyltransferase rumi like (AHRD V3.3 *** A0A0B2SCL3_GLYSO)	2.5	1	24	470	493	AUAGUAUAAGUGUGUCUCUGAGAU	AAAGCAGAGACACAUUUACAUUAU	Cleavage	1
sly-miR10532.20	ATAGTATAAGTGTGTCTCTGAGAT	Solyc03g025760.3.1	Protein O-glucosyltransferase 1 (AHRD V3.3 *** A0A199V2E0_ANACO)	2.5	1	24	1538	1561	AUAGUAUAAGUGUGUCUCUGAGAU	AAAGCAGAGACACAUUUACAUUAU	Cleavage	2
sly-miR10532.20	ATAGTATAAGTGTGTCTCTGAGAT	Solyc03g025760.3.1	Protein O-glucosyltransferase 1 (AHRD V3.3 *** A0A199V2E0_ANACO)	2.5	1	24	2879	2902	AUAGUAUAAGUGUGUCUCUGAGAU	AAAGUAGAGACACAUUUACAUUAU	Cleavage	2
sly-miR10532.20	ATAGTATAAGTGTGTCTCTGAGAT	Solyc02g081900.3.1	Pentatricopeptide repeat-containing protein (AHRD V3.3 *** A0A103YLQ2_CYNCS)	2.5	1	24	1602	1625	AUAGUAUAAGUGUGUCUCUGAGAU	UAAAGAGAUACAUGCUUAUGCUAU	Cleavage	1
sly-miR10532.21	ATAGTATAAGTGTGTCTCTGAGATT	Solyc03g025770.3.1	O-glucosyltransferase rumi like (AHRD V3.3 *** A0A0B2SCL3_GLYSO)	2.5	1	25	469	493	AUAGUAUAAGUGUGUCUCUGAGAUU	CAAAGCAGAGACACAUUUACAUUAU	Cleavage	1
sly-miR10532.21	ATAGTATAAGTGTGTCTCTGAGATT	Solyc03g025760.3.1	Protein O-glucosyltransferase 1 (AHRD V3.3 *** A0A199V2E0_ANACO)	2.5	1	25	1537	1561	AUAGUAUAAGUGUGUCUCUGAGAUU	CAAAGCAGAGACACAUUUACAUUAU	Cleavage	2
sly-miR10532.21	ATAGTATAAGTGTGTCTCTGAGATT	Solyc03g025760.3.1	Protein O-glucosyltransferase 1 (AHRD V3.3 *** A0A199V2E0_ANACO)	2.5	1	25	2878	2902	AUAGUAUAAGUGUGUCUCUGAGAUU	CAAAGUAGAGACACAUUUACAUUAU	Cleavage	2
sly-miR10532.21	ATAGTATAAGTGTGTCTCTGAGATT	Solyc02g081900.3.1	Pentatricopeptide repeat-containing protein (AHRD V3.3 *** A0A103YLQ2_CYNCS)	2.5	1	25	1601	1625	AUAGUAUAAGUGUGUCUCUGAGAUU	GUAAAGAGAUACAUGCUUAUGCUAU	Cleavage	1
sly-miR10532.24	ATTCTAATAGGACCTTTGTATAGT	Solyc01g090780.3.1	CCR4-NOT transcription complex subunit 1 (AHRD V3.3 *** A0A0B2PP65_GLYSO)	2.5	1	24	7004	7027	AUUCUAAUAGGACCUUUGUAUAGU	AGAUAACCAGGGUCCUAUUAGAAC	Cleavage	1
sly-miR10532.25	GTATAAGTGTGTCTCTGAGA	Solyc10g017530.3.1	RNA helicase DEAD33	2.5	1	20	1301	1320	GUAUAAGUGUGUCUCUGAGA	ACUCAGAGACAUAUUUACAC	Cleavage	1
sly-miR10532.25	GTATAAGTGTGTCTCTGAGA	Solyc07g053130.3.1	Serine/threonine-protein kinase (AHRD V3.3 *** K4CFL1_SOLLC)	2.5	1	20	1812	1831	GUAUAAGUGUGUCUCUGAGA	GUUCGGAGAUACAUUUAUGC	Cleavage	1
sly-miR10532.25	GTATAAGTGTGTCTCTGAGA	Solyc03g118060.3.1	NADH-ubiquinone reductase complex 1 MLRQ subunit (AHRD V3.3 *** G7K3Q0_MEDTR)	2.5	1	20	379	398	GUAUAAGUGUGUCUCUGAGA	ACUCGUGGACACAUUUAUAC	Cleavage	1
sly-miR10532.26	GTATAAGTGTGTCTCTGAGAT	Solyc10g017530.3.1	RNA helicase DEAD33	2.5	1	21	1300	1320	GUAUAAGUGUGUCUCUGAGAU	AACUCAGAGACAUAUUUACAC	Cleavage	1
sly-miR10532.26	GTATAAGTGTGTCTCTGAGAT	Solyc07g053130.3.1	Serine/threonine-protein kinase (AHRD V3.3 *** K4CFL1_SOLLC)	2.5	1	21	1811	1831	GUAUAAGUGUGUCUCUGAGAU	AGUUCGGAGAUACAUUUAUGC	Cleavage	1
sly-miR10532.26	GTATAAGTGTGTCTCTGAGAT	Solyc03g118060.3.1	NADH-ubiquinone reductase complex 1 MLRQ subunit (AHRD V3.3 *** G7K3Q0_MEDTR)	2.5	1	21	378	398	GUAUAAGUGUGUCUCUGAGAU	UACUCGUGGACACAUUUAUAC	Cleavage	1
sly-miR10532.27	GTATAAGTGTGTCTCTGAGATT	Solyc07g053130.3.1	Serine/threonine-protein kinase (AHRD V3.3 *** K4CFL1_SOLLC)	2.5	1	22	1810	1831	GUAUAAGUGUGUCUCUGAGAUU	AAGUUCGGAGAUACAUUUAUGC	Cleavage	1
sly-miR10532.27	GTATAAGTGTGTCTCTGAGATT	Solyc10g017530.3.1	RNA helicase DEAD33	2.5	1	22	1299	1320	GUAUAAGUGUGUCUCUGAGAUU	GAACUCAGAGACAUAUUUACAC	Cleavage	1
sly-miR10532.27	GTATAAGTGTGTCTCTGAGATT	Solyc03g118060.3.1	NADH-ubiquinone reductase complex 1 MLRQ subunit (AHRD V3.3 *** G7K3Q0_MEDTR)	2.5	1	22	377	398	GUAUAAGUGUGUCUCUGAGAUU	GUACUCGUGGACACAUUUAUAC	Cleavage	1
sly-miR10532.28	GTATAAGTGTGTCTCTGAGATTT	Solyc10g017530.3.1	RNA helicase DEAD33	2.5	1	23	1298	1320	GUAUAAGUGUGUCUCUGAGAUUU	AGAACUCAGAGACAUAUUUACAC	Cleavage	1
sly-miR10532.28	GTATAAGTGTGTCTCTGAGATTT	Solyc07g053130.3.1	Serine/threonine-protein kinase (AHRD V3.3 *** K4CFL1_SOLLC)	2.5	1	23	1809	1831	GUAUAAGUGUGUCUCUGAGAUUU	UAAGUUCGGAGAUACAUUUAUGC	Cleavage	1
sly-miR10532.28	GTATAAGTGTGTCTCTGAGATTT	Solyc03g118060.3.1	NADH-ubiquinone reductase complex 1 MLRQ subunit (AHRD V3.3 *** G7K3Q0_MEDTR)	2.5	1	23	376	398	GUAUAAGUGUGUCUCUGAGAUUU	AGUACUCGUGGACACAUUUAUAC	Cleavage	1
sly-miR10532.29	GTATAAGTGTGTCTCTGAGATTTC	Solyc10g017530.3.1	RNA helicase DEAD33	2.5	1	24	1297	1320	GUAUAAGUGUGUCUCUGAGAUUUC	AAGAACUCAGAGACAUAUUUACAC	Cleavage	1
sly-miR10532.29	GTATAAGTGTGTCTCTGAGATTTC	Solyc07g053130.3.1	Serine/threonine-protein kinase (AHRD V3.3 *** K4CFL1_SOLLC)	2.5	1	24	1808	1831	GUAUAAGUGUGUCUCUGAGAUUUC	AUAAGUUCGGAGAUACAUUUAUGC	Cleavage	1
sly-miR10532.29	GTATAAGTGTGTCTCTGAGATTTC	Solyc03g118060.3.1	NADH-ubiquinone reductase complex 1 MLRQ subunit (AHRD V3.3 *** G7K3Q0_MEDTR)	2.5	1	24	375	398	GUAUAAGUGUGUCUCUGAGAUUUC	CAGUACUCGUGGACACAUUUAUAC	Cleavage	1
sly-miR10532.3	AAGTGTGTCTCTGAGATTT	Solyc10g017530.3.1	RNA helicase DEAD33	2.5	1	19	1298	1316	AAGUGUGUCUCUGAGAUUU	AGAACUCAGAGACAUAUUU	Cleavage	1
sly-miR10532.3	AAGTGTGTCTCTGAGATTT	Solyc07g065270.1.1	GRAS7	2.5	1	19	1158	1176	AAGUGUGUCUCUGAGAUUU	AAAUCACAGAGACAGACUU	Cleavage	1
sly-miR10532.3	AAGTGTGTCTCTGAGATTT	Solyc11g016990.2.1	Protein tyrosine phosphatase (AHRD V3.3 *** Q6J2K7_PHAVU)	2.5	1	19	855	873	AAGUGUGUCUCUGAGAUUU	AGUUCCCAGAGACACACUU	Cleavage	1
sly-miR10532.31	GTCTCTGAGATTTCGGGCA	Solyc02g067180.3.1	cystathionine gamma synthase	2.5	1	19	1256	1274	GUCUCUGAGAUUUCGGGCA	UGGCCGAAAUUUUAGAGGC	Cleavage	1
sly-miR10532.31	GTCTCTGAGATTTCGGGCA	Solyc07g032230.3.1	Regulator of Vps4 activity in the MVB pathway protein (AHRD V3.3 *-* AT2G19710.1)	2.5	1	19	1042	1060	GUCUCUGAGAUUUCGGGCA	UCCUCGGAAUCUCAGAGGC	Cleavage	1
sly-miR10532.32	GTCTCTGAGATTTCGGGCATA	Solyc02g067180.3.1	cystathionine gamma synthase	2.5	1	21	1254	1274	GUCUCUGAGAUUUCGGGCAUA	GAUGGCCGAAAUUUUAGAGGC	Cleavage	1
sly-miR10532.32	GTCTCTGAGATTTCGGGCATA	Solyc07g032230.3.1	Regulator of Vps4 activity in the MVB pathway protein (AHRD V3.3 *-* AT2G19710.1)	2.5	1	21	1040	1060	GUCUCUGAGAUUUCGGGCAUA	AUUCCUCGGAAUCUCAGAGGC	Cleavage	1
sly-miR10532.35	GTGTGTCTCTGAGATTTCGGGCA	Solyc06g048790.1.1	Plant cadmium resistance 10-like protein (AHRD V3.3 *** A0A0B0N332_GOSAR)	2.5	1	23	400	422	GUGUGUCUCUGAGAUUUCGGGCA	CCUAAGAAAUCUCAGAGAGACAC	Cleavage	1
sly-miR10532.35	GTGTGTCTCTGAGATTTCGGGCA	Solyc10g007480.3.1	NAD-dependent epimerase/dehydratase family protein (AHRD V3.3 *** AT1G53500.1)	2.5	1	23	2337	2359	GUGUGUCUCUGAGAUUUCGGGCA	AAAGCGUAAUCUCAGAGGCAUAU	Cleavage	1
sly-miR10532.36	TAAGTGTGTCTCTGAGATTTC	Solyc00g019730.2.1	Cytochrome c oxidase subunit 3 (AHRD V3.3 *** COX3_HELAN)	2.5	1	21	6	26	UAAGUGUGUCUCUGAGAUUUC	UGAAUCUCAGAGGCAUUCUUA	Cleavage	1
sly-miR10532.36	TAAGTGTGTCTCTGAGATTTC	Solyc10g017530.3.1	RNA helicase DEAD33	2.5	1	21	1297	1317	UAAGUGUGUCUCUGAGAUUUC	AAGAACUCAGAGACAUAUUUA	Cleavage	1
sly-miR10532.37	TAAGTGTGTCTCTGAGATTTCGG	Solyc00g019730.2.1	Cytochrome c oxidase subunit 3 (AHRD V3.3 *** COX3_HELAN)	2.5	1	23	4	26	UAAGUGUGUCUCUGAGAUUUCGG	AUUGAAUCUCAGAGGCAUUCUUA	Cleavage	1
sly-miR10532.38	TAAGTGTGTCTCTGAGATTTCGGG	Solyc00g019730.2.1	Cytochrome c oxidase subunit 3 (AHRD V3.3 *** COX3_HELAN)	2.5	1	24	3	26	UAAGUGUGUCUCUGAGAUUUCGGG	GAUUGAAUCUCAGAGGCAUUCUUA	Cleavage	1
sly-miR10532.39	TAGTATAAGTGTGTCTCTGAGA	Solyc06g060130.3.1	Eukaryotic aspartyl protease family protein (AHRD V3.3 *** AT4G33490.2)	2.5	1	22	423	444	UAGUAUAAGUGUGUCUCUGAGA	GGUUAAAGACACAUUUGUACUA	Cleavage	1
sly-miR10532.39	TAGTATAAGTGTGTCTCTGAGA	Solyc03g025770.3.1	O-glucosyltransferase rumi like (AHRD V3.3 *** A0A0B2SCL3_GLYSO)	2.5	1	22	471	492	UAGUAUAAGUGUGUCUCUGAGA	AAGCAGAGACACAUUUACAUUA	Cleavage	1
sly-miR10532.39	TAGTATAAGTGTGTCTCTGAGA	Solyc03g025760.3.1	Protein O-glucosyltransferase 1 (AHRD V3.3 *** A0A199V2E0_ANACO)	2.5	1	22	1539	1560	UAGUAUAAGUGUGUCUCUGAGA	AAGCAGAGACACAUUUACAUUA	Cleavage	2
sly-miR10532.4	AAGTGTGTCTCTGAGATTTCG	Solyc11g016990.2.1	Protein tyrosine phosphatase (AHRD V3.3 *** Q6J2K7_PHAVU)	2.5	1	21	853	873	AAGUGUGUCUCUGAGAUUUCG	GGAGUUCCCAGAGACACACUU	Cleavage	1
sly-miR10532.4	AAGTGTGTCTCTGAGATTTCG	Solyc07g065270.1.1	GRAS7	2.5	1	21	1156	1176	AAGUGUGUCUCUGAGAUUUCG	CAAAAUCACAGAGACAGACUU	Cleavage	1
sly-miR10532.4	AAGTGTGTCTCTGAGATTTCG	Solyc10g017530.3.1	RNA helicase DEAD33	2.5	1	21	1296	1316	AAGUGUGUCUCUGAGAUUUCG	GAAGAACUCAGAGACAUAUUU	Cleavage	1
sly-miR10532.40	TAGTATAAGTGTGTCTCTGAGAT	Solyc06g060130.3.1	Eukaryotic aspartyl protease family protein (AHRD V3.3 *** AT4G33490.2)	2.5	1	23	422	444	UAGUAUAAGUGUGUCUCUGAGAU	UGGUUAAAGACACAUUUGUACUA	Cleavage	1
sly-miR10532.40	TAGTATAAGTGTGTCTCTGAGAT	Solyc03g025770.3.1	O-glucosyltransferase rumi like (AHRD V3.3 *** A0A0B2SCL3_GLYSO)	2.5	1	23	470	492	UAGUAUAAGUGUGUCUCUGAGAU	AAAGCAGAGACACAUUUACAUUA	Cleavage	1
sly-miR10532.40	TAGTATAAGTGTGTCTCTGAGAT	Solyc03g025760.3.1	Protein O-glucosyltransferase 1 (AHRD V3.3 *** A0A199V2E0_ANACO)	2.5	1	23	1538	1560	UAGUAUAAGUGUGUCUCUGAGAU	AAAGCAGAGACACAUUUACAUUA	Cleavage	2
sly-miR10532.41	TAGTATAAGTGTGTCTCTGAGATT	Solyc06g060130.3.1	Eukaryotic aspartyl protease family protein (AHRD V3.3 *** AT4G33490.2)	2.5	1	24	421	444	UAGUAUAAGUGUGUCUCUGAGAUU	CUGGUUAAAGACACAUUUGUACUA	Cleavage	1
sly-miR10532.41	TAGTATAAGTGTGTCTCTGAGATT	Solyc03g025770.3.1	O-glucosyltransferase rumi like (AHRD V3.3 *** A0A0B2SCL3_GLYSO)	2.5	1	24	469	492	UAGUAUAAGUGUGUCUCUGAGAUU	CAAAGCAGAGACACAUUUACAUUA	Cleavage	1
sly-miR10532.41	TAGTATAAGTGTGTCTCTGAGATT	Solyc03g025760.3.1	Protein O-glucosyltransferase 1 (AHRD V3.3 *** A0A199V2E0_ANACO)	2.5	1	24	1537	1560	UAGUAUAAGUGUGUCUCUGAGAUU	CAAAGCAGAGACACAUUUACAUUA	Cleavage	2
sly-miR10532.48	TTTGTATAGTATAAGTGTGTCTCT	Solyc01g009560.1.1	Terminal flower 1-like protein (AHRD V3.3 *** A0A0S1LKM5_CHRMO)	2.5	1	24	358	381	UUUGUAUAGUAUAAGUGUGUCUCU	CGAUACGUAUUUGUAUUAUACAAA	Cleavage	1
sly-miR10532.48	TTTGTATAGTATAAGTGTGTCTCT	Solyc01g112165.1.1	F-box family protein (AHRD V3.3 --* AT5G39250.2)	2.5	1	24	121	144	UUUGUAUAGUAUAAGUGUGUCUCU	GAAUGCAUAUUUAUAUUAUAUGAA	Cleavage	1
sly-miR10532.5	AAGTGTGTCTCTGAGATTTCGGG	Solyc07g065270.1.1	GRAS7	2.5	1	23	1154	1176	AAGUGUGUCUCUGAGAUUUCGGG	CUCAAAAUCACAGAGACAGACUU	Cleavage	1
sly-miR10532.5	AAGTGTGTCTCTGAGATTTCGGG	Solyc11g016990.2.1	Protein tyrosine phosphatase (AHRD V3.3 *** Q6J2K7_PHAVU)	2.5	1	23	851	873	AAGUGUGUCUCUGAGAUUUCGGG	AUGGAGUUCCCAGAGACACACUU	Cleavage	1
sly-miR10532.6	AAGTGTGTCTCTGAGATTTCGGGCA	Solyc07g065270.1.1	GRAS7	2.5	1	25	1152	1176	AAGUGUGUCUCUGAGAUUUCGGGCA	AACUCAAAAUCACAGAGACAGACUU	Cleavage	1
sly-miR10532.6	AAGTGTGTCTCTGAGATTTCGGGCA	Solyc11g016990.2.1	Protein tyrosine phosphatase (AHRD V3.3 *** Q6J2K7_PHAVU)	2.5	1	25	849	873	AAGUGUGUCUCUGAGAUUUCGGGCA	CCAUGGAGUUCCCAGAGACACACUU	Cleavage	1
sly-miR10532.7	AATAGGACCTTTGTATAGTATAAG	Solyc05g054795.1.1	Dirigent protein (AHRD V3.3 *-* M1C5D3_SOLTU)	2.5	1	24	265	288	AAUAGGACCUUUGUAUAGUAUAAG	GAGGACAUAUACAAAGGUUCUAUU	Cleavage	1
sly-miR10532.7	AATAGGACCTTTGTATAGTATAAG	Solyc03g007100.3.1	Cleavage and polyadenylation specificity factor subunit 1 (AHRD V3.3 *** W9SC01_9ROSA)	2.5	1	24	508	531	AAUAGGACCUUUGUAUAGUAUAAG	GAGUCAUUUGACAAAGGUCCUAUU	Cleavage	1
sly-miR10532.8	AATCTCAGAGACACACTTATACT	Solyc06g071980.3.1	P-loop containing nucleoside triphosphate hydrolases superfamily protein (AHRD V3.3 *** AT4G24860.4)	2.5	1	23	218	240	AAUCUCAGAGACACACUUAUACU	AACUUAAGUAUGUCUCUGAGCUU	Cleavage	1
sly-miR10532.9	AATCTCAGAGACACACTTATACTA	Solyc06g071980.3.1	P-loop containing nucleoside triphosphate hydrolases superfamily protein (AHRD V3.3 *** AT4G24860.4)	2.5	1	24	217	240	AAUCUCAGAGACACACUUAUACUA	CAACUUAAGUAUGUCUCUGAGCUU	Cleavage	1
sly-miR10533	TCTTATGAATTCTAGGTCTTCT	Solyc08g076820.3.1	bHLH transcription factor146	2.5	1	22	304	325	UCUUAUGAAUUCUAGGUCUUCU	AGAAGACCUAAAAUUUGUAAGA	Cleavage	1
sly-miR10533	TCTTATGAATTCTAGGTCTTCT	Solyc08g076810.3.1	RING/U-box superfamily protein (AHRD V3.3 *-* AT4G17920.1)	2.5	1	22	2926	2947	UCUUAUGAAUUCUAGGUCUUCU	AGAAGACCUAAAAUUUGUAAGA	Cleavage	1
sly-miR10533	TCTTATGAATTCTAGGTCTTCT	Solyc01g012640.2.1	LOW QUALITY:Endoribonuclease dicer-like protein (AHRD V3.3 *-* A0A072TSQ0_MEDTR)	2.5	1	22	106	127	UCUUAUGAAUUCUAGGUCUUCU	UGUAUACCUAGAAUUCAUAAUA	Cleavage	1
sly-miR10533.1	AAAGATCTTATGAATTCTAGGTCT	Solyc05g044490.2.1	NBS-LRR resistance protein-like protein (AHRD V3.3 *** A1Y9R1_SOLLC)	2.5	1	24	1218	1241	AAAGAUCUUAUGAAUUCUAGGUCU	AGGUCUAGAGUUCGUAAGAUCAUU	Cleavage	1
sly-miR10533.1	AAAGATCTTATGAATTCTAGGTCT	Solyc04g024750.1.1	LOW QUALITY:Cell division control, Cdc6 (AHRD V3.3 --* AT1G07270.2)	2.5	1	24	150	173	AAAGAUCUUAUGAAUUCUAGGUCU	AGAUGUAGAAUUUAUGAUAUCUUU	Cleavage	1
sly-miR10533.1	AAAGATCTTATGAATTCTAGGTCT	Solyc02g014340.1.1	Nucleic acid-binding, OB-fold (AHRD V3.3 *-* A0A118JUD2_CYNCS)	2.5	1	24	300	323	AAAGAUCUUAUGAAUUCUAGGUCU	UGAUAUAGAUUACAUAAGAUCUUU	Cleavage	1
sly-miR10533.1	AAAGATCTTATGAATTCTAGGTCT	Solyc12g038200.2.1	Replication factor-A-like protein (AHRD V3.3 *** G7JG68_MEDTR)	2.5	1	24	642	665	AAAGAUCUUAUGAAUUCUAGGUCU	UGAUAUAGAUUACAUAAGAUCUUU	Cleavage	1
sly-miR10533.1	AAAGATCTTATGAATTCTAGGTCT	Solyc02g044000.2.1	Nucleic acid-binding, OB-fold (AHRD V3.3 *** A0A118JUD2_CYNCS)	2.5	1	24	609	632	AAAGAUCUUAUGAAUUCUAGGUCU	UGAUAUAGAUUACAUAAGAUCUUU	Cleavage	1
sly-miR10533.1	AAAGATCTTATGAATTCTAGGTCT	Solyc03g110875.1.1	Protein transport protein Sec61 subunit gamma (AHRD V3.3 *** SC61G_ORYSJ)	2.5	1	24	135	158	AAAGAUCUUAUGAAUUCUAGGUCU	UGUGAUGGGAUUCGUAGGAUUUUU	Cleavage	1
sly-miR10533.1	AAAGATCTTATGAATTCTAGGTCT	Solyc05g047620.1.1	LOW QUALITY:Movement protein (AHRD V3.3 *-* A0A151UGG0_CAJCA)	2.5	1	24	154	177	AAAGAUCUUAUGAAUUCUAGGUCU	UUAAGUAGAAUUCAAAGGAUUUUU	Translation	1
sly-miR10533.2	AGAAATTAGGCCGGTGAAAGAC	Solyc01g104940.2.1	LOW QUALITY:F-box family protein, putative (AHRD V3.3 *** S1RTT0_THECC)	2.5	1	22	763	784	AGAAAUUAGGCCGGUGAAAGAC	GCAUUUCAUUGGCUUGGUUUCU	Cleavage	1
sly-miR10533.4	TATGAATTCTAGGTCTTCTTTC	Solyc04g080730.3.1	mitogen-activated protein kinase 9	2.5	1	22	762	783	UAUGAAUUCUAGGUCUUCUUUC	GGAAGAAGAUUUAGAAUUUAUC	Cleavage	1
sly-miR10533.4	TATGAATTCTAGGTCTTCTTTC	Solyc08g076820.3.1	bHLH transcription factor146	2.5	1	22	301	322	UAUGAAUUCUAGGUCUUCUUUC	AGAAGAAGACCUAAAAUUUGUA	Cleavage	1
sly-miR10533.4	TATGAATTCTAGGTCTTCTTTC	Solyc08g076810.3.1	RING/U-box superfamily protein (AHRD V3.3 *-* AT4G17920.1)	2.5	1	22	2923	2944	UAUGAAUUCUAGGUCUUCUUUC	AGAAGAAGACCUAAAAUUUGUA	Cleavage	1
sly-miR10533.4	TATGAATTCTAGGTCTTCTTTC	Solyc02g079990.3.1	Cysteine-rich receptor-kinase-like protein (AHRD V3.3 *** G7KDB1_MEDTR)	2.5	1	22	1101	1122	UAUGAAUUCUAGGUCUUCUUUC	CCAAGGAGAUCUAGAAUUCAAA	Cleavage	1
sly-miR10533.4	TATGAATTCTAGGTCTTCTTTC	Solyc02g080010.2.1	Receptor-like protein kinase (AHRD V3.3 *** C6ZRS0_SOYBN)	2.5	1	22	1146	1167	UAUGAAUUCUAGGUCUUCUUUC	CCAAGGAGAUCUAGAAUUCAAA	Cleavage	1
sly-miR10533.4	TATGAATTCTAGGTCTTCTTTC	Solyc03g116580.3.1	Pectin lyase-like superfamily protein (AHRD V3.3 *** AT1G80170.1)	2.5	1	22	931	952	UAUGAAUUCUAGGUCUUCUUUC	AUUAGAAGUCCUAGAAGUCAUA	Cleavage	1
sly-miR10534	CAAAATACCCTTGTCATCCAA	Solyc03g093560.1.1	ethylene response factor C.6	2.5	1	21	670	690	CAAAAUACCCUUGUCAUCCAA	UGGGAUGAAAAGGGUAUUUUU	Cleavage	1
sly-miR10534	CAAAATACCCTTGTCATCCAA	Solyc09g007790.1.1	LOW QUALITY:Senescence regulator (AHRD V3.3 *** G7IRS7_MEDTR)	2.5	1	21	268	288	CAAAAUACCCUUGUCAUCCAA	GAUGAUGAGAAGGGUAUUUUG	Cleavage	1
sly-miR10534	CAAAATACCCTTGTCATCCAA	Solyc05g013320.1.1	serine/threonine protein kinase Pto	2.5	1	21	145	165	CAAAAUACCCUUGUCAUCCAA	AAGGUUUACAAGGGUGUUUUG	Cleavage	1
sly-miR10534.10	GGATGACAAGGGTATTTTGGAGC	Solyc09g098240.3.1	Importin-like protein (AHRD V3.3 *** G7KT01_MEDTR)	2.5	1	23	599	621	GGAUGACAAGGGUAUUUUGGAGC	UUUGCAAAAUAUUCUGGUCAUCC	Cleavage	1
sly-miR10534.11	GGATGACAAGGGTATTTTGGAGCC	Solyc09g098240.3.1	Importin-like protein (AHRD V3.3 *** G7KT01_MEDTR)	2.5	1	24	598	621	GGAUGACAAGGGUAUUUUGGAGCC	AUUUGCAAAAUAUUCUGGUCAUCC	Cleavage	1
sly-miR10534.12	TGACAAGGGTATTTTGGAGCC	Solyc03g098100.3.1	NAD(P)H-dependent oxidoreductase (AHRD V3.3 *** B6TLR8_MAIZE)	2.5	1	21	43	63	UGACAAGGGUAUUUUGGAGCC	GGCUACAAAAUGCCUUUGUUA	Cleavage	1
sly-miR10534.12	TGACAAGGGTATTTTGGAGCC	Solyc12g094600.2.1	cyclinB2_5	2.5	1	21	111	131	UGACAAGGGUAUUUUGGAGCC	AGCUCCACAAUACCCUUGUAA	Cleavage	1
sly-miR10534.12	TGACAAGGGTATTTTGGAGCC	Solyc03g083550.1.1	UDP-glucuronate 4-epimerase 4 (AHRD V3.3 *** GAE4_ARATH)	2.5	1	21	598	618	UGACAAGGGUAUUUUGGAGCC	AAUUCCAAAGUACCCUUCUCA	Cleavage	1
sly-miR10534.2	AAGGTGGATGACAAGGGTATTTT	Solyc04g079860.1.1	Hexosyltransferase (AHRD V3.3 *** K4BV65_SOLLC)	2.5	1	23	16	38	AAGGUGGAUGACAAGGGUAUUUU	CAGCUACCCUUGUUAUUUAUUUU	Cleavage	1
sly-miR10534.3	ATGACAAGGGTATTTTGGAGCC	Solyc12g056720.2.1	3-ketoacyl-CoA synthase (AHRD V3.3 *** K4DG03_SOLLC)	2.5	1	22	716	737	AUGACAAGGGUAUUUUGGAGCC	AAGUCCAAAAUGCCCUUAUCGU	Cleavage	1
sly-miR10534.3	ATGACAAGGGTATTTTGGAGCC	Solyc04g010300.3.1	ABC transporter B family protein (AHRD V3.3 *-* A0A072VSU0_MEDTR)	2.5	1	22	949	970	AUGACAAGGGUAUUUUGGAGCC	CCUUCUCAAAUAUCUUUGUCAU	Cleavage	1
sly-miR10534.4	ATGACAAGGGTATTTTGGAGCCA	Solyc12g056720.2.1	3-ketoacyl-CoA synthase (AHRD V3.3 *** K4DG03_SOLLC)	2.5	1	23	715	737	AUGACAAGGGUAUUUUGGAGCCA	AAAGUCCAAAAUGCCCUUAUCGU	Cleavage	1
sly-miR10534.4	ATGACAAGGGTATTTTGGAGCCA	Solyc04g010300.3.1	ABC transporter B family protein (AHRD V3.3 *-* A0A072VSU0_MEDTR)	2.5	1	23	948	970	AUGACAAGGGUAUUUUGGAGCCA	ACCUUCUCAAAUAUCUUUGUCAU	Cleavage	1
sly-miR10534.5	CAAAATACCCTTGTCATCCA	Solyc09g007790.1.1	LOW QUALITY:Senescence regulator (AHRD V3.3 *** G7IRS7_MEDTR)	2.5	1	20	269	288	CAAAAUACCCUUGUCAUCCA	AUGAUGAGAAGGGUAUUUUG	Cleavage	1
sly-miR10534.5	CAAAATACCCTTGTCATCCA	Solyc03g093560.1.1	ethylene response factor C.6	2.5	1	20	671	690	CAAAAUACCCUUGUCAUCCA	GGGAUGAAAAGGGUAUUUUU	Cleavage	1
sly-miR10534.5	CAAAATACCCTTGTCATCCA	Solyc05g013320.1.1	serine/threonine protein kinase Pto	2.5	1	20	146	165	CAAAAUACCCUUGUCAUCCA	AGGUUUACAAGGGUGUUUUG	Cleavage	1
sly-miR10534.6	CTCCAAAATACCCTTGTCATCCA	Solyc03g093560.1.1	ethylene response factor C.6	2.5	1	23	671	693	CUCCAAAAUACCCUUGUCAUCCA	GGGAUGAAAAGGGUAUUUUUGAG	Cleavage	1
sly-miR10534.6	CTCCAAAATACCCTTGTCATCCA	Solyc09g007790.1.1	LOW QUALITY:Senescence regulator (AHRD V3.3 *** G7IRS7_MEDTR)	2.5	1	23	269	291	CUCCAAAAUACCCUUGUCAUCCA	AUGAUGAGAAGGGUAUUUUGGGA	Cleavage	1
sly-miR10534.7	GATGACAAGGGTATTTTGGAGCC	Solyc04g010300.3.1	ABC transporter B family protein (AHRD V3.3 *-* A0A072VSU0_MEDTR)	2.5	1	23	949	971	GAUGACAAGGGUAUUUUGGAGCC	CCUUCUCAAAUAUCUUUGUCAUC	Cleavage	1
sly-miR10534.8	GATGACAAGGGTATTTTGGAGCCA	Solyc04g010300.3.1	ABC transporter B family protein (AHRD V3.3 *-* A0A072VSU0_MEDTR)	2.5	1	24	948	971	GAUGACAAGGGUAUUUUGGAGCCA	ACCUUCUCAAAUAUCUUUGUCAUC	Cleavage	1
sly-miR10534.9	GGATGACAAGGGTATTTTGGA	Solyc09g098240.3.1	Importin-like protein (AHRD V3.3 *** G7KT01_MEDTR)	2.5	1	21	601	621	GGAUGACAAGGGUAUUUUGGA	UGCAAAAUAUUCUGGUCAUCC	Cleavage	1
sly-miR10536.1	AGGAATCGGTCCAATGCAGCTGAC	Solyc09g008525.1.1	Acyl-CoA N-acyltransferase with RING/FYVE/PHD-type zinc finger domain-containing protein (AHRD V3.3 *-* AT2G36720.2)	2.5	1	24	820	843	AGGAAUCGGUCCAAUGCAGCUGAC	CGAAGCUUCAUUGGCCCGAUUCCU	Translation	1
sly-miR10536.1	AGGAATCGGTCCAATGCAGCTGAC	Solyc02g077850.3.1	Leucine-rich repeat receptor-like protein kinase (AHRD V3.3 *** A0A0K9NYE0_ZOSMR)	2.5	1	24	1447	1470	AGGAAUCGGUCCAAUGCAGCUGAC	AAUUUCUUCAAUGGAUCGAUUCCU	Cleavage	1
sly-miR10537	ATTTACCCCAAGTTCGTTGTC	Solyc04g050750.1.1	Dehydration responsive element binding transcription factor (AHRD V3.3 *-* W6FFW7_9ROSA)	2.5	1	21	125	145	AUUUACCCCAAGUUCGUUGUC	GACAAAGAACGUGGGGUAAAU	Translation	1
sly-miR10537	ATTTACCCCAAGTTCGTTGTC	Solyc01g087200.3.1	Disease resistance protein (AHRD V3.3 *** A0A118JXS4_CYNCS)	2.5	1	21	943	963	AUUUACCCCAAGUUCGUUGUC	AUCAAGGUAUUUGGGGUAAAU	Cleavage	1
sly-miR10538.2	ATTGATATACGTTACTCACAGTAA	Solyc07g007920.2.1	Telomere-associated protein RIF1, putative (AHRD V3.3 *** A0A061GVQ3_THECC)	2.5	1	24	336	359	AUUGAUAUACGUUACUCACAGUAA	CUUGGGUGUGUGGUGUAUAUCAAU	Cleavage	1
sly-miR10539	CTTGGAACCACAGTTACCACC	Solyc11g009050.2.1	F-box protein (AHRD V3.3 *** M4MFP9_CUCSA)	2.5	1	21	87	107	CUUGGAACCACAGUUACCACC	GGUGCUAACUGUUGUUCCAAG	Cleavage	1
sly-miR10539	CTTGGAACCACAGTTACCACC	Solyc01g006880.3.1	Histone-lysine N-methyltransferase (AHRD V3.3 *-* A0A0K9P7Q5_ZOSMR)	2.5	1	21	4747	4767	CUUGGAACCACAGUUACCACC	CCAUGUAACUGUGGUUCUAAG	Cleavage	1
sly-miR10539.1	TGGTGATTGTGGTTCGAAAAT	Solyc01g096840.3.1	QWRF motif protein (DUF566) (AHRD V3.3 *-* AT3G60000.2)	2.5	1	21	1360	1380	UGGUGAUUGUGGUUCGAAAAU	AUUGUUGAAUCACAAUUACCA	Cleavage	1
sly-miR10539.1	TGGTGATTGTGGTTCGAAAAT	Solyc08g080480.3.1	Monomeric alpha-amylase inhibitor (AHRD V3.3 --* C4P627_TRIDC)	2.5	1	21	74	94	UGGUGAUUGUGGUUCGAAAAU	GCUUUCGUACUACAAUUACUA	Cleavage	1
sly-miR10539.2	TGGTGATTGTGGTTCGAAAATT	Solyc01g096840.3.1	QWRF motif protein (DUF566) (AHRD V3.3 *-* AT3G60000.2)	2.5	1	22	1359	1380	UGGUGAUUGUGGUUCGAAAAUU	UAUUGUUGAAUCACAAUUACCA	Cleavage	1
sly-miR10539.2	TGGTGATTGTGGTTCGAAAATT	Solyc08g080480.3.1	Monomeric alpha-amylase inhibitor (AHRD V3.3 --* C4P627_TRIDC)	2.5	1	22	73	94	UGGUGAUUGUGGUUCGAAAAUU	AGCUUUCGUACUACAAUUACUA	Cleavage	1
sly-miR10539.3	TTGGAACCACAGTTACCACC	Solyc11g009050.2.1	F-box protein (AHRD V3.3 *** M4MFP9_CUCSA)	2.5	1	20	87	106	UUGGAACCACAGUUACCACC	GGUGCUAACUGUUGUUCCAA	Cleavage	1
sly-miR10539.3	TTGGAACCACAGTTACCACC	Solyc08g074630.2.1	polyphenol oxidase precursor	2.5	1	20	1686	1705	UUGGAACCACAGUUACCACC	UGCGGUAACUUUGGUUCCAA	Translation	1
sly-miR10540	ATAATAACTATTAGTTGAATG	Solyc08g075500.3.1	Pentatricopeptide repeat-containing protein (AHRD V3.3 *** A0A0B2R3S8_GLYSO)	2.5	1	21	1494	1514	AUAAUAACUAUUAGUUGAAUG	UAAUCAACUGAUGGUUAUUGU	Cleavage	1
sly-miR10540	ATAATAACTATTAGTTGAATG	Solyc10g008330.3.1	MLP protein (AHRD V3.3 *** A0A0B0N0M0_GOSAR)	2.5	1	21	503	523	AUAAUAACUAUUAGUUGAAUG	CGCUCAACUAAGAGUUAUUAU	Translation	1
sly-miR10540	ATAATAACTATTAGTTGAATG	Solyc05g054030.3.1	Zinc finger family protein (AHRD V3.3 *** B9HJL4_POPTR)	2.5	1	21	1099	1119	AUAAUAACUAUUAGUUGAAUG	ACUUUGACUAAUAAUUAUUAU	Cleavage	1
sly-miR10541	AGTCACTTTGATGATTGTCAAACA	Solyc11g051160.2.1	Patellin-like protein (AHRD V3.3 *** A0A072UTX7_MEDTR)	2.5	1	24	646	669	AGUCACUUUGAUGAUUGUCAAACA	AAAGAGACGAUUGUUGAAGUGACU	Cleavage	1
sly-miR10541	AGTCACTTTGATGATTGTCAAACA	Solyc08g068940.1.1	LOW QUALITY:TSA: Wollemia nobilis Ref_Wollemi_Transcript_13512_1189 transcribed RNA sequence (AHRD V3.3 --* A0A0C9QQX4_9SPER)	2.5	1	24	28	51	AGUCACUUUGAUGAUUGUCAAACA	CACAUUAUAAACAUCAAAGUGACU	Cleavage	1
sly-miR156a.2	TTGACAGAAGATAGAGAGCACT	Solyc05g015840.3.1	Squamosa promoter binding protein 13	2.5	1	22	655	676	UUGACAGAAGAUAGAGAGCACU	CGUGCUCUCUCUCUUCUGUCAU	Cleavage	1
sly-miR156a.2	TTGACAGAAGATAGAGAGCACT	Solyc12g038520.2.1	Squamosa promoter binding protein 6c	2.5	1	22	325	346	UUGACAGAAGAUAGAGAGCACU	UGUGCUCUCUCUCUUCUGUCAU	Cleavage	1
sly-miR156a.2	TTGACAGAAGATAGAGAGCACT	Solyc03g114850.3.1	Squamosa promoter binding protein 6a	2.5	1	22	1153	1174	UUGACAGAAGAUAGAGAGCACU	AAUGCUCUCUCUCUUCUGUCAU	Cleavage	1
sly-miR156a|sly-miR156c|sly-miR156b|novel_sly-miR156f|novel_sly-miR156g	TTGACAGAAGATAGAGAGCAC	Solyc05g015840.3.1	Squamosa promoter binding protein 13	2.5	1	21	656	676	UUGACAGAAGAUAGAGAGCAC	GUGCUCUCUCUCUUCUGUCAU	Cleavage	1
sly-miR156a|sly-miR156c|sly-miR156b|novel_sly-miR156f|novel_sly-miR156g	TTGACAGAAGATAGAGAGCAC	Solyc12g038520.2.1	Squamosa promoter binding protein 6c	2.5	1	21	326	346	UUGACAGAAGAUAGAGAGCAC	GUGCUCUCUCUCUUCUGUCAU	Cleavage	1
sly-miR156a|sly-miR156c|sly-miR156b|novel_sly-miR156f|novel_sly-miR156g	TTGACAGAAGATAGAGAGCAC	Solyc03g114850.3.1	Squamosa promoter binding protein 6a	2.5	1	21	1154	1174	UUGACAGAAGAUAGAGAGCAC	AUGCUCUCUCUCUUCUGUCAU	Cleavage	1
sly-miR156d-3p|novel_sly-miR156i*	GCTCACTGCTCTATCTGTCACC	Solyc06g073680.3.1	Transducin/WD40 repeat protein (AHRD V3.3 *** G7KFW3_MEDTR)	2.5	1	22	2171	2192	GCUCACUGCUCUAUCUGUCACC	CAACACAGAUGGAGCAGUGGGU	Cleavage	1
sly-miR156d-5p|novel_sly-miR156i	TGACAGAAGAGAGTGAGCAC	Solyc09g055250.3.1	Reticulon-like protein (AHRD V3.3 *** K4CT24_SOLLC)	2.5	1	20	268	287	UGACAGAAGAGAGUGAGCAC	UUGCUCACUUUCAUUUGUCA	Cleavage	1
sly-miR156e-5p|novel_sly-miR156h	TGATAGAAGAGAGTGAGCAC	Solyc10g005450.2.1	Equilibrative nucleoside transporter family protein (AHRD V3.3 *** B9H200_POPTR)	2.5	1	20	163	182	UGAUAGAAGAGAGUGAGCAC	GUGCUUACUCUCGUUUAUCA	Cleavage	1
sly-miR156e-5p|novel_sly-miR156h	TGATAGAAGAGAGTGAGCAC	Solyc04g009020.3.1	PsbB mRNA maturation factor Mbb1 (AHRD V3.3 *** W9RTZ1_9ROSA)	2.5	1	20	37	56	UGAUAGAAGAGAGUGAGCAC	AAUUUCACUCUCUUCUAUCA	Cleavage	1
sly-miR156e-5p|novel_sly-miR156h	TGATAGAAGAGAGTGAGCAC	Solyc07g005640.3.1	26S proteasome non-ATPase regulatory subunit-like protein (AHRD V3.3 *** A0A072V9K9_MEDTR)	2.5	1	20	279	298	UGAUAGAAGAGAGUGAGCAC	UUCUUCACUUUCUUCUGUCA	Cleavage	1
sly-miR159	TTTGGATTGAAGGGAGCTCTA	Solyc07g062685.1.1	Aspartyl/glutamyl-tRNA (Asn/Gln) amidotransferase subunit B (AHRD V3.3 *** A0A0B0PLB6_GOSAR)	2.5	1	21	476	496	UUUGGAUUGAAGGGAGCUCUA	UGGAGCCCCCUUCAAACCAAA	Cleavage	1
sly-miR159	TTTGGATTGAAGGGAGCTCTA	Solyc12g014120.2.1	Actin cytoskeleton-regulatory complex protein pan1, putative isoform 2 (AHRD V3.3 *** A0A061F841_THECC)	2.5	1	21	761	781	UUUGGAUUGAAGGGAGCUCUA	UGGAGCCCCCUUCAAACCAAA	Cleavage	1
sly-miR159	TTTGGATTGAAGGGAGCTCTA	Solyc02g079010.3.1	Cotton fiber expressed protein (AHRD V3.3 *** A0A109Y892_GOSBA)	2.5	1	21	305	325	UUUGGAUUGAAGGGAGCUCUA	CGGAGCUUCAUUCAGUCCAAA	Cleavage	1
sly-miR159	TTTGGATTGAAGGGAGCTCTA	Solyc07g052640.3.1	Transferring glycosyl group transferase (AHRD V3.3 *** A0A072UKL4_MEDTR)	2.5	1	21	144	164	UUUGGAUUGAAGGGAGCUCUA	CAAAACUUCCUUCAAUCCAAA	Cleavage	1
sly-miR159.10	TGAGCTGCTGACCTATGGATTCC	Solyc07g049580.3.1	Ypt/Rab-GAP domain of gyp1p superfamily protein (AHRD V3.3 *** AT3G07890.5)	2.5	1	23	764	785	UGAGCUGCUGACCUAUGGAUUCC	AAUGUCCA-AGGUUAGCAGCUCA	Cleavage	1
sly-miR159.11	TTGGATTGAAGGGAGCTCT	Solyc06g073640.3.1	GAMYB-like2	2.5	1	19	987	1005	UUGGAUUGAAGGGAGCUCU	CGAGCUCCCUUCACUCCAA	Cleavage	1
sly-miR159.11	TTGGATTGAAGGGAGCTCT	Solyc10g019260.2.1	R2R3MYB transcription factor 120	2.5	1	19	188	206	UUGGAUUGAAGGGAGCUCU	GGAGCUCCAUUCGAUCCAA	Translation	1
sly-miR159.11	TTGGATTGAAGGGAGCTCT	Solyc01g090530.2.1	R2R3MYB transcription factor 104	2.5	1	19	86	104	UUGGAUUGAAGGGAGCUCU	GGAGCUCCAUUCGAUCCAA	Translation	1
sly-miR159.11	TTGGATTGAAGGGAGCTCT	Solyc01g105230.3.1	Calmodulin-binding transcription activator (AHRD V3.3 *** Q8S389_BRANA)	2.5	1	19	2622	2640	UUGGAUUGAAGGGAGCUCU	AGAGUUCCUUUUAAUUCGA	Cleavage	1
sly-miR159.11	TTGGATTGAAGGGAGCTCT	Solyc07g052640.3.1	Transferring glycosyl group transferase (AHRD V3.3 *** A0A072UKL4_MEDTR)	2.5	1	19	145	163	UUGGAUUGAAGGGAGCUCU	AAAACUUCCUUCAAUCCAA	Cleavage	1
sly-miR159.12	TTGGATTGAAGGGAGCTCTA	Solyc10g019260.2.1	R2R3MYB transcription factor 120	2.5	1	20	187	206	UUGGAUUGAAGGGAGCUCUA	UGGAGCUCCAUUCGAUCCAA	Translation	1
sly-miR159.12	TTGGATTGAAGGGAGCTCTA	Solyc01g090530.2.1	R2R3MYB transcription factor 104	2.5	1	20	85	104	UUGGAUUGAAGGGAGCUCUA	UGGAGCUCCAUUCGAUCCAA	Translation	1
sly-miR159.12	TTGGATTGAAGGGAGCTCTA	Solyc06g073640.3.1	GAMYB-like2	2.5	1	20	986	1005	UUGGAUUGAAGGGAGCUCUA	UCGAGCUCCCUUCACUCCAA	Cleavage	1
sly-miR159.12	TTGGATTGAAGGGAGCTCTA	Solyc01g105230.3.1	Calmodulin-binding transcription activator (AHRD V3.3 *** Q8S389_BRANA)	2.5	1	20	2621	2640	UUGGAUUGAAGGGAGCUCUA	AAGAGUUCCUUUUAAUUCGA	Cleavage	1
sly-miR159.12	TTGGATTGAAGGGAGCTCTA	Solyc07g052640.3.1	Transferring glycosyl group transferase (AHRD V3.3 *** A0A072UKL4_MEDTR)	2.5	1	20	144	163	UUGGAUUGAAGGGAGCUCUA	CAAAACUUCCUUCAAUCCAA	Cleavage	1
sly-miR159.14	TTTGGATTGAAGGGAGCTC	Solyc02g079010.3.1	Cotton fiber expressed protein (AHRD V3.3 *** A0A109Y892_GOSBA)	2.5	1	19	307	325	UUUGGAUUGAAGGGAGCUC	GAGCUUCAUUCAGUCCAAA	Cleavage	1
sly-miR159.14	TTTGGATTGAAGGGAGCTC	Solyc07g052640.3.1	Transferring glycosyl group transferase (AHRD V3.3 *** A0A072UKL4_MEDTR)	2.5	1	19	146	164	UUUGGAUUGAAGGGAGCUC	AAACUUCCUUCAAUCCAAA	Cleavage	1
sly-miR159.14	TTTGGATTGAAGGGAGCTC	Solyc07g062685.1.1	Aspartyl/glutamyl-tRNA (Asn/Gln) amidotransferase subunit B (AHRD V3.3 *** A0A0B0PLB6_GOSAR)	2.5	1	19	478	496	UUUGGAUUGAAGGGAGCUC	GAGCCCCCUUCAAACCAAA	Cleavage	1
sly-miR159.14	TTTGGATTGAAGGGAGCTC	Solyc12g014120.2.1	Actin cytoskeleton-regulatory complex protein pan1, putative isoform 2 (AHRD V3.3 *** A0A061F841_THECC)	2.5	1	19	763	781	UUUGGAUUGAAGGGAGCUC	GAGCCCCCUUCAAACCAAA	Cleavage	1
sly-miR159.15	TTTGGATTGAAGGGAGCTCT	Solyc02g079010.3.1	Cotton fiber expressed protein (AHRD V3.3 *** A0A109Y892_GOSBA)	2.5	1	20	306	325	UUUGGAUUGAAGGGAGCUCU	GGAGCUUCAUUCAGUCCAAA	Cleavage	1
sly-miR159.15	TTTGGATTGAAGGGAGCTCT	Solyc07g062685.1.1	Aspartyl/glutamyl-tRNA (Asn/Gln) amidotransferase subunit B (AHRD V3.3 *** A0A0B0PLB6_GOSAR)	2.5	1	20	477	496	UUUGGAUUGAAGGGAGCUCU	GGAGCCCCCUUCAAACCAAA	Cleavage	1
sly-miR159.15	TTTGGATTGAAGGGAGCTCT	Solyc12g014120.2.1	Actin cytoskeleton-regulatory complex protein pan1, putative isoform 2 (AHRD V3.3 *** A0A061F841_THECC)	2.5	1	20	762	781	UUUGGAUUGAAGGGAGCUCU	GGAGCCCCCUUCAAACCAAA	Cleavage	1
sly-miR159.15	TTTGGATTGAAGGGAGCTCT	Solyc07g052640.3.1	Transferring glycosyl group transferase (AHRD V3.3 *** A0A072UKL4_MEDTR)	2.5	1	20	145	164	UUUGGAUUGAAGGGAGCUCU	AAAACUUCCUUCAAUCCAAA	Cleavage	1
sly-miR159.16	TTTTGGATTGAAGGGAGCTCT	Solyc10g019260.2.1	R2R3MYB transcription factor 120	2.5	1	21	188	208	UUUUGGAUUGAAGGGAGCUCU	GGAGCUCCAUUCGAUCCAAAG	Cleavage	1
sly-miR159.16	TTTTGGATTGAAGGGAGCTCT	Solyc01g090530.2.1	R2R3MYB transcription factor 104	2.5	1	21	86	106	UUUUGGAUUGAAGGGAGCUCU	GGAGCUCCAUUCGAUCCAAAG	Cleavage	1
sly-miR159.16	TTTTGGATTGAAGGGAGCTCT	Solyc12g014120.2.1	Actin cytoskeleton-regulatory complex protein pan1, putative isoform 2 (AHRD V3.3 *** A0A061F841_THECC)	2.5	1	21	762	782	UUUUGGAUUGAAGGGAGCUCU	GGAGCCCCCUUCAAACCAAAA	Cleavage	1
sly-miR159.16	TTTTGGATTGAAGGGAGCTCT	Solyc10g076240.2.1	Peroxidase (AHRD V3.3 *** A0A0E0NC86_ORYRU)	2.5	1	21	724	744	UUUUGGAUUGAAGGGAGCUCU	CCAGCUCUUUUUGAUUCAAAA	Cleavage	2
sly-miR159.16	TTTTGGATTGAAGGGAGCTCT	Solyc00g072400.3.1	Peroxidase (AHRD V3.3 *** M1BV77_SOLTU)	2.5	1	21	724	744	UUUUGGAUUGAAGGGAGCUCU	CCAGCUCUUUUUGAUUCAAAA	Cleavage	1
sly-miR159.16	TTTTGGATTGAAGGGAGCTCT	Solyc10g076243.1.1	Peroxidase (AHRD V3.3 *** M1BV77_SOLTU)	2.5	1	21	724	744	UUUUGGAUUGAAGGGAGCUCU	CCAGCUCUUUUUGAUUCAAAA	Cleavage	1
sly-miR159.16	TTTTGGATTGAAGGGAGCTCT	Solyc04g078900.3.1	ABA 8'-hydroxylase	2.5	1	21	412	432	UUUUGGAUUGAAGGGAGCUCU	CAAGCUCCUUUAAAUCCAGAA	Translation	1
sly-miR159.16	TTTTGGATTGAAGGGAGCTCT	Solyc07g052640.3.1	Transferring glycosyl group transferase (AHRD V3.3 *** A0A072UKL4_MEDTR)	2.5	1	21	145	165	UUUUGGAUUGAAGGGAGCUCU	AAAACUUCCUUCAAUCCAAAU	Cleavage	1
sly-miR159.16	TTTTGGATTGAAGGGAGCTCT	Solyc02g021430.1.1	Mitochondrial transcription termination factor family protein (AHRD V3.3 *** AT2G34620.1)	2.5	1	21	293	313	UUUUGGAUUGAAGGGAGCUCU	UCACUUUCCUUCAAUCCAAAG	Cleavage	1
sly-miR159.16	TTTTGGATTGAAGGGAGCTCT	Solyc12g043000.2.1	Coatomer subunit beta-like protein (AHRD V3.3 *** A0A072VC11_MEDTR)	2.5	1	21	295	315	UUUUGGAUUGAAGGGAGCUCU	CAAGUUACCUUUAAUCCGAAA	Cleavage	1
sly-miR159.16	TTTTGGATTGAAGGGAGCTCT	Solyc03g120260.3.1	Coatomer beta subunit, putative (AHRD V3.3 *-* B9SQC0_RICCO)	2.5	1	21	535	555	UUUUGGAUUGAAGGGAGCUCU	CAAGUGGCCUUCAAUCCAAAA	Cleavage	1
sly-miR159.17	TTTTGGATTGAAGGGAGCTCTA	Solyc10g019260.2.1	R2R3MYB transcription factor 120	2.5	1	22	187	208	UUUUGGAUUGAAGGGAGCUCUA	UGGAGCUCCAUUCGAUCCAAAG	Cleavage	1
sly-miR159.17	TTTTGGATTGAAGGGAGCTCTA	Solyc01g090530.2.1	R2R3MYB transcription factor 104	2.5	1	22	85	106	UUUUGGAUUGAAGGGAGCUCUA	UGGAGCUCCAUUCGAUCCAAAG	Cleavage	1
sly-miR159.17	TTTTGGATTGAAGGGAGCTCTA	Solyc12g014120.2.1	Actin cytoskeleton-regulatory complex protein pan1, putative isoform 2 (AHRD V3.3 *** A0A061F841_THECC)	2.5	1	22	761	782	UUUUGGAUUGAAGGGAGCUCUA	UGGAGCCCCCUUCAAACCAAAA	Cleavage	1
sly-miR159.17	TTTTGGATTGAAGGGAGCTCTA	Solyc10g076240.2.1	Peroxidase (AHRD V3.3 *** A0A0E0NC86_ORYRU)	2.5	1	22	723	744	UUUUGGAUUGAAGGGAGCUCUA	UCCAGCUCUUUUUGAUUCAAAA	Cleavage	2
sly-miR159.17	TTTTGGATTGAAGGGAGCTCTA	Solyc10g076243.1.1	Peroxidase (AHRD V3.3 *** M1BV77_SOLTU)	2.5	1	22	723	744	UUUUGGAUUGAAGGGAGCUCUA	UCCAGCUCUUUUUGAUUCAAAA	Cleavage	1
sly-miR159.17	TTTTGGATTGAAGGGAGCTCTA	Solyc00g072400.3.1	Peroxidase (AHRD V3.3 *** M1BV77_SOLTU)	2.5	1	22	723	744	UUUUGGAUUGAAGGGAGCUCUA	UCCAGCUCUUUUUGAUUCAAAA	Cleavage	1
sly-miR159.17	TTTTGGATTGAAGGGAGCTCTA	Solyc04g078900.3.1	ABA 8'-hydroxylase	2.5	1	22	411	432	UUUUGGAUUGAAGGGAGCUCUA	UCAAGCUCCUUUAAAUCCAGAA	Translation	1
sly-miR159.17	TTTTGGATTGAAGGGAGCTCTA	Solyc07g052640.3.1	Transferring glycosyl group transferase (AHRD V3.3 *** A0A072UKL4_MEDTR)	2.5	1	22	144	165	UUUUGGAUUGAAGGGAGCUCUA	CAAAACUUCCUUCAAUCCAAAU	Cleavage	1
sly-miR159.17	TTTTGGATTGAAGGGAGCTCTA	Solyc02g021430.1.1	Mitochondrial transcription termination factor family protein (AHRD V3.3 *** AT2G34620.1)	2.5	1	22	292	313	UUUUGGAUUGAAGGGAGCUCUA	AUCACUUUCCUUCAAUCCAAAG	Cleavage	1
sly-miR159.17	TTTTGGATTGAAGGGAGCTCTA	Solyc12g043000.2.1	Coatomer subunit beta-like protein (AHRD V3.3 *** A0A072VC11_MEDTR)	2.5	1	22	294	315	UUUUGGAUUGAAGGGAGCUCUA	GCAAGUUACCUUUAAUCCGAAA	Cleavage	1
sly-miR159.17	TTTTGGATTGAAGGGAGCTCTA	Solyc03g120260.3.1	Coatomer beta subunit, putative (AHRD V3.3 *-* B9SQC0_RICCO)	2.5	1	22	534	555	UUUUGGAUUGAAGGGAGCUCUA	GCAAGUGGCCUUCAAUCCAAAA	Cleavage	1
sly-miR159.8	GTTTGCATATGTCAGGAGCTT	Solyc08g068010.2.1	zinc finger FYVE domain protein (AHRD V3.3 *** AT2G25730.4)	2.5	1	21	3449	3469	GUUUGCAUAUGUCAGGAGCUU	CAGUUCUUGAUAUGUGCAAGC	Cleavage	1
sly-miR159.9	GTTTGCATATGTCAGGAGCTTT	Solyc08g068010.2.1	zinc finger FYVE domain protein (AHRD V3.3 *** AT2G25730.4)	2.5	1	22	3448	3469	GUUUGCAUAUGUCAGGAGCUUU	CCAGUUCUUGAUAUGUGCAAGC	Cleavage	1
sly-miR162|novel_sly-miR162a	TCGATAAACCTCTGCATCCAG	Solyc04g016510.3.1	Transducin/WD40 repeat-like superfamily protein (AHRD V3.3 *** A0A0K9PSA6_ZOSMR)	2.5	1	21	787	807	UCGAUAAACCUCUGCAUCCAG	GUGGAUGCAGAGGUUGAUUGG	Cleavage	1
sly-miR162|novel_sly-miR162a	TCGATAAACCTCTGCATCCAG	Solyc03g113740.3.1	anaphase-promoting complex subunit 8 (AHRD V3.3 *** AT3G48150.2)	2.5	1	21	1423	1443	UCGAUAAACCUCUGCAUCCAG	GAAGAUGCAGAGGUUUAUUGC	Cleavage	1
sly-miR164a-5p|sly-miR164b-5p	TGGAGAAGCAGGGCACGTGCA	Solyc01g090590.3.1	alpha/beta-Hydrolases superfamily protein (AHRD V3.3 *** AT2G44970.3)	2.5	1	21	1275	1295	UGGAGAAGCAGGGCACGUGCA	UGCAUGUGCCCAGCUUCUUCA	Translation	1
sly-miR164a-5p|sly-miR164b-5p	TGGAGAAGCAGGGCACGTGCA	Solyc09g075120.3.1	UDP-glucuronic acid decarboxylase 1 (AHRD V3.3 *** A0A0B0MR69_GOSAR)	2.5	1	21	568	588	UGGAGAAGCAGGGCACGUGCA	CUCGCUUGCCCUGCUUCUCCC	Cleavage	1
sly-miR164b-3p	CACGTGTTCTCCTTCTCCAAC	Solyc03g111785.1.1	centromere protein X (AHRD V3.3 *** AT1G78790.4)	2.5	1	20	1	20	CACGUGUUCUCCUUCUCCAA	AUGGAGAAGGAGAACACCUU	Cleavage	1
sly-miR166a.1	AGAATGTCGTCTGGTTCGAGA	Solyc10g083980.1.1	2-oxoglutarate-dependent dioxygenase-related family protein (AHRD V3.3 *-* B9GL08_POPTR)	2.5	1	21	366	386	AGAAUGUCGUCUGGUUCGAGA	CUUCGAGCCAUAUGACAUUCU	Translation	1
sly-miR166a.2	ATGTCGTCTGGTTCGAGATCT	Solyc02g093280.2.1	LOW QUALITY:bHLH transcription factor 017	2.5	1	21	54	74	AUGUCGUCUGGUUCGAGAUCU	UGAUCCUGAACCAGAUGAUAU	Cleavage	1
sly-miR166a.3	ATTTCGGACCAGGCTTCATTC	Solyc09g009490.3.1	Abscisic acid insensitive (AHRD V3.3 *** B3U2B5_CUCSA)	2.5	1	21	408	428	AUUUCGGACCAGGCUUCAUUC	GGAUGAAGUUUGGUCAGAAAU	Cleavage	1
sly-miR166a.4	TTTCGGACCAGGCTTCATTCC	Solyc11g020217.1.1	Transmembrane protein, putative (AHRD V3.3 --* A0A072UVW1_MEDTR)	2.5	1	21	889	909	UUUCGGACCAGGCUUCAUUCC	ACAAUUGAGCCUGGUCCGAAC	Cleavage	1
sly-miR166a.4	TTTCGGACCAGGCTTCATTCC	Solyc01g073900.3.1	RING/U-box superfamily protein (AHRD V3.3 *-* AT2G44410.1)	2.5	1	21	688	708	UUUCGGACCAGGCUUCAUUCC	GAACUGGAGUCUGGUCUGAAA	Cleavage	1
sly-miR166a.5	TTTCGGACCAGGCTTCATTCCC	Solyc11g020217.1.1	Transmembrane protein, putative (AHRD V3.3 --* A0A072UVW1_MEDTR)	2.5	1	22	888	909	UUUCGGACCAGGCUUCAUUCCC	AACAAUUGAGCCUGGUCCGAAC	Cleavage	1
sly-miR166a.5	TTTCGGACCAGGCTTCATTCCC	Solyc01g073900.3.1	RING/U-box superfamily protein (AHRD V3.3 *-* AT2G44410.1)	2.5	1	22	687	708	UUUCGGACCAGGCUUCAUUCCC	AGAACUGGAGUCUGGUCUGAAA	Cleavage	1
sly-miR166b.1	AATGTTGTCTGGCTCGAGG	Solyc04g080170.3.1	Kinase, putative (AHRD V3.3 *** B9R7R7_RICCO)	2.5	1	19	2409	2427	AAUGUUGUCUGGCUCGAGG	UCUCAAGCCAGACAACAUA	Cleavage	1
sly-miR166b.1	AATGTTGTCTGGCTCGAGG	Solyc04g012110.2.1	Non-specific serine/threonine protein kinase (AHRD V3.3 *** K4BPR3_SOLLC)	2.5	1	19	1755	1773	AAUGUUGUCUGGCUCGAGG	CCUAAAGCCAGACAACGUU	Cleavage	1
sly-miR166b.2	GAATGTTGTCTGGCTCGAGG	Solyc04g012110.2.1	Non-specific serine/threonine protein kinase (AHRD V3.3 *** K4BPR3_SOLLC)	2.5	1	20	1755	1774	GAAUGUUGUCUGGCUCGAGG	CCUAAAGCCAGACAACGUUC	Cleavage	1
sly-miR166b.3	GAATGTTGTCTGGCTCGAGGTC	Solyc04g012110.2.1	Non-specific serine/threonine protein kinase (AHRD V3.3 *** K4BPR3_SOLLC)	2.5	1	22	1753	1774	GAAUGUUGUCUGGCUCGAGGUC	GACCUAAAGCCAGACAACGUUC	Cleavage	1
sly-miR166b.5	GGAATGTTGTCTGGCTCGA	Solyc05g005900.3.1	Acyl-CoA N-acyltransferases (NAT) superfamily protein (AHRD V3.3 *** AT1G24040.3)	2.5	1	19	812	830	GGAAUGUUGUCUGGCUCGA	UUGAGACAGACAACAUUUU	Cleavage	1
sly-miR166b.6	GGAATGTTGTCTGGCTCGAG	Solyc05g005900.3.1	Acyl-CoA N-acyltransferases (NAT) superfamily protein (AHRD V3.3 *** AT1G24040.3)	2.5	1	20	811	830	GGAAUGUUGUCUGGCUCGAG	GUUGAGACAGACAACAUUUU	Cleavage	1
sly-miR166b.7	GGAATGTTGTCTGGCTCGAGG	Solyc05g005900.3.1	Acyl-CoA N-acyltransferases (NAT) superfamily protein (AHRD V3.3 *** AT1G24040.3)	2.5	1	21	810	830	GGAAUGUUGUCUGGCUCGAGG	UGUUGAGACAGACAACAUUUU	Cleavage	1
sly-miR166b.8	GTCGGACCAGGCTTCATTCCC	Solyc07g045410.2.1	Pentatricopeptide repeat-containing family protein (AHRD V3.3 *-* B9IFK4_POPTR)	2.5	1	21	522	542	GUCGGACCAGGCUUCAUUCCC	AGGUAUCAAGCCUGGUUCGAC	Cleavage	1
sly-miR166b|sly-miR166a|novel_sly-miR166d|novel_sly-miR166e	TCGGACCAGGCTTCATTCCCC	Solyc05g008940.3.1	Kinase family protein (AHRD V3.3 *** D7KAJ2_ARALL)	2.5	1	21	839	859	UCGGACCAGGCUUCAUUCCCC	AGAGAAGGAAGCCUGGUUCGA	Cleavage	1
sly-miR166b|sly-miR166a|novel_sly-miR166d|novel_sly-miR166e	TCGGACCAGGCTTCATTCCCC	Solyc07g045410.2.1	Pentatricopeptide repeat-containing family protein (AHRD V3.3 *-* B9IFK4_POPTR)	2.5	1	21	521	541	UCGGACCAGGCUUCAUUCCCC	AAGGUAUCAAGCCUGGUUCGA	Cleavage	1
sly-miR166c-3p	TCGGACCAGGCTTCATTCCTC	Solyc07g045410.2.1	Pentatricopeptide repeat-containing family protein (AHRD V3.3 *-* B9IFK4_POPTR)	2.5	1	21	521	541	UCGGACCAGGCUUCAUUCCUC	AAGGUAUCAAGCCUGGUUCGA	Cleavage	1
[truncated: 4,452 more rows]

## Sheet: Table S6
Table S6. MapMan analysis results. MapMan BIN name, Bin code, name and BIN size (number of all miRNAs assigned to the BIN) are shown. Wilcoxon rank sum test was carried out on miRNA expression datasets from 21 and 30 dpi to predict BINs that exhibited different behaviour in terms of expression profile compared with all of the other remaining BINs. * denotes significantly altered (p value <0.05) p…
[truncated: 116 more rows]

[truncated: 6 more sheets: Table S7, Table S8, Table S9, Table S10, Table S11, Table S12]
